# Supplementary material for: The Escherichia coli K-12 ORFeome: a resource for comparative molecular microbiology
Source: BMC Genomics. 2010 Aug 11;11:470. doi: 10.1186/1471-2164-11-470 (PMC3091666; doi:10.1186/1471-2164-11-470)
Supplement: Additional file 1 — Supplementary Tables S1-S5. S1: All E. coli ORFs; S2: ORFs not targeted; S3: list of available ORFeomes; S4: Yeast two-hybrid interactions; S5: homologous ORFs in other species organized by COGs (clusters of orthologous groups/genes). [file 1471-2164-11-470-S1.XLS]

## Sheet: Home
		The E. coli K-12 ORFeome
		S1. The E. coli Gateway Entry Clones (ORFs:3974)
		S2. E. coli ORFs Not Targeted (ORFs: 101)
		S3. Abailable bacterial gateway ORFeomes
		S4. Yeast two-hybrid protein-protein interactions
		S5. COGs

## Sheet: S1 E. coli ORFeome
S1 E. coli ORFeome
Clone verificatin class: A: sequence-verified on both ends (N-terminal and C-terminal), B: sequence-verified on one end, C: verified by PCR, D: clone missing
E. coli ORFeome (in pENTR/Zeo) verified by PCR and DNA sequencing (as of 11/02/2009)
plate	row	column	JW_id	clone_verification_class	cloning method
1	A	3	JW0005	A	ASKA to pDONR/zeo
1	A	4	JW0007	A	ASKA to pDONR/zeo
1	A	5	JW0009	A	ASKA to pDONR/zeo
1	A	6	JW0013	A	ASKA to pDONR/zeo
1	A	7	JW0018	A	ASKA to pDONR/zeo
1	A	8	JW0022	A	ASKA to pDONR/zeo
1	A	9	JW0024	B	ASKA to pDONR/zeo
1	A	10	JW0026	A	ASKA to pDONR/zeo
1	A	11	JW0028	A	ASKA to pDONR/zeo
1	A	12	JW0030	A	ASKA to pDONR/zeo
1	B	3	JW0006	A	ASKA to pDONR/zeo
1	B	4	JW0008	A	ASKA to pDONR/zeo
1	B	5	JW0012	A	ASKA to pDONR/zeo
1	B	6	JW0014	A	ASKA to pDONR/zeo
1	B	7	JW0019	A	ASKA to pDONR/zeo
1	B	8	JW0023	A	ASKA to pDONR/zeo
1	B	9	JW0025	A	ASKA to pDONR/zeo
1	B	10	JW0027	A	ASKA to pDONR/zeo
1	B	11	JW0029	A	ASKA to pDONR/zeo
1	B	12	JW0031	A	ASKA to pDONR/zeo
1	C	1	JW0033	A	ASKA to pDONR/zeo
1	C	2	JW0036	A	ASKA to pDONR/zeo
1	C	3	JW0038	A	ASKA to pDONR/zeo
1	C	4	JW0041	A	ASKA to pDONR/zeo
1	C	5	JW0043	A	ASKA to pDONR/zeo
1	C	6	JW0045	A	ASKA to pDONR/zeo
1	C	7	JW0047	A	ASKA to pDONR/zeo
1	C	8	JW0049	A	ASKA to pDONR/zeo
1	C	9	JW0052	A	ASKA to pDONR/zeo
1	C	10	JW0054	A	ASKA to pDONR/zeo
1	C	11	JW0057	A	ASKA to pDONR/zeo
1	C	12	JW0059	A	ASKA to pDONR/zeo
1	D	1	JW0035	A	ASKA to pDONR/zeo
1	D	2	JW0037	A	ASKA to pDONR/zeo
1	D	3	JW0039	A	ASKA to pDONR/zeo
1	D	4	JW0042	A	ASKA to pDONR/zeo
1	D	5	JW0044	A	ASKA to pDONR/zeo
1	D	6	JW0046	A	ASKA to pDONR/zeo
1	D	7	JW0048	A	ASKA to pDONR/zeo
1	D	8	JW0051	A	ASKA to pDONR/zeo
1	D	9	JW0053	A	ASKA to pDONR/zeo
1	D	10	JW0056	A	ASKA to pDONR/zeo
1	D	11	JW0058	A	ASKA to pDONR/zeo
1	D	12	JW0060	A	ASKA to pDONR/zeo
1	E	1	JW0061	A	ASKA to pDONR/zeo
1	E	2	JW0063	A	ASKA to pDONR/zeo
1	E	3	JW0066	A	ASKA to pDONR/zeo
1	E	4	JW0068	A	ASKA to pDONR/zeo
1	E	5	JW0070	A	ASKA to pDONR/zeo
1	E	6	JW0073	A	ASKA to pDONR/zeo
1	E	7	JW0075	A	ASKA to pDONR/zeo
1	E	8	JW0077	A	ASKA to pDONR/zeo
1	E	9	JW0079	A	ASKA to pDONR/zeo
1	E	10	JW0081	A	ASKA to pDONR/zeo
1	E	11	JW0083	A	ASKA to pDONR/zeo
1	E	12	JW0085	A	ASKA to pDONR/zeo
1	F	1	JW0062	A	ASKA to pDONR/zeo
1	F	2	JW0065	A	ASKA to pDONR/zeo
1	F	3	JW0067	A	ASKA to pDONR/zeo
1	F	4	JW0069	A	ASKA to pDONR/zeo
1	F	5	JW0071	A	ASKA to pDONR/zeo
1	F	6	JW0074	A	ASKA to pDONR/zeo
1	F	7	JW0076	A	ASKA to pDONR/zeo
1	F	8	JW0078	A	ASKA to pDONR/zeo
1	F	9	JW0080	A	ASKA to pDONR/zeo
1	F	10	JW0082	A	ASKA to pDONR/zeo
1	F	11	JW0084	A	ASKA to pDONR/zeo
1	F	12	JW0086	A	ASKA to pDONR/zeo
1	G	1	JW0087	A	ASKA to pDONR/zeo
1	G	2	JW0089	A	ASKA to pDONR/zeo
1	G	3	JW0091	A	ASKA to pDONR/zeo
1	G	4	JW0093	A	ASKA to pDONR/zeo
1	G	5	JW0096	B	ASKA to pDONR/zeo
1	G	6	JW0099	A	ASKA to pDONR/zeo
1	G	7	JW0101	A	ASKA to pDONR/zeo
1	G	8	JW0103	A	ASKA to pDONR/zeo
1	G	9	JW0105	A	ASKA to pDONR/zeo
1	G	10	JW0107	A	ASKA to pDONR/zeo
1	G	11	JW0109	A	ASKA to pDONR/zeo
1	G	12	JW0111	A	ASKA to pDONR/zeo
1	H	1	JW0088	A	ASKA to pDONR/zeo
1	H	2	JW0090	A	ASKA to pDONR/zeo
1	H	4	JW0094	A	ASKA to pDONR/zeo
1	H	5	JW0097	A	ASKA to pDONR/zeo
1	H	6	JW0100	A	ASKA to pDONR/zeo
1	H	7	JW0102	A	ASKA to pDONR/zeo
1	H	8	JW0104	A	ASKA to pDONR/zeo
1	H	9	JW0106	A	ASKA to pDONR/zeo
1	H	10	JW0108	A	ASKA to pDONR/zeo
1	H	12	JW0112	C	ASKA to pDONR/zeo
2	A	1	JW0114	A	ASKA to pDONR/zeo
2	A	2	JW0116	A	ASKA to pDONR/zeo
2	A	3	JW0118	A	ASKA to pDONR/zeo
2	A	4	JW0120	A	ASKA to pDONR/zeo
2	A	5	JW0123	A	ASKA to pDONR/zeo
2	A	6	JW0126	A	ASKA to pDONR/zeo
2	A	7	JW0129	A	ASKA to pDONR/zeo
2	A	8	JW0131	A	ASKA to pDONR/zeo
2	A	9	JW0133	A	ASKA to pDONR/zeo
2	A	10	JW0135	A	ASKA to pDONR/zeo
2	A	11	JW0137	A	ASKA to pDONR/zeo
2	A	12	JW0141	A	ASKA to pDONR/zeo
2	B	1	JW0115	B	ASKA to pDONR/zeo
2	B	2	JW0117	A	ASKA to pDONR/zeo
2	B	3	JW0119	A	ASKA to pDONR/zeo
2	B	4	JW0122	A	ASKA to pDONR/zeo
2	B	5	JW0124	A	ASKA to pDONR/zeo
2	B	6	JW0127	A	ASKA to pDONR/zeo
2	B	7	JW0130	A	ASKA to pDONR/zeo
2	B	8	JW0132	A	ASKA to pDONR/zeo
2	B	9	JW0134	A	ASKA to pDONR/zeo
2	B	10	JW0136	A	ASKA to pDONR/zeo
2	B	11	JW0138	B	ASKA to pDONR/zeo
2	B	12	JW0142	A	ASKA to pDONR/zeo
2	C	1	JW0144	A	ASKA to pDONR/zeo
2	C	2	JW0146	A	ASKA to pDONR/zeo
2	C	3	JW0148	A	ASKA to pDONR/zeo
2	C	4	JW0150	A	ASKA to pDONR/zeo
2	C	5	JW0153	A	ASKA to pDONR/zeo
2	C	6	JW0155	A	ASKA to pDONR/zeo
2	C	7	JW0157	A	ASKA to pDONR/zeo
2	C	8	JW0161	A	ASKA to pDONR/zeo
2	C	9	JW0163	A	ASKA to pDONR/zeo
2	C	10	JW0165	A	ASKA to pDONR/zeo
2	C	11	JW0167	A	ASKA to pDONR/zeo
2	C	12	JW0171	A	ASKA to pDONR/zeo
2	D	1	JW0145	A	ASKA to pDONR/zeo
2	D	2	JW0147	A	ASKA to pDONR/zeo
2	D	3	JW0149	A	ASKA to pDONR/zeo
2	D	4	JW0152	A	ASKA to pDONR/zeo
2	D	5	JW0154	A	ASKA to pDONR/zeo
2	D	6	JW0156	A	ASKA to pDONR/zeo
2	D	7	JW0159	A	ASKA to pDONR/zeo
2	D	8	JW0162	A	ASKA to pDONR/zeo
2	D	9	JW0164	A	ASKA to pDONR/zeo
2	D	10	JW0166	A	ASKA to pDONR/zeo
2	D	11	JW0168	A	ASKA to pDONR/zeo
2	D	12	JW0172	A	ASKA to pDONR/zeo
2	E	1	JW0173	A	ASKA to pDONR/zeo
2	E	2	JW0175	C	ASKA to pDONR/zeo
2	E	3	JW0177	A	ASKA to pDONR/zeo
2	E	4	JW0179	A	ASKA to pDONR/zeo
2	E	5	JW0181	A	ASKA to pDONR/zeo
2	E	6	JW0183	A	ASKA to pDONR/zeo
2	E	7	JW0185	C	ASKA to pDONR/zeo
2	E	8	JW0187	A	ASKA to pDONR/zeo
2	E	9	JW0190	A	ASKA to pDONR/zeo
2	E	10	JW0193	A	ASKA to pDONR/zeo
2	E	11	JW0195	A	ASKA to pDONR/zeo
2	E	12	JW0197	A	ASKA to pDONR/zeo
2	F	1	JW0174	A	ASKA to pDONR/zeo
2	F	2	JW0176	A	ASKA to pDONR/zeo
2	F	3	JW0178	B	ASKA to pDONR/zeo
2	F	4	JW0180	A	ASKA to pDONR/zeo
2	F	5	JW0182	B	ASKA to pDONR/zeo
2	F	6	JW0184	B	ASKA to pDONR/zeo
2	F	7	JW0186	A	ASKA to pDONR/zeo
2	F	8	JW0188	A	ASKA to pDONR/zeo
2	F	9	JW0191	A	ASKA to pDONR/zeo
2	F	10	JW0194	A	ASKA to pDONR/zeo
2	F	11	JW0196	A	ASKA to pDONR/zeo
2	F	12	JW0198	A	ASKA to pDONR/zeo
2	G	1	JW0200	A	ASKA to pDONR/zeo
2	G	3	JW0205	A	ASKA to pDONR/zeo
2	G	4	JW0208	A	ASKA to pDONR/zeo
2	G	5	JW0212	A	ASKA to pDONR/zeo
2	G	6	JW0214	A	ASKA to pDONR/zeo
2	G	7	JW0218	C	ASKA to pDONR/zeo
2	G	8	JW0223	A	ASKA to pDONR/zeo
2	G	10	JW0228	A	ASKA to pDONR/zeo
2	G	11	JW0230	A	ASKA to pDONR/zeo
2	G	12	JW0232	A	ASKA to pDONR/zeo
2	H	1	JW0202	A	ASKA to pDONR/zeo
2	H	2	JW0204	A	ASKA to pDONR/zeo
2	H	3	JW0206	A	ASKA to pDONR/zeo
2	H	4	JW0210	A	ASKA to pDONR/zeo
2	H	5	JW0213	A	ASKA to pDONR/zeo
2	H	6	JW0215	A	ASKA to pDONR/zeo
2	H	7	JW0221	A	ASKA to pDONR/zeo
2	H	8	JW0224	A	ASKA to pDONR/zeo
2	H	9	JW0227	A	ASKA to pDONR/zeo
2	H	10	JW0229	A	ASKA to pDONR/zeo
2	H	11	JW0231	A	ASKA to pDONR/zeo
3	A	1	JW0234	A	ASKA to pDONR/zeo
3	A	2	JW5956	A	Gateway cloning
3	A	3	JW0239	A	ASKA to pDONR/zeo
3	A	4	JW0242	A	ASKA to pDONR/zeo
3	A	5	JW0244	A	ASKA to pDONR/zeo
3	A	6	JW0255	A	ASKA to pDONR/zeo
3	A	7	JW0259	A	ASKA to pDONR/zeo
3	A	8	JW0261	A	ASKA to pDONR/zeo
3	A	11	JW0275	A	ASKA to pDONR/zeo
3	B	1	JW0235	B	ASKA to pDONR/zeo
3	B	2	JW0236	A	ASKA to pDONR/zeo
3	B	3	JW0240	A	ASKA to pDONR/zeo
3	B	4	JW0243	A	ASKA to pDONR/zeo
3	B	5	JW0254	A	ASKA to pDONR/zeo
3	B	6	JW0258	A	ASKA to pDONR/zeo
3	B	7	JW0260	A	ASKA to pDONR/zeo
3	B	8	JW0263	A	ASKA to pDONR/zeo
3	B	9	JW0265	A	ASKA to pDONR/zeo
3	B	11	JW0276	A	ASKA to pDONR/zeo
3	B	12	JW0278	A	ASKA to pDONR/zeo
3	C	1	JW0279	A	ASKA to pDONR/zeo
3	C	2	JW0281	A	ASKA to pDONR/zeo
3	C	3	JW0284	A	ASKA to pDONR/zeo
3	C	4	JW0286	A	ASKA to pDONR/zeo
3	C	5	JW0291	A	ASKA to pDONR/zeo
3	C	6	JW0303	A	ASKA to pDONR/zeo
3	C	7	JW0305	A	ASKA to pDONR/zeo
3	C	8	JW0307	A	ASKA to pDONR/zeo
3	C	9	JW0309	A	ASKA to pDONR/zeo
3	C	10	JW0311	A	ASKA to pDONR/zeo
3	C	11	JW0313	A	ASKA to pDONR/zeo
3	C	12	JW0316	A	ASKA to pDONR/zeo
3	D	1	JW0280	A	ASKA to pDONR/zeo
3	D	2	JW0282	A	ASKA to pDONR/zeo
3	D	3	JW0285	A	ASKA to pDONR/zeo
3	D	4	JW0287	A	ASKA to pDONR/zeo
3	D	5	JW0298	A	ASKA to pDONR/zeo
3	D	6	JW0304	A	ASKA to pDONR/zeo
3	D	7	JW0306	A	ASKA to pDONR/zeo
3	D	8	JW0308	A	ASKA to pDONR/zeo
3	D	9	JW0310	A	ASKA to pDONR/zeo
3	D	10	JW0312	A	ASKA to pDONR/zeo
3	D	11	JW0315	A	ASKA to pDONR/zeo
3	D	12	JW0317	B	ASKA to pDONR/zeo
3	E	1	JW0318	A	ASKA to pDONR/zeo
3	E	2	JW0321	A	ASKA to pDONR/zeo
3	E	3	JW0323	A	ASKA to pDONR/zeo
3	E	4	JW0325	A	ASKA to pDONR/zeo
3	E	5	JW0327	A	ASKA to pDONR/zeo
3	E	6	JW0330	A	ASKA to pDONR/zeo
3	E	7	JW0332	A	ASKA to pDONR/zeo
3	E	8	JW0334	A	ASKA to pDONR/zeo
3	E	9	JW0336	A	ASKA to pDONR/zeo
3	E	10	JW0338	A	ASKA to pDONR/zeo
3	E	11	JW0340	A	ASKA to pDONR/zeo
3	E	12	JW0342	A	ASKA to pDONR/zeo
3	F	1	JW0320	A	ASKA to pDONR/zeo
3	F	2	JW0322	A	ASKA to pDONR/zeo
3	F	3	JW0324	A	ASKA to pDONR/zeo
3	F	4	JW0326	A	ASKA to pDONR/zeo
3	F	5	JW0328	A	ASKA to pDONR/zeo
3	F	6	JW0331	A	ASKA to pDONR/zeo
3	F	7	JW0333	A	ASKA to pDONR/zeo
3	F	9	JW0337	A	ASKA to pDONR/zeo
3	F	10	JW0339	A	ASKA to pDONR/zeo
3	F	11	JW0341	A	ASKA to pDONR/zeo
3	F	12	JW0343	A	ASKA to pDONR/zeo
3	G	1	JW0346	A	ASKA to pDONR/zeo
3	G	2	JW0348	A	ASKA to pDONR/zeo
3	G	3	JW0350	A	ASKA to pDONR/zeo
3	G	4	JW0358	A	ASKA to pDONR/zeo
3	G	5	JW0360	A	ASKA to pDONR/zeo
3	G	6	JW0362	A	ASKA to pDONR/zeo
3	G	7	JW0368	A	ASKA to pDONR/zeo
3	G	8	JW0370	A	ASKA to pDONR/zeo
3	G	9	JW0373	A	ASKA to pDONR/zeo
3	G	10	JW0376	A	ASKA to pDONR/zeo
3	G	11	JW0378	A	ASKA to pDONR/zeo
3	G	12	JW0380	B	ASKA to pDONR/zeo
3	H	1	JW0347	A	ASKA to pDONR/zeo
3	H	2	JW0349	A	ASKA to pDONR/zeo
3	H	3	JW0355	A	ASKA to pDONR/zeo
3	H	5	JW0361	A	ASKA to pDONR/zeo
3	H	6	JW0366	A	ASKA to pDONR/zeo
3	H	7	JW0369	A	ASKA to pDONR/zeo
3	H	8	JW0372	A	ASKA to pDONR/zeo
3	H	9	JW0374	A	ASKA to pDONR/zeo
3	H	10	JW0377	B	ASKA to pDONR/zeo
3	H	11	JW0379	C	ASKA to pDONR/zeo
3	H	12	JW0381	C	ASKA to pDONR/zeo
4	A	1	JW0382	A	ASKA to pDONR/zeo
4	A	2	JW0385	A	ASKA to pDONR/zeo
4	A	4	JW0389	A	ASKA to pDONR/zeo
4	A	5	JW0391	B	ASKA to pDONR/zeo
4	A	6	JW0394	A	ASKA to pDONR/zeo
4	A	8	JW0398	B	ASKA to pDONR/zeo
4	A	9	JW0400	B	ASKA to pDONR/zeo
4	A	10	JW0403	A	ASKA to pDONR/zeo
4	A	11	JW0405	B	ASKA to pDONR/zeo
4	A	12	JW0407	B	ASKA to pDONR/zeo
4	B	1	JW0384	A	ASKA to pDONR/zeo
4	B	2	JW0386	A	ASKA to pDONR/zeo
4	B	3	JW0388	C	ASKA to pDONR/zeo
4	B	4	JW0390	A	ASKA to pDONR/zeo
4	B	6	JW0395	A	ASKA to pDONR/zeo
4	B	7	JW0397	A	ASKA to pDONR/zeo
4	B	8	JW0399	A	ASKA to pDONR/zeo
4	B	9	JW0401	A	ASKA to pDONR/zeo
4	B	10	JW0404	A	ASKA to pDONR/zeo
4	B	11	JW0406	A	ASKA to pDONR/zeo
4	B	12	JW0409	A	ASKA to pDONR/zeo
4	C	1	JW0410	B	ASKA to pDONR/zeo
4	C	3	JW0418	A	ASKA to pDONR/zeo
4	C	4	JW0420	A	ASKA to pDONR/zeo
4	C	6	JW0424	A	ASKA to pDONR/zeo
4	C	7	JW0427	A	ASKA to pDONR/zeo
4	C	8	JW0429	A	ASKA to pDONR/zeo
4	C	10	JW0433	A	ASKA to pDONR/zeo
4	C	12	JW0440	A	ASKA to pDONR/zeo
4	D	1	JW0412	A	ASKA to pDONR/zeo
4	D	3	JW0419	A	ASKA to pDONR/zeo
4	D	4	JW0421	C	ASKA to pDONR/zeo
4	D	5	JW0423	A	ASKA to pDONR/zeo
4	D	7	JW0428	A	ASKA to pDONR/zeo
4	D	8	JW0430	A	ASKA to pDONR/zeo
4	D	11	JW0436	A	ASKA to pDONR/zeo
4	D	12	JW0441	A	ASKA to pDONR/zeo
4	E	2	JW0444	A	ASKA to pDONR/zeo
4	E	3	JW0448	A	ASKA to pDONR/zeo
4	E	4	JW0451	B	ASKA to pDONR/zeo
4	E	5	JW0453	A	ASKA to pDONR/zeo
4	E	6	JW0455	A	ASKA to pDONR/zeo
4	E	7	JW0457	A	ASKA to pDONR/zeo
4	E	8	JW0459	C	ASKA to pDONR/zeo
4	E	9	JW0461	A	ASKA to pDONR/zeo
4	E	10	JW0463	A	ASKA to pDONR/zeo
4	E	11	JW0465	A	ASKA to pDONR/zeo
4	E	12	JW0467	B	ASKA to pDONR/zeo
4	F	4	JW0452	A	ASKA to pDONR/zeo
4	F	6	JW0456	A	ASKA to pDONR/zeo
4	F	7	JW0458	A	ASKA to pDONR/zeo
4	F	8	JW0460	A	ASKA to pDONR/zeo
4	F	9	JW0462	A	ASKA to pDONR/zeo
4	F	10	JW0464	A	ASKA to pDONR/zeo
4	F	11	JW0466	A	ASKA to pDONR/zeo
4	F	12	JW0468	A	ASKA to pDONR/zeo
4	G	2	JW0471	B	ASKA to pDONR/zeo
4	G	4	JW0476	A	ASKA to pDONR/zeo
4	G	5	JW0479	A	ASKA to pDONR/zeo
4	G	6	JW0484	A	ASKA to pDONR/zeo
4	G	8	JW0487	A	ASKA to pDONR/zeo
4	G	9	JW0489	A	ASKA to pDONR/zeo
4	G	10	JW0492	B	ASKA to pDONR/zeo
4	G	11	JW0494	A	ASKA to pDONR/zeo
4	G	12	JW0496	A	ASKA to pDONR/zeo
4	H	1	JW0470	A	ASKA to pDONR/zeo
4	H	3	JW0475	C	ASKA to pDONR/zeo
4	H	4	JW0478	B	ASKA to pDONR/zeo
4	H	5	JW0482	C	ASKA to pDONR/zeo
4	H	6	JW0483	B	ASKA to pDONR/zeo
4	H	9	JW0491	A	ASKA to pDONR/zeo
4	H	10	JW0493	A	ASKA to pDONR/zeo
4	H	12	JW0497	C	ASKA to pDONR/zeo
5	A	1	JW0499	A	ASKA to pDONR/zeo
5	A	2	JW0501	A	ASKA to pDONR/zeo
5	A	3	JW0503	A	ASKA to pDONR/zeo
5	A	4	JW0505	A	ASKA to pDONR/zeo
5	A	5	JW0509	A	ASKA to pDONR/zeo
5	A	6	JW0511	A	ASKA to pDONR/zeo
5	A	7	JW0513	A	ASKA to pDONR/zeo
5	A	8	JW0515	A	ASKA to pDONR/zeo
5	A	9	JW0518	A	ASKA to pDONR/zeo
5	A	10	JW0520	A	ASKA to pDONR/zeo
5	A	11	JW0525	A	ASKA to pDONR/zeo
5	A	12	JW0527	A	ASKA to pDONR/zeo
5	B	1	JW0500	A	ASKA to pDONR/zeo
5	B	2	JW0502	A	ASKA to pDONR/zeo
5	B	3	JW0504	A	ASKA to pDONR/zeo
5	B	4	JW0506	A	ASKA to pDONR/zeo
5	B	5	JW0510	A	ASKA to pDONR/zeo
5	B	6	JW0512	A	ASKA to pDONR/zeo
5	B	7	JW0514	A	ASKA to pDONR/zeo
5	B	8	JW0516	A	ASKA to pDONR/zeo
5	B	9	JW0519	A	ASKA to pDONR/zeo
5	B	10	JW0521	A	ASKA to pDONR/zeo
5	B	11	JW0526	B	ASKA to pDONR/zeo
5	B	12	JW0530	C	ASKA to pDONR/zeo
5	C	1	JW0531	C	ASKA to pDONR/zeo
5	C	2	JW0534	A	ASKA to pDONR/zeo
5	C	3	JW0536	B	ASKA to pDONR/zeo
5	C	4	JW0538	A	ASKA to pDONR/zeo
5	C	5	JW0543	A	ASKA to pDONR/zeo
5	C	6	JW0549	A	ASKA to pDONR/zeo
5	C	7	JW0554	A	ASKA to pDONR/zeo
5	C	8	JW0556	A	ASKA to pDONR/zeo
5	C	9	JW0558	A	ASKA to pDONR/zeo
5	C	10	JW0561	B	ASKA to pDONR/zeo
5	C	11	JW0563	A	ASKA to pDONR/zeo
5	C	12	JW0565	A	ASKA to pDONR/zeo
5	D	1	JW0533	A	ASKA to pDONR/zeo
5	D	2	JW0535	A	ASKA to pDONR/zeo
5	D	3	JW0537	A	ASKA to pDONR/zeo
5	D	4	JW0539	A	ASKA to pDONR/zeo
5	D	5	JW0546	A	ASKA to pDONR/zeo
5	D	6	JW0553	A	ASKA to pDONR/zeo
5	D	7	JW0555	A	ASKA to pDONR/zeo
5	D	8	JW0557	A	ASKA to pDONR/zeo
5	D	9	JW0560	A	ASKA to pDONR/zeo
5	D	10	JW0562	A	ASKA to pDONR/zeo
5	D	11	JW0564	A	ASKA to pDONR/zeo
5	D	12	JW0566	C	ASKA to pDONR/zeo
5	E	1	JW0567	A	ASKA to pDONR/zeo
5	E	2	JW0570	A	ASKA to pDONR/zeo
5	E	3	JW0577	B	ASKA to pDONR/zeo
5	E	4	JW0579	A	ASKA to pDONR/zeo
5	E	5	JW0581	A	ASKA to pDONR/zeo
5	E	6	JW0583	A	ASKA to pDONR/zeo
5	E	7	JW0585	A	ASKA to pDONR/zeo
5	E	8	JW0587	A	ASKA to pDONR/zeo
5	E	9	JW0589	A	ASKA to pDONR/zeo
5	E	10	JW0591	A	ASKA to pDONR/zeo
5	E	11	JW0593	A	ASKA to pDONR/zeo
5	E	12	JW0596	B	ASKA to pDONR/zeo
5	F	1	JW0569	A	ASKA to pDONR/zeo
5	F	2	JW0576	A	ASKA to pDONR/zeo
5	F	3	JW0578	A	ASKA to pDONR/zeo
5	F	4	JW0580	A	ASKA to pDONR/zeo
5	F	5	JW0582	A	ASKA to pDONR/zeo
5	F	6	JW0584	A	ASKA to pDONR/zeo
5	F	7	JW0586	A	ASKA to pDONR/zeo
5	F	8	JW0588	A	ASKA to pDONR/zeo
5	F	9	JW0590	A	ASKA to pDONR/zeo
5	F	10	JW0592	A	ASKA to pDONR/zeo
5	F	11	JW0595	A	ASKA to pDONR/zeo
5	F	12	JW0598	B	ASKA to pDONR/zeo
5	G	1	JW0599	A	ASKA to pDONR/zeo
5	G	2	JW0601	A	ASKA to pDONR/zeo
5	G	3	JW0603	A	ASKA to pDONR/zeo
5	G	4	JW0606	A	ASKA to pDONR/zeo
5	G	5	JW0609	A	ASKA to pDONR/zeo
5	G	6	JW0612	A	ASKA to pDONR/zeo
5	G	7	JW0616	A	ASKA to pDONR/zeo
5	G	8	JW0619	A	ASKA to pDONR/zeo
5	G	9	JW0621	A	ASKA to pDONR/zeo
5	G	10	JW0623	A	ASKA to pDONR/zeo
5	G	11	JW0626	B	ASKA to pDONR/zeo
5	G	12	JW0628	A	ASKA to pDONR/zeo
5	H	1	JW0600	A	ASKA to pDONR/zeo
5	H	2	JW0602	A	ASKA to pDONR/zeo
5	H	3	JW0604	A	ASKA to pDONR/zeo
5	H	4	JW0608	A	ASKA to pDONR/zeo
5	H	5	JW0611	B	ASKA to pDONR/zeo
5	H	6	JW0613	A	ASKA to pDONR/zeo
5	H	7	JW0618	A	ASKA to pDONR/zeo
5	H	8	JW0620	A	ASKA to pDONR/zeo
5	H	9	JW0622	A	ASKA to pDONR/zeo
5	H	10	JW0624	A	ASKA to pDONR/zeo
5	H	11	JW0627	A	ASKA to pDONR/zeo
5	H	12	JW0629	C	ASKA to pDONR/zeo
6	A	1	JW0630	A	ASKA to pDONR/zeo
6	A	2	JW0633	A	ASKA to pDONR/zeo
6	A	3	JW0635	A	ASKA to pDONR/zeo
6	A	4	JW0637	A	ASKA to pDONR/zeo
6	A	5	JW0640	A	ASKA to pDONR/zeo
6	A	6	JW0642	B	ASKA to pDONR/zeo
6	A	7	JW0644	A	ASKA to pDONR/zeo
6	A	8	JW0646	A	ASKA to pDONR/zeo
6	A	9	JW0648	A	ASKA to pDONR/zeo
6	A	10	JW0654	A	ASKA to pDONR/zeo
6	A	11	JW0657	A	ASKA to pDONR/zeo
6	A	12	JW0660	A	ASKA to pDONR/zeo
6	B	1	JW0631	A	ASKA to pDONR/zeo
6	B	3	JW0636	A	ASKA to pDONR/zeo
6	B	4	JW0638	A	ASKA to pDONR/zeo
6	B	5	JW0641	A	ASKA to pDONR/zeo
6	B	6	JW0643	A	ASKA to pDONR/zeo
6	B	7	JW0645	A	ASKA to pDONR/zeo
6	B	8	JW0647	A	ASKA to pDONR/zeo
6	B	9	JW0649	A	ASKA to pDONR/zeo
6	B	10	JW0656	A	ASKA to pDONR/zeo
6	B	11	JW0659	A	ASKA to pDONR/zeo
6	B	12	JW0661	B	ASKA to pDONR/zeo
6	C	1	JW0662	C	ASKA to pDONR/zeo
6	C	2	JW0664	A	ASKA to pDONR/zeo
6	C	3	JW0666	A	ASKA to pDONR/zeo
6	C	4	JW0669	A	ASKA to pDONR/zeo
6	C	5	JW0673	A	ASKA to pDONR/zeo
6	C	6	JW0675	A	ASKA to pDONR/zeo
6	C	7	JW0680	A	ASKA to pDONR/zeo
6	C	8	JW0684	A	ASKA to pDONR/zeo
6	C	9	JW0686	A	ASKA to pDONR/zeo
6	C	10	JW0688	A	ASKA to pDONR/zeo
6	C	11	JW0691	A	ASKA to pDONR/zeo
6	C	12	JW0693	B	ASKA to pDONR/zeo
6	D	1	JW0663	A	ASKA to pDONR/zeo
6	D	2	JW0665	A	ASKA to pDONR/zeo
6	D	3	JW0668	B	ASKA to pDONR/zeo
6	D	4	JW0671	A	ASKA to pDONR/zeo
6	D	5	JW0674	A	ASKA to pDONR/zeo
6	D	6	JW0679	A	ASKA to pDONR/zeo
6	D	7	JW0683	A	ASKA to pDONR/zeo
6	D	8	JW0685	A	ASKA to pDONR/zeo
6	D	10	JW0689	A	ASKA to pDONR/zeo
6	D	11	JW0692	A	ASKA to pDONR/zeo
6	D	12	JW0694	C	ASKA to pDONR/zeo
6	E	1	JW0695	A	ASKA to pDONR/zeo
6	E	2	JW0697	A	ASKA to pDONR/zeo
6	E	3	JW0699	A	ASKA to pDONR/zeo
6	E	4	JW0701	A	ASKA to pDONR/zeo
6	E	5	JW0703	A	ASKA to pDONR/zeo
6	E	6	JW0707	A	ASKA to pDONR/zeo
6	E	7	JW0710	B	ASKA to pDONR/zeo
6	E	8	JW0712	A	ASKA to pDONR/zeo
6	E	9	JW0714	A	ASKA to pDONR/zeo
6	E	10	JW0716	A	ASKA to pDONR/zeo
6	E	11	JW0718	A	ASKA to pDONR/zeo
6	E	12	JW0720	A	ASKA to pDONR/zeo
6	F	2	JW0698	A	ASKA to pDONR/zeo
6	F	3	JW0700	B	ASKA to pDONR/zeo
6	F	4	JW0702	A	ASKA to pDONR/zeo
6	F	5	JW0704	A	ASKA to pDONR/zeo
6	F	6	JW0709	A	ASKA to pDONR/zeo
6	F	7	JW0711	A	ASKA to pDONR/zeo
6	F	8	JW0713	A	ASKA to pDONR/zeo
6	F	9	JW0715	A	ASKA to pDONR/zeo
6	F	10	JW0717	A	ASKA to pDONR/zeo
6	F	11	JW0719	A	ASKA to pDONR/zeo
6	F	12	JW0721	A	ASKA to pDONR/zeo
6	G	1	JW0722	A	ASKA to pDONR/zeo
6	G	3	JW0727	A	ASKA to pDONR/zeo
6	G	4	JW0729	A	ASKA to pDONR/zeo
6	G	5	JW0732	B	ASKA to pDONR/zeo
6	G	6	JW0734	A	ASKA to pDONR/zeo
6	G	7	JW0736	A	ASKA to pDONR/zeo
6	G	8	JW0738	A	ASKA to pDONR/zeo
6	G	9	JW0740	A	ASKA to pDONR/zeo
6	G	10	JW0742	A	ASKA to pDONR/zeo
6	G	11	JW0744	A	ASKA to pDONR/zeo
6	G	12	JW0747	A	ASKA to pDONR/zeo
6	H	1	JW0723	A	ASKA to pDONR/zeo
6	H	2	JW0726	A	ASKA to pDONR/zeo
6	H	3	JW0728	A	ASKA to pDONR/zeo
6	H	4	JW0731	A	ASKA to pDONR/zeo
6	H	5	JW0733	A	ASKA to pDONR/zeo
6	H	6	JW0735	A	ASKA to pDONR/zeo
6	H	7	JW0737	A	ASKA to pDONR/zeo
6	H	8	JW0739	A	ASKA to pDONR/zeo
6	H	9	JW0741	A	ASKA to pDONR/zeo
6	H	10	JW0743	A	ASKA to pDONR/zeo
6	H	11	JW0746	A	ASKA to pDONR/zeo
7	A	1	JW0749	A	ASKA to pDONR/zeo
7	A	2	JW0752	B	ASKA to pDONR/zeo
7	A	3	JW0755	A	ASKA to pDONR/zeo
7	A	4	JW0757	A	ASKA to pDONR/zeo
7	A	5	JW0759	A	ASKA to pDONR/zeo
7	A	6	JW0761	A	ASKA to pDONR/zeo
7	A	7	JW0763	A	ASKA to pDONR/zeo
7	A	8	JW0765	B	ASKA to pDONR/zeo
7	A	9	JW0767	A	ASKA to pDONR/zeo
7	A	10	JW0769	A	ASKA to pDONR/zeo
7	A	11	JW0771	A	ASKA to pDONR/zeo
7	A	12	JW0773	A	ASKA to pDONR/zeo
7	B	1	JW0750	A	ASKA to pDONR/zeo
7	B	2	JW0753	A	ASKA to pDONR/zeo
7	B	3	JW0756	A	ASKA to pDONR/zeo
7	B	4	JW0758	A	ASKA to pDONR/zeo
7	B	5	JW0760	A	ASKA to pDONR/zeo
7	B	6	JW0762	A	ASKA to pDONR/zeo
7	B	7	JW0764	A	ASKA to pDONR/zeo
7	B	8	JW0766	A	ASKA to pDONR/zeo
7	B	9	JW0768	A	ASKA to pDONR/zeo
7	B	10	JW0770	A	ASKA to pDONR/zeo
7	B	11	JW0772	A	ASKA to pDONR/zeo
7	B	12	JW0774	A	ASKA to pDONR/zeo
7	C	1	JW0777	A	ASKA to pDONR/zeo
7	C	2	JW0780	A	ASKA to pDONR/zeo
7	C	3	JW0783	A	ASKA to pDONR/zeo
7	C	4	JW0785	A	ASKA to pDONR/zeo
7	C	5	JW0787	A	ASKA to pDONR/zeo
7	C	6	JW0790	A	ASKA to pDONR/zeo
7	C	7	JW0795	A	ASKA to pDONR/zeo
7	C	8	JW0797	A	ASKA to pDONR/zeo
7	C	9	JW0799	A	ASKA to pDONR/zeo
7	C	11	JW0803	A	ASKA to pDONR/zeo
7	C	12	JW0805	A	ASKA to pDONR/zeo
7	D	2	JW0781	A	ASKA to pDONR/zeo
7	D	3	JW0784	A	ASKA to pDONR/zeo
7	D	4	JW0786	A	ASKA to pDONR/zeo
7	D	6	JW0794	A	ASKA to pDONR/zeo
7	D	8	JW0798	B	ASKA to pDONR/zeo
7	D	9	JW0800	A	ASKA to pDONR/zeo
7	D	10	JW0802	A	ASKA to pDONR/zeo
7	D	12	JW0806	A	ASKA to pDONR/zeo
7	E	1	JW0807	A	ASKA to pDONR/zeo
7	E	2	JW0810	A	ASKA to pDONR/zeo
7	E	3	JW0812	A	ASKA to pDONR/zeo
7	E	4	JW0816	A	ASKA to pDONR/zeo
7	E	5	JW0818	A	ASKA to pDONR/zeo
7	E	6	JW0820	A	ASKA to pDONR/zeo
7	E	7	JW0822	A	ASKA to pDONR/zeo
7	E	8	JW0824	A	ASKA to pDONR/zeo
7	E	9	JW0827	B	ASKA to pDONR/zeo
7	E	10	JW0831	A	ASKA to pDONR/zeo
7	E	11	JW0834	A	ASKA to pDONR/zeo
7	E	12	JW0836	A	ASKA to pDONR/zeo
7	F	1	JW0808	A	ASKA to pDONR/zeo
7	F	2	JW0811	A	ASKA to pDONR/zeo
7	F	3	JW0815	A	ASKA to pDONR/zeo
7	F	4	JW0817	B	ASKA to pDONR/zeo
7	F	5	JW0819	A	ASKA to pDONR/zeo
7	F	6	JW0821	A	ASKA to pDONR/zeo
7	F	7	JW0823	A	ASKA to pDONR/zeo
7	F	8	JW0826	A	ASKA to pDONR/zeo
7	F	9	JW0829	A	ASKA to pDONR/zeo
7	F	10	JW0833	A	ASKA to pDONR/zeo
7	F	11	JW0835	B	ASKA to pDONR/zeo
7	F	12	JW0837	A	ASKA to pDONR/zeo
7	G	1	JW0838	A	ASKA to pDONR/zeo
7	G	2	JW0841	A	ASKA to pDONR/zeo
7	G	3	JW0843	A	ASKA to pDONR/zeo
7	G	4	JW0845	A	ASKA to pDONR/zeo
7	G	5	JW0847	A	ASKA to pDONR/zeo
7	G	6	JW0849	A	ASKA to pDONR/zeo
7	G	7	JW0851	A	ASKA to pDONR/zeo
7	G	8	JW0855	A	ASKA to pDONR/zeo
7	G	9	JW0858	A	ASKA to pDONR/zeo
7	G	10	JW0860	A	ASKA to pDONR/zeo
7	G	11	JW0862	A	ASKA to pDONR/zeo
7	G	12	JW0864	A	ASKA to pDONR/zeo
7	H	1	JW0840	A	ASKA to pDONR/zeo
7	H	2	JW0842	A	ASKA to pDONR/zeo
7	H	3	JW0844	A	ASKA to pDONR/zeo
7	H	4	JW0846	B	ASKA to pDONR/zeo
7	H	5	JW0848	A	ASKA to pDONR/zeo
7	H	6	JW0850	A	ASKA to pDONR/zeo
7	H	7	JW0854	A	ASKA to pDONR/zeo
7	H	8	JW0857	A	ASKA to pDONR/zeo
7	H	9	JW0859	A	ASKA to pDONR/zeo
7	H	10	JW0861	A	ASKA to pDONR/zeo
7	H	11	JW0863	A	ASKA to pDONR/zeo
7	H	12	JW0865	C	ASKA to pDONR/zeo
8	A	1	JW0866	A	ASKA to pDONR/zeo
8	A	2	JW0868	A	ASKA to pDONR/zeo
8	A	3	JW0870	C	ASKA to pDONR/zeo
8	A	4	JW0872	B	ASKA to pDONR/zeo
8	A	5	JW0874	A	ASKA to pDONR/zeo
8	A	6	JW0876	C	ASKA to pDONR/zeo
8	A	7	JW0879	C	ASKA to pDONR/zeo
8	A	8	JW0881	B	ASKA to pDONR/zeo
8	A	9	JW0884	B	ASKA to pDONR/zeo
8	A	10	JW0886	B	ASKA to pDONR/zeo
8	A	11	JW0889	A	ASKA to pDONR/zeo
8	A	12	JW0891	B	ASKA to pDONR/zeo
8	B	1	JW0867	B	ASKA to pDONR/zeo
8	B	2	JW0869	B	ASKA to pDONR/zeo
8	B	3	JW0871	A	ASKA to pDONR/zeo
8	B	5	JW0875	B	ASKA to pDONR/zeo
8	B	6	JW0878	A	ASKA to pDONR/zeo
8	B	7	JW0880	A	ASKA to pDONR/zeo
8	B	8	JW0883	B	ASKA to pDONR/zeo
8	B	9	JW0885	A	ASKA to pDONR/zeo
8	B	10	JW0887	A	ASKA to pDONR/zeo
8	B	11	JW0890	A	ASKA to pDONR/zeo
8	B	12	JW0892	A	ASKA to pDONR/zeo
8	C	1	JW0893	B	ASKA to pDONR/zeo
8	C	2	JW0895	A	ASKA to pDONR/zeo
8	C	3	JW0898	A	ASKA to pDONR/zeo
8	C	4	JW0900	A	ASKA to pDONR/zeo
8	C	5	JW0902	B	ASKA to pDONR/zeo
8	C	6	JW0904	A	ASKA to pDONR/zeo
8	C	8	JW0909	B	ASKA to pDONR/zeo
8	C	9	JW0911	C	ASKA to pDONR/zeo
8	C	10	JW0913	B	ASKA to pDONR/zeo
8	C	11	JW0915	B	ASKA to pDONR/zeo
8	C	12	JW0918	B	ASKA to pDONR/zeo
8	D	1	JW0894	B	ASKA to pDONR/zeo
8	D	3	JW0899	A	ASKA to pDONR/zeo
8	D	4	JW0901	A	ASKA to pDONR/zeo
8	D	5	JW0903	A	ASKA to pDONR/zeo
8	D	6	JW0905	B	ASKA to pDONR/zeo
8	D	7	JW0908	C	ASKA to pDONR/zeo
8	D	8	JW0910	B	ASKA to pDONR/zeo
8	D	9	JW0912	C	ASKA to pDONR/zeo
8	D	10	JW0914	C	ASKA to pDONR/zeo
8	D	11	JW0916	A	ASKA to pDONR/zeo
8	D	12	JW0920	A	ASKA to pDONR/zeo
8	E	1	JW0922	B	ASKA to pDONR/zeo
8	E	2	JW0924	B	ASKA to pDONR/zeo
8	E	3	JW0928	A	ASKA to pDONR/zeo
8	E	4	JW0932	C	ASKA to pDONR/zeo
8	E	5	JW0934	B	ASKA to pDONR/zeo
8	E	6	JW0937	A	ASKA to pDONR/zeo
8	E	7	JW0940	C	ASKA to pDONR/zeo
8	E	8	JW0942	A	ASKA to pDONR/zeo
8	E	9	JW0945	C	ASKA to pDONR/zeo
8	E	10	JW0952	A	ASKA to pDONR/zeo
8	E	11	JW0954	B	ASKA to pDONR/zeo
8	E	12	JW0956	A	ASKA to pDONR/zeo
8	F	1	JW0923	C	ASKA to pDONR/zeo
8	F	2	JW0925	A	ASKA to pDONR/zeo
8	F	3	JW0931	B	ASKA to pDONR/zeo
8	F	4	JW0933	A	ASKA to pDONR/zeo
8	F	5	JW0936	C	ASKA to pDONR/zeo
8	F	6	JW0939	A	ASKA to pDONR/zeo
8	F	7	JW0941	C	ASKA to pDONR/zeo
8	F	8	JW0944	A	ASKA to pDONR/zeo
8	F	9	JW0947	C	ASKA to pDONR/zeo
8	F	10	JW0953	B	ASKA to pDONR/zeo
8	F	12	JW0957	A	ASKA to pDONR/zeo
8	G	1	JW0958	A	ASKA to pDONR/zeo
8	G	2	JW0960	B	ASKA to pDONR/zeo
8	G	3	JW0963	B	ASKA to pDONR/zeo
8	G	4	JW0966	A	ASKA to pDONR/zeo
8	G	5	JW0969	A	ASKA to pDONR/zeo
8	G	6	JW0975	A	ASKA to pDONR/zeo
8	G	7	JW0977	A	ASKA to pDONR/zeo
8	G	8	JW0980	A	ASKA to pDONR/zeo
8	G	9	JW0982	B	ASKA to pDONR/zeo
8	G	10	JW0984	C	ASKA to pDONR/zeo
8	G	11	JW0986	A	ASKA to pDONR/zeo
8	H	1	JW0959	A	ASKA to pDONR/zeo
8	H	2	JW0961	B	ASKA to pDONR/zeo
8	H	3	JW0964	B	ASKA to pDONR/zeo
8	H	5	JW0974	B	ASKA to pDONR/zeo
8	H	6	JW0976	B	ASKA to pDONR/zeo
8	H	7	JW0979	B	ASKA to pDONR/zeo
8	H	8	JW0981	C	ASKA to pDONR/zeo
8	H	9	JW0983	C	ASKA to pDONR/zeo
8	H	10	JW0985	C	ASKA to pDONR/zeo
8	H	11	JW0987	B	ASKA to pDONR/zeo
8	H	12	JW0989	C	ASKA to pDONR/zeo
9	A	1	JW0993	A	ASKA to pDONR/zeo
9	A	2	JW0995	A	ASKA to pDONR/zeo
9	A	3	JW0998	A	ASKA to pDONR/zeo
9	A	4	JW1001	A	ASKA to pDONR/zeo
9	A	5	JW1004	A	ASKA to pDONR/zeo
9	A	6	JW1006	A	ASKA to pDONR/zeo
9	A	7	JW1010	B	ASKA to pDONR/zeo
9	A	8	JW1015	A	ASKA to pDONR/zeo
9	A	9	JW1017	A	ASKA to pDONR/zeo
9	A	10	JW1020	A	ASKA to pDONR/zeo
9	A	11	JW1022	A	ASKA to pDONR/zeo
9	A	12	JW1024	A	ASKA to pDONR/zeo
9	B	1	JW0994	A	ASKA to pDONR/zeo
9	B	2	JW0997	A	ASKA to pDONR/zeo
9	B	3	JW0999	B	ASKA to pDONR/zeo
9	B	4	JW1002	A	ASKA to pDONR/zeo
9	B	5	JW1005	A	ASKA to pDONR/zeo
9	B	6	JW1007	A	ASKA to pDONR/zeo
9	B	8	JW5146	A	ASKA to pDONR/zeo
9	B	9	JW1018	A	ASKA to pDONR/zeo
9	B	10	JW1021	A	ASKA to pDONR/zeo
9	B	11	JW1023	A	ASKA to pDONR/zeo
9	B	12	JW1025	A	ASKA to pDONR/zeo
9	C	1	JW1026	C	ASKA to pDONR/zeo
9	C	2	JW1032	A	ASKA to pDONR/zeo
9	C	3	JW1035	A	ASKA to pDONR/zeo
9	C	4	JW1039	A	ASKA to pDONR/zeo
9	C	5	JW1041	A	ASKA to pDONR/zeo
9	C	10	JW1998	A	ASKA to pDONR/zeo
9	C	11	JW2369	A	ASKA to pDONR/zeo
9	C	12	JW2497	A	ASKA to pDONR/zeo
9	D	1	JW1031	A	ASKA to pDONR/zeo
9	D	2	JW1034	A	ASKA to pDONR/zeo
9	D	3	JW1037	A	ASKA to pDONR/zeo
9	D	4	JW1040	A	ASKA to pDONR/zeo
9	D	5	JW1042	A	ASKA to pDONR/zeo
9	D	6	JW1044	A	ASKA to pDONR/zeo
9	D	7	JW0658	A	ASKA to pDONR/zeo
9	D	8	JW2576	A	ASKA to pDONR/zeo
9	D	9	JW1505	A	ASKA to pDONR/zeo
9	D	11	JW2421	A	ASKA to pDONR/zeo
9	D	12	JW2503	C	ASKA to pDONR/zeo
9	E	1	JW2650	A	ASKA to pDONR/zeo
9	E	2	JW0438	A	ASKA to pDONR/zeo
9	E	3	JW1314	A	ASKA to pDONR/zeo
9	E	4	JW2339	B	ASKA to pDONR/zeo
9	E	5	JW1394	A	ASKA to pDONR/zeo
9	E	6	JW1276	A	ASKA to pDONR/zeo
9	E	7	JW0302	A	ASKA to pDONR/zeo
9	E	8	JW1742	A	ASKA to pDONR/zeo
9	E	9	JW0544	A	ASKA to pDONR/zeo
9	E	10	JW3780	A	ASKA to pDONR/zeo
9	E	11	JW1949	A	ASKA to pDONR/zeo
9	E	12	JW0832	A	ASKA to pDONR/zeo
9	F	1	JW2459	A	ASKA to pDONR/zeo
9	F	2	JW3063	A	ASKA to pDONR/zeo
9	F	3	JW1500	A	ASKA to pDONR/zeo
9	F	4	JW1083	A	ASKA to pDONR/zeo
9	F	5	JW2815	A	ASKA to pDONR/zeo
9	F	6	JW2097	A	ASKA to pDONR/zeo
9	F	7	JW0551	A	ASKA to pDONR/zeo
9	F	8	JW2479	A	ASKA to pDONR/zeo
9	F	9	JW0676	A	ASKA to pDONR/zeo
9	F	10	JW0274	A	ASKA to pDONR/zeo
9	F	11	JW2989	A	ASKA to pDONR/zeo
9	F	12	JW2480	A	ASKA to pDONR/zeo
9	G	1	JW0207	A	ASKA to pDONR/zeo
9	G	2	JW1088	A	ASKA to pDONR/zeo
9	G	3	JW1193	A	ASKA to pDONR/zeo
9	G	4	JW1228	A	ASKA to pDONR/zeo
9	G	5	JW1268	C	ASKA to pDONR/zeo
9	G	6	JW1344	B	ASKA to pDONR/zeo
9	G	9	JW1446	B	ASKA to pDONR/zeo
9	G	10	JW1463	B	ASKA to pDONR/zeo
9	G	11	JW1484	A	ASKA to pDONR/zeo
9	G	12	JW1495	A	ASKA to pDONR/zeo
9	H	1	JW1071	A	ASKA to pDONR/zeo
9	H	2	JW1100	A	ASKA to pDONR/zeo
9	H	3	JW1215	A	ASKA to pDONR/zeo
9	H	4	JW1266	B	ASKA to pDONR/zeo
9	H	8	JW1382	B	ASKA to pDONR/zeo
9	H	9	JW1451	B	ASKA to pDONR/zeo
9	H	10	JW1470	B	ASKA to pDONR/zeo
9	H	11	JW1490	C	ASKA to pDONR/zeo
9	H	12	JW1579	C	ASKA to pDONR/zeo
10	A	1	JW1621	A	ASKA to pDONR/zeo
10	A	2	JW1677	A	ASKA to pDONR/zeo
10	A	3	JW1703	A	ASKA to pDONR/zeo
10	A	4	JW1819	B	ASKA to pDONR/zeo
10	A	5	JW1834	A	ASKA to pDONR/zeo
10	A	6	JW1868	A	ASKA to pDONR/zeo
10	A	8	JW2061	A	ASKA to pDONR/zeo
10	A	9	JW1186	A	ASKA to pDONR/zeo
10	A	10	JW1235	A	ASKA to pDONR/zeo
10	A	11	JW1278	B	ASKA to pDONR/zeo
10	A	12	JW1287	A	ASKA to pDONR/zeo
10	B	1	JW1645	A	ASKA to pDONR/zeo
10	B	2	JW1692	A	ASKA to pDONR/zeo
10	B	3	JW1721	A	ASKA to pDONR/zeo
10	B	4	JW1823	B	ASKA to pDONR/zeo
10	B	5	JW1861	A	ASKA to pDONR/zeo
10	B	6	JW2045	A	ASKA to pDONR/zeo
10	B	7	JW2060	B	ASKA to pDONR/zeo
10	B	8	JW1069	A	ASKA to pDONR/zeo
10	B	9	JW1213	A	ASKA to pDONR/zeo
10	B	10	JW1255	A	ASKA to pDONR/zeo
10	B	11	JW1279	A	ASKA to pDONR/zeo
10	B	12	JW1302	C	ASKA to pDONR/zeo
10	C	1	JW1407	A	ASKA to pDONR/zeo
10	C	2	JW1420	A	ASKA to pDONR/zeo
10	C	3	JW1504	A	ASKA to pDONR/zeo
10	C	4	JW1604	A	ASKA to pDONR/zeo
10	C	5	JW1613	A	ASKA to pDONR/zeo
10	C	6	JW1658	A	ASKA to pDONR/zeo
10	C	8	JW1772	A	ASKA to pDONR/zeo
10	C	9	JW1797	A	ASKA to pDONR/zeo
10	C	10	JW1840	A	ASKA to pDONR/zeo
10	C	11	JW1865	A	ASKA to pDONR/zeo
10	D	1	JW1417	A	ASKA to pDONR/zeo
10	D	2	JW1431	A	ASKA to pDONR/zeo
10	D	3	JW1531	A	ASKA to pDONR/zeo
10	D	4	JW1609	A	ASKA to pDONR/zeo
10	D	5	JW1637	A	ASKA to pDONR/zeo
10	D	6	JW1709	B	ASKA to pDONR/zeo
10	D	7	JW1755	A	ASKA to pDONR/zeo
10	D	9	JW1804	A	ASKA to pDONR/zeo
10	D	10	JW1855	A	ASKA to pDONR/zeo
10	D	11	JW1874	A	ASKA to pDONR/zeo
10	E	1	JW1898	A	ASKA to pDONR/zeo
10	E	2	JW2049	A	ASKA to pDONR/zeo
10	E	3	JW1046	A	ASKA to pDONR/zeo
10	E	4	JW1056	A	ASKA to pDONR/zeo
10	E	5	JW1067	A	ASKA to pDONR/zeo
10	E	6	JW1072	A	ASKA to pDONR/zeo
10	E	7	JW1081	A	ASKA to pDONR/zeo
10	E	8	JW1087	A	ASKA to pDONR/zeo
10	E	9	JW1095	A	ASKA to pDONR/zeo
10	E	10	JW1104	A	ASKA to pDONR/zeo
10	E	11	JW1112	A	ASKA to pDONR/zeo
10	E	12	JW1114	C	ASKA to pDONR/zeo
10	F	2	JW2055	A	ASKA to pDONR/zeo
10	F	3	JW1049	C	ASKA to pDONR/zeo
10	F	5	JW1070	A	ASKA to pDONR/zeo
10	F	7	JW1085	A	ASKA to pDONR/zeo
10	F	8	JW1093	A	ASKA to pDONR/zeo
10	F	9	JW1101	A	ASKA to pDONR/zeo
10	F	10	JW1109	A	ASKA to pDONR/zeo
10	F	11	JW1113	A	ASKA to pDONR/zeo
10	G	2	JW1122	A	ASKA to pDONR/zeo
10	G	3	JW1135	A	ASKA to pDONR/zeo
10	G	4	JW1173	A	ASKA to pDONR/zeo
10	G	5	JW1177	A	ASKA to pDONR/zeo
10	G	6	JW1179	A	ASKA to pDONR/zeo
10	G	7	JW1201	B	ASKA to pDONR/zeo
10	G	8	JW1207	A	ASKA to pDONR/zeo
10	G	9	JW1214	A	ASKA to pDONR/zeo
10	G	10	JW1223	A	ASKA to pDONR/zeo
10	G	11	JW1239	A	ASKA to pDONR/zeo
10	G	12	JW1242	B	ASKA to pDONR/zeo
10	H	1	JW1119	A	ASKA to pDONR/zeo
10	H	2	JW1126	A	ASKA to pDONR/zeo
10	H	3	JW1150	A	ASKA to pDONR/zeo
10	H	4	JW1175	A	ASKA to pDONR/zeo
10	H	5	JW1178	A	ASKA to pDONR/zeo
10	H	6	JW1194	A	ASKA to pDONR/zeo
10	H	7	JW1202	A	ASKA to pDONR/zeo
10	H	8	JW1211	A	ASKA to pDONR/zeo
10	H	9	JW1216	B	ASKA to pDONR/zeo
10	H	10	JW1238	B	ASKA to pDONR/zeo
10	H	12	JW1253	C	ASKA to pDONR/zeo
11	A	1	JW1254	A	ASKA to pDONR/zeo
11	A	2	JW1264	A	ASKA to pDONR/zeo
11	A	3	JW1272	A	ASKA to pDONR/zeo
11	A	4	JW1286	A	ASKA to pDONR/zeo
11	A	5	JW1295	A	ASKA to pDONR/zeo
11	A	6	JW1303	B	ASKA to pDONR/zeo
11	A	7	JW1308	A	ASKA to pDONR/zeo
11	A	8	JW1313	A	ASKA to pDONR/zeo
11	A	9	JW1316	A	ASKA to pDONR/zeo
11	A	10	JW1323	A	ASKA to pDONR/zeo
11	A	11	JW1331	A	ASKA to pDONR/zeo
11	A	12	JW1337	B	ASKA to pDONR/zeo
11	B	1	JW1256	A	ASKA to pDONR/zeo
11	B	2	JW1267	A	ASKA to pDONR/zeo
11	B	3	JW1284	A	ASKA to pDONR/zeo
11	B	4	JW1294	A	ASKA to pDONR/zeo
11	B	5	JW1296	A	ASKA to pDONR/zeo
11	B	6	JW1306	A	ASKA to pDONR/zeo
11	B	7	JW1311	A	ASKA to pDONR/zeo
11	B	8	JW1315	A	ASKA to pDONR/zeo
11	B	9	JW1318	A	ASKA to pDONR/zeo
11	B	10	JW1327	A	ASKA to pDONR/zeo
11	B	11	JW1336	A	ASKA to pDONR/zeo
11	B	12	JW1339	A	ASKA to pDONR/zeo
11	C	1	JW1358	A	ASKA to pDONR/zeo
11	C	2	JW1371	A	ASKA to pDONR/zeo
11	C	4	JW1419	B	ASKA to pDONR/zeo
11	C	5	JW1425	A	ASKA to pDONR/zeo
11	C	6	JW1435	B	ASKA to pDONR/zeo
11	C	7	JW1447	A	ASKA to pDONR/zeo
11	C	8	JW1462	A	ASKA to pDONR/zeo
11	C	9	JW1474	A	ASKA to pDONR/zeo
11	C	10	JW1481	A	ASKA to pDONR/zeo
11	C	11	JW1487	A	ASKA to pDONR/zeo
11	C	12	JW1492	A	ASKA to pDONR/zeo
11	D	1	JW1361	B	ASKA to pDONR/zeo
11	D	2	JW1375	A	ASKA to pDONR/zeo
11	D	3	JW1412	A	ASKA to pDONR/zeo
11	D	4	JW1424	B	ASKA to pDONR/zeo
11	D	5	JW1434	B	ASKA to pDONR/zeo
11	D	6	JW1436	B	ASKA to pDONR/zeo
11	D	7	JW1455	A	ASKA to pDONR/zeo
11	D	8	JW1464	B	ASKA to pDONR/zeo
11	D	9	JW1479	A	ASKA to pDONR/zeo
11	D	10	JW1486	A	ASKA to pDONR/zeo
11	E	1	JW1499	B	ASKA to pDONR/zeo
11	E	2	JW1506	A	ASKA to pDONR/zeo
11	E	3	JW1508	A	ASKA to pDONR/zeo
11	E	4	JW1514	B	ASKA to pDONR/zeo
11	E	5	JW1521	A	ASKA to pDONR/zeo
11	E	6	JW1536	B	ASKA to pDONR/zeo
11	E	8	JW1586	B	ASKA to pDONR/zeo
11	E	9	JW1593	A	ASKA to pDONR/zeo
11	E	10	JW1595	B	ASKA to pDONR/zeo
11	E	11	JW1601	A	ASKA to pDONR/zeo
11	E	12	JW1605	A	ASKA to pDONR/zeo
11	F	2	JW1507	A	ASKA to pDONR/zeo
11	F	4	JW1520	B	ASKA to pDONR/zeo
11	F	5	JW1535	B	ASKA to pDONR/zeo
11	F	6	JW1540	A	ASKA to pDONR/zeo
11	F	7	JW1573	B	ASKA to pDONR/zeo
11	F	8	JW1588	B	ASKA to pDONR/zeo
11	F	9	JW1594	B	ASKA to pDONR/zeo
11	F	12	JW1606	A	ASKA to pDONR/zeo
11	G	1	JW1607	A	ASKA to pDONR/zeo
11	G	2	JW1612	A	ASKA to pDONR/zeo
11	G	3	JW1615	A	ASKA to pDONR/zeo
11	G	4	JW1626	A	ASKA to pDONR/zeo
11	G	5	JW1632	B	ASKA to pDONR/zeo
11	G	6	JW1649	B	ASKA to pDONR/zeo
11	G	10	JW1671	A	ASKA to pDONR/zeo
11	G	11	JW1680	B	ASKA to pDONR/zeo
11	G	12	JW1689	A	ASKA to pDONR/zeo
11	H	1	JW1608	A	ASKA to pDONR/zeo
11	H	2	JW1614	A	ASKA to pDONR/zeo
11	H	3	JW1622	A	ASKA to pDONR/zeo
11	H	4	JW1629	B	ASKA to pDONR/zeo
11	H	5	JW1642	A	ASKA to pDONR/zeo
11	H	6	JW1650	B	ASKA to pDONR/zeo
11	H	8	JW1656	A	ASKA to pDONR/zeo
11	H	9	JW1670	B	ASKA to pDONR/zeo
11	H	11	JW5274	A	ASKA to pDONR/zeo
11	H	12	JW1694	C	ASKA to pDONR/zeo
12	A	1	JW1696	A	ASKA to pDONR/zeo
12	A	2	JW1710	A	ASKA to pDONR/zeo
12	A	3	JW1723	A	ASKA to pDONR/zeo
12	A	4	JW1733	A	ASKA to pDONR/zeo
12	A	5	JW1736	A	ASKA to pDONR/zeo
12	A	7	JW1756	A	ASKA to pDONR/zeo
12	A	8	JW1760	A	ASKA to pDONR/zeo
12	A	9	JW1765	B	ASKA to pDONR/zeo
12	A	10	JW1773	A	ASKA to pDONR/zeo
12	A	11	JW1780	A	ASKA to pDONR/zeo
12	A	12	JW1792	B	ASKA to pDONR/zeo
12	B	1	JW1701	A	ASKA to pDONR/zeo
12	B	2	JW1718	A	ASKA to pDONR/zeo
12	B	3	JW1726	A	ASKA to pDONR/zeo
12	B	4	JW1734	A	ASKA to pDONR/zeo
12	B	5	JW1737	A	ASKA to pDONR/zeo
12	B	6	JW1753	A	ASKA to pDONR/zeo
12	B	7	JW1758	A	ASKA to pDONR/zeo
12	B	8	JW1763	A	ASKA to pDONR/zeo
12	B	9	JW1768	A	ASKA to pDONR/zeo
12	B	10	JW1774	B	ASKA to pDONR/zeo
12	B	11	JW1789	B	ASKA to pDONR/zeo
12	B	12	JW1793	B	ASKA to pDONR/zeo
12	C	1	JW1801	A	ASKA to pDONR/zeo
12	C	2	JW1805	A	ASKA to pDONR/zeo
12	C	3	JW1822	A	ASKA to pDONR/zeo
12	C	4	JW1841	A	ASKA to pDONR/zeo
12	C	5	JW1844	A	ASKA to pDONR/zeo
12	C	6	JW1860	A	ASKA to pDONR/zeo
12	C	7	JW1869	A	ASKA to pDONR/zeo
12	C	8	JW1887	A	ASKA to pDONR/zeo
12	C	9	JW1889	A	ASKA to pDONR/zeo
12	C	10	JW1908	A	ASKA to pDONR/zeo
12	C	11	JW1912	A	ASKA to pDONR/zeo
12	C	12	JW1923	A	ASKA to pDONR/zeo
12	D	1	JW1803	A	ASKA to pDONR/zeo
12	D	2	JW1806	A	ASKA to pDONR/zeo
12	D	3	JW1838	A	ASKA to pDONR/zeo
12	D	4	JW1843	A	ASKA to pDONR/zeo
12	D	5	JW1849	A	ASKA to pDONR/zeo
12	D	6	JW1862	A	ASKA to pDONR/zeo
12	D	7	JW1872	A	ASKA to pDONR/zeo
12	D	8	JW1888	B	ASKA to pDONR/zeo
12	D	9	JW1895	A	ASKA to pDONR/zeo
12	D	10	JW1909	B	ASKA to pDONR/zeo
12	D	11	JW1914	A	ASKA to pDONR/zeo
12	D	12	JW1925	A	ASKA to pDONR/zeo
12	E	1	JW1927	A	ASKA to pDONR/zeo
12	E	2	JW1944	A	ASKA to pDONR/zeo
12	E	3	JW1954	A	ASKA to pDONR/zeo
12	E	4	JW1963	A	ASKA to pDONR/zeo
12	E	5	JW1983	A	ASKA to pDONR/zeo
12	E	6	JW1993	B	ASKA to pDONR/zeo
12	E	7	JW2002	B	ASKA to pDONR/zeo
12	E	8	JW2004	A	ASKA to pDONR/zeo
12	E	9	JW2011	B	ASKA to pDONR/zeo
12	E	10	JW2019	B	ASKA to pDONR/zeo
12	E	11	JW2021	A	ASKA to pDONR/zeo
12	E	12	JW2026	A	ASKA to pDONR/zeo
12	F	1	JW1929	B	ASKA to pDONR/zeo
12	F	2	JW1951	A	ASKA to pDONR/zeo
12	F	3	JW1962	A	ASKA to pDONR/zeo
12	F	4	JW1969	A	ASKA to pDONR/zeo
12	F	5	JW1990	A	ASKA to pDONR/zeo
12	F	6	JW1995	A	ASKA to pDONR/zeo
12	F	7	JW2003	A	ASKA to pDONR/zeo
12	F	8	JW2010	A	ASKA to pDONR/zeo
12	F	9	JW2017	A	ASKA to pDONR/zeo
12	F	10	JW2020	A	ASKA to pDONR/zeo
12	F	11	JW2022	A	ASKA to pDONR/zeo
12	F	12	JW2028	B	ASKA to pDONR/zeo
12	G	1	JW2029	A	ASKA to pDONR/zeo
12	G	2	JW2031	A	ASKA to pDONR/zeo
12	G	3	JW2033	A	ASKA to pDONR/zeo
12	G	4	JW2035	A	ASKA to pDONR/zeo
12	G	5	JW2038	A	ASKA to pDONR/zeo
12	G	6	JW2042	A	ASKA to pDONR/zeo
12	G	7	JW2054	B	ASKA to pDONR/zeo
12	G	8	JW2063	A	ASKA to pDONR/zeo
12	G	9	JW2075	A	ASKA to pDONR/zeo
12	G	10	JW2082	A	ASKA to pDONR/zeo
12	G	11	JW1051	A	ASKA to pDONR/zeo
12	G	12	JW1054	B	ASKA to pDONR/zeo
12	H	1	JW2030	A	ASKA to pDONR/zeo
12	H	2	JW2032	A	ASKA to pDONR/zeo
12	H	3	JW2034	A	ASKA to pDONR/zeo
12	H	4	JW2037	A	ASKA to pDONR/zeo
12	H	5	JW2041	A	ASKA to pDONR/zeo
12	H	6	JW2047	B	ASKA to pDONR/zeo
12	H	7	JW2062	B	ASKA to pDONR/zeo
12	H	8	JW2066	B	ASKA to pDONR/zeo
12	H	9	JW2076	A	ASKA to pDONR/zeo
12	H	10	JW1050	A	ASKA to pDONR/zeo
12	H	11	JW1053	A	ASKA to pDONR/zeo
12	H	12	JW1055	C	ASKA to pDONR/zeo
13	A	1	JW1059	B	ASKA to pDONR/zeo
13	A	6	JW1086	C	ASKA to pDONR/zeo
13	A	8	JW1106	A	ASKA to pDONR/zeo
13	A	10	JW1116	C	ASKA to pDONR/zeo
13	A	11	JW1125	A	ASKA to pDONR/zeo
13	A	12	JW1131	A	ASKA to pDONR/zeo
13	B	2	JW1065	A	ASKA to pDONR/zeo
13	B	3	JW1074	A	ASKA to pDONR/zeo
13	B	9	JW1111	A	ASKA to pDONR/zeo
13	B	10	JW1121	A	ASKA to pDONR/zeo
13	B	12	JW1139	B	ASKA to pDONR/zeo
13	C	3	JW1164	A	ASKA to pDONR/zeo
13	C	5	JW1181	A	ASKA to pDONR/zeo
13	C	6	JW1198	A	ASKA to pDONR/zeo
13	C	7	JW1203	A	ASKA to pDONR/zeo
13	C	9	JW1212	A	ASKA to pDONR/zeo
13	C	10	JW1218	A	ASKA to pDONR/zeo
13	D	1	JW1144	A	ASKA to pDONR/zeo
13	D	2	JW1149	A	ASKA to pDONR/zeo
13	D	3	JW1165	A	ASKA to pDONR/zeo
13	D	4	JW1176	A	ASKA to pDONR/zeo
13	D	6	JW1199	A	ASKA to pDONR/zeo
13	D	8	JW1209	A	ASKA to pDONR/zeo
13	D	9	JW1217	A	ASKA to pDONR/zeo
13	D	10	JW1220	A	ASKA to pDONR/zeo
13	D	11	JW1224	B	ASKA to pDONR/zeo
13	D	12	JW1227	C
13	E	2	JW1246	A	ASKA to pDONR/zeo
13	E	3	JW1248	A	ASKA to pDONR/zeo
13	E	4	JW1250	A	ASKA to pDONR/zeo
13	E	5	JW1258	A	ASKA to pDONR/zeo
13	E	6	JW1262	A	ASKA to pDONR/zeo
13	E	10	JW1291	A	ASKA to pDONR/zeo
13	E	12	JW1305	A	ASKA to pDONR/zeo
13	F	1	JW1237	A	ASKA to pDONR/zeo
13	F	2	JW1247	A	ASKA to pDONR/zeo
13	F	3	JW1249	A	ASKA to pDONR/zeo
13	F	4	JW1252	A	ASKA to pDONR/zeo
13	F	5	JW1261	A	ASKA to pDONR/zeo
13	F	10	JW1292	A	ASKA to pDONR/zeo
13	F	11	JW1304	A	ASKA to pDONR/zeo
13	F	12	JW1310	A	ASKA to pDONR/zeo
13	G	1	JW1312	A	ASKA to pDONR/zeo
13	G	2	JW1319	C	ASKA to pDONR/zeo
13	G	4	JW1329	B	ASKA to pDONR/zeo
13	G	5	JW1334	A	ASKA to pDONR/zeo
13	G	7	JW1355	B	ASKA to pDONR/zeo
13	G	8	JW1368	A	ASKA to pDONR/zeo
13	G	9	JW1389	A	ASKA to pDONR/zeo
13	G	10	JW1403	A	ASKA to pDONR/zeo
13	G	11	JW1409	A	ASKA to pDONR/zeo
13	H	1	JW1317	A	ASKA to pDONR/zeo
13	H	2	JW5804	B	Gateway cloning
13	H	3	JW1328	A	ASKA to pDONR/zeo
13	H	7	JW1367	A	ASKA to pDONR/zeo
13	H	8	JW1379	A	ASKA to pDONR/zeo
13	H	9	JW1395	A	ASKA to pDONR/zeo
13	H	10	JW1405	B	ASKA to pDONR/zeo
13	H	11	JW1411	A	ASKA to pDONR/zeo
14	A	1	JW1427	B	ASKA to pDONR/zeo
14	A	2	JW1437	B	ASKA to pDONR/zeo
14	A	3	JW1445	B	ASKA to pDONR/zeo
14	A	4	JW1452	A	ASKA to pDONR/zeo
14	A	6	JW1460	A	ASKA to pDONR/zeo
14	A	7	JW1469	A	ASKA to pDONR/zeo
14	A	8	JW1472	B	ASKA to pDONR/zeo
14	A	9	JW1480	B	ASKA to pDONR/zeo
14	A	10	JW1496	B	ASKA to pDONR/zeo
14	A	11	JW1498	B	ASKA to pDONR/zeo
14	A	12	JW1512	A	ASKA to pDONR/zeo
14	B	1	JW1430	C	ASKA to pDONR/zeo
14	B	2	JW1438	B	ASKA to pDONR/zeo
14	B	3	JW1449	B	ASKA to pDONR/zeo
14	B	4	JW1457	A	ASKA to pDONR/zeo
14	B	5	JW1459	A	ASKA to pDONR/zeo
14	B	6	JW1461	A	ASKA to pDONR/zeo
14	B	7	JW1471	A	ASKA to pDONR/zeo
14	B	8	JW1478	B	ASKA to pDONR/zeo
14	B	9	JW1483	C	ASKA to pDONR/zeo
14	B	10	JW1497	A	ASKA to pDONR/zeo
14	B	12	JW1517	B	ASKA to pDONR/zeo
14	C	1	JW1519	B	ASKA to pDONR/zeo
14	C	3	JW1533	A	ASKA to pDONR/zeo
14	C	5	JW1545	A	ASKA to pDONR/zeo
14	C	6	JW1551	A	ASKA to pDONR/zeo
14	C	7	JW1581	A	ASKA to pDONR/zeo
14	C	8	JW1590	A	ASKA to pDONR/zeo
14	C	9	JW1598	A	ASKA to pDONR/zeo
14	C	10	JW1602	A	ASKA to pDONR/zeo
14	C	11	JW1611	B	ASKA to pDONR/zeo
14	C	12	JW1620	B	ASKA to pDONR/zeo
14	D	1	JW1528	B	ASKA to pDONR/zeo
14	D	2	JW1532	B	ASKA to pDONR/zeo
14	D	3	JW1538	A	ASKA to pDONR/zeo
14	D	4	JW1541	A	ASKA to pDONR/zeo
14	D	5	JW1546	A	ASKA to pDONR/zeo
14	D	6	JW1576	A	ASKA to pDONR/zeo
14	D	7	JW1587	A	ASKA to pDONR/zeo
14	D	8	JW1596	A	ASKA to pDONR/zeo
14	D	10	JW1610	B	ASKA to pDONR/zeo
14	D	11	JW1619	A	ASKA to pDONR/zeo
14	D	12	JW1623	A	ASKA to pDONR/zeo
14	E	1	JW1624	A	ASKA to pDONR/zeo
14	E	2	JW1627	A	ASKA to pDONR/zeo
14	E	3	JW1630	A	ASKA to pDONR/zeo
14	E	4	JW1638	B	ASKA to pDONR/zeo
14	E	5	JW1644	B	ASKA to pDONR/zeo
14	E	6	JW1651	A	ASKA to pDONR/zeo
14	E	7	JW1659	A	ASKA to pDONR/zeo
14	E	9	JW1672	A	ASKA to pDONR/zeo
14	E	10	JW1683	A	ASKA to pDONR/zeo
14	E	11	JW1688	B	ASKA to pDONR/zeo
14	E	12	JW1699	A	ASKA to pDONR/zeo
14	F	2	JW1628	A	ASKA to pDONR/zeo
14	F	3	JW1636	B	ASKA to pDONR/zeo
14	F	4	JW1639	B	ASKA to pDONR/zeo
14	F	5	JW1648	A	ASKA to pDONR/zeo
14	F	6	JW1654	A	ASKA to pDONR/zeo
14	F	7	JW1660	A	ASKA to pDONR/zeo
14	F	8	JW1664	A	ASKA to pDONR/zeo
14	F	9	JW1682	A	ASKA to pDONR/zeo
14	F	10	JW1686	B	ASKA to pDONR/zeo
14	F	11	JW1697	B	ASKA to pDONR/zeo
14	G	1	JW1714	A	ASKA to pDONR/zeo
14	G	2	JW1716	B	ASKA to pDONR/zeo
14	G	3	JW1722	A	ASKA to pDONR/zeo
14	G	4	JW1729	A	ASKA to pDONR/zeo
14	G	5	JW1731	A	ASKA to pDONR/zeo
14	G	6	JW1738	A	ASKA to pDONR/zeo
14	G	7	JW1741	B	ASKA to pDONR/zeo
14	G	8	JW1754	A	ASKA to pDONR/zeo
14	G	9	JW1759	A	ASKA to pDONR/zeo
14	G	10	JW1769	B	ASKA to pDONR/zeo
14	G	11	JW1771	B	ASKA to pDONR/zeo
14	G	12	JW1779	A	ASKA to pDONR/zeo
14	H	1	JW1715	B	ASKA to pDONR/zeo
14	H	2	JW5281	A	ASKA to pDONR/zeo
14	H	3	JW1724	A	ASKA to pDONR/zeo
14	H	4	JW1730	B	ASKA to pDONR/zeo
14	H	5	JW1732	B	ASKA to pDONR/zeo
14	H	6	JW1739	A	ASKA to pDONR/zeo
14	H	7	JW1747	B	ASKA to pDONR/zeo
14	H	8	JW1757	A	ASKA to pDONR/zeo
14	H	9	JW1762	A	ASKA to pDONR/zeo
14	H	10	JW1770	B	ASKA to pDONR/zeo
14	H	11	JW1776	A	ASKA to pDONR/zeo
14	H	12	JW1787	C	ASKA to pDONR/zeo
15	A	1	JW1788	A	ASKA to pDONR/zeo
15	A	2	JW1796	A	ASKA to pDONR/zeo
15	A	3	JW1807	A	ASKA to pDONR/zeo
15	A	7	JW1833	A	ASKA to pDONR/zeo
15	A	8	JW1839	A	ASKA to pDONR/zeo
15	A	9	JW1847	A	ASKA to pDONR/zeo
15	A	10	JW1850	A	ASKA to pDONR/zeo
15	A	11	JW1853	A	ASKA to pDONR/zeo
15	A	12	JW1863	C	ASKA to pDONR/zeo
15	B	2	JW1802	A	ASKA to pDONR/zeo
15	B	3	JW1808	A	ASKA to pDONR/zeo
15	B	4	JW1816	A	ASKA to pDONR/zeo
15	B	7	JW1835	C	ASKA to pDONR/zeo
15	B	8	JW1842	A	ASKA to pDONR/zeo
15	B	9	JW1848	A	ASKA to pDONR/zeo
15	B	10	JW1852	A	ASKA to pDONR/zeo
15	B	11	JW1859	A	ASKA to pDONR/zeo
15	B	12	JW1870	A	ASKA to pDONR/zeo
15	C	1	JW1873	A	ASKA to pDONR/zeo
15	C	2	JW1878	A	ASKA to pDONR/zeo
15	C	3	JW1880	A	ASKA to pDONR/zeo
15	C	4	JW1890	A	ASKA to pDONR/zeo
15	C	5	JW1896	A	ASKA to pDONR/zeo
15	C	6	JW1899	A	ASKA to pDONR/zeo
15	C	7	JW1902	A	ASKA to pDONR/zeo
15	C	8	JW1905	A	ASKA to pDONR/zeo
15	C	9	JW1907	A	ASKA to pDONR/zeo
15	C	10	JW1924	A	ASKA to pDONR/zeo
15	C	11	JW1934	A	ASKA to pDONR/zeo
15	C	12	JW1938	A	ASKA to pDONR/zeo
15	D	1	JW1876	A	ASKA to pDONR/zeo
15	D	2	JW1879	A	ASKA to pDONR/zeo
15	D	3	JW1886	A	ASKA to pDONR/zeo
15	D	5	JW1897	A	ASKA to pDONR/zeo
15	D	6	JW1901	A	ASKA to pDONR/zeo
15	D	8	JW1906	A	ASKA to pDONR/zeo
15	D	9	JW1916	A	ASKA to pDONR/zeo
15	D	10	JW1932	A	ASKA to pDONR/zeo
15	D	11	JW1935	A	ASKA to pDONR/zeo
15	D	12	JW1941	C	ASKA to pDONR/zeo
15	E	1	JW1942	A	ASKA to pDONR/zeo
15	E	2	JW1950	A	ASKA to pDONR/zeo
15	E	3	JW1956	A	ASKA to pDONR/zeo
15	E	4	JW1961	A	ASKA to pDONR/zeo
15	E	5	JW1967	A	ASKA to pDONR/zeo
15	E	6	JW1970	A	ASKA to pDONR/zeo
15	E	7	JW2001	A	ASKA to pDONR/zeo
15	E	8	JW2006	A	ASKA to pDONR/zeo
15	E	9	JW2008	A	ASKA to pDONR/zeo
15	E	10	JW2023	A	ASKA to pDONR/zeo
15	E	11	JW2025	A	ASKA to pDONR/zeo
15	F	1	JW1945	A	ASKA to pDONR/zeo
15	F	2	JW1955	A	ASKA to pDONR/zeo
15	F	3	JW1958	A	ASKA to pDONR/zeo
15	F	4	JW1966	A	ASKA to pDONR/zeo
15	F	5	JW1968	A	ASKA to pDONR/zeo
15	F	6	JW1971	A	ASKA to pDONR/zeo
15	F	7	JW2005	A	ASKA to pDONR/zeo
15	F	8	JW2007	A	ASKA to pDONR/zeo
15	F	9	JW2018	A	ASKA to pDONR/zeo
15	F	10	JW2024	A	ASKA to pDONR/zeo
15	F	11	JW2027	A	ASKA to pDONR/zeo
15	F	12	JW2040	A	ASKA to pDONR/zeo
15	G	2	JW2050	A	ASKA to pDONR/zeo
15	G	3	JW2053	A	ASKA to pDONR/zeo
15	G	4	JW2058	A	ASKA to pDONR/zeo
15	G	5	JW2070	A	ASKA to pDONR/zeo
15	G	6	JW1058	A	ASKA to pDONR/zeo
15	G	7	JW1061	A	ASKA to pDONR/zeo
15	G	8	JW1080	A	ASKA to pDONR/zeo
15	G	9	JW1090	A	ASKA to pDONR/zeo
15	G	10	JW1120	A	ASKA to pDONR/zeo
15	G	11	JW1136	A	ASKA to pDONR/zeo
15	G	12	JW1152	B	ASKA to pDONR/zeo
15	H	1	JW2044	A	ASKA to pDONR/zeo
15	H	2	JW2051	A	ASKA to pDONR/zeo
15	H	3	JW2057	A	ASKA to pDONR/zeo
15	H	4	JW2064	A	ASKA to pDONR/zeo
15	H	5	JW1057	A	ASKA to pDONR/zeo
15	H	6	JW1060	A	ASKA to pDONR/zeo
15	H	7	JW1075	A	ASKA to pDONR/zeo
15	H	8	JW1089	A	ASKA to pDONR/zeo
15	H	9	JW1098	A	ASKA to pDONR/zeo
15	H	10	JW1127	A	ASKA to pDONR/zeo
15	H	11	JW1137	C	ASKA to pDONR/zeo
15	H	12	JW1154	C	ASKA to pDONR/zeo
16	A	1	JW1163	A	ASKA to pDONR/zeo
16	A	2	JW1167	B	ASKA to pDONR/zeo
16	A	3	JW1172	A	ASKA to pDONR/zeo
16	A	4	JW1185	A	ASKA to pDONR/zeo
16	A	5	JW1204	A	ASKA to pDONR/zeo
16	A	6	JW1210	A	ASKA to pDONR/zeo
16	A	7	JW1221	A	ASKA to pDONR/zeo
16	A	8	JW1240	B	ASKA to pDONR/zeo
16	A	9	JW1245	A	ASKA to pDONR/zeo
16	A	11	JW1271	A	ASKA to pDONR/zeo
16	A	12	JW1275	A	ASKA to pDONR/zeo
16	B	1	JW1166	A	ASKA to pDONR/zeo
16	B	2	JW1168	A	ASKA to pDONR/zeo
16	B	3	JW1184	A	ASKA to pDONR/zeo
16	B	4	JW1196	A	ASKA to pDONR/zeo
16	B	6	JW1219	A	ASKA to pDONR/zeo
16	B	7	JW1225	B	ASKA to pDONR/zeo
16	B	8	JW1243	A	ASKA to pDONR/zeo
16	B	9	JW1251	B	ASKA to pDONR/zeo
16	B	10	JW1265	A	ASKA to pDONR/zeo
16	B	11	JW1274	A	ASKA to pDONR/zeo
16	B	12	JW1282	A	ASKA to pDONR/zeo
16	C	1	JW1288	A	ASKA to pDONR/zeo
16	C	3	JW1301	A	ASKA to pDONR/zeo
16	C	4	JW1326	A	ASKA to pDONR/zeo
16	C	5	JW1345	A	ASKA to pDONR/zeo
16	C	6	JW1347	A	ASKA to pDONR/zeo
16	C	7	JW1351	A	ASKA to pDONR/zeo
16	C	8	JW1359	A	ASKA to pDONR/zeo
16	C	9	JW1370	B	ASKA to pDONR/zeo
16	C	10	JW1377	C	ASKA to pDONR/zeo
16	D	1	JW1298	A	ASKA to pDONR/zeo
16	D	2	JW1300	A	ASKA to pDONR/zeo
16	D	3	JW5960	A	ASKA to pDONR/zeo
16	D	4	JW1341	A	ASKA to pDONR/zeo
16	D	5	JW1346	A	ASKA to pDONR/zeo
16	D	6	JW1349	A	ASKA to pDONR/zeo
16	D	7	JW1353	A	ASKA to pDONR/zeo
16	D	8	JW1360	A	ASKA to pDONR/zeo
16	D	9	JW1374	A	ASKA to pDONR/zeo
16	D	10	JW1384	A	ASKA to pDONR/zeo
16	D	11	JW1416	A	ASKA to pDONR/zeo
16	D	12	JW1432	A	ASKA to pDONR/zeo
16	E	1	JW1433	A	ASKA to pDONR/zeo
16	E	2	JW1442	A	ASKA to pDONR/zeo
16	E	3	JW1468	A	ASKA to pDONR/zeo
16	E	5	JW1516	A	ASKA to pDONR/zeo
16	E	6	JW1529	B	ASKA to pDONR/zeo
16	E	8	JW1549	A	ASKA to pDONR/zeo
16	E	11	JW1558	B	ASKA to pDONR/zeo
16	E	12	JW1561	B	ASKA to pDONR/zeo
16	F	1	JW1441	A	ASKA to pDONR/zeo
16	F	2	JW1456	A	ASKA to pDONR/zeo
16	F	3	JW1477	A	ASKA to pDONR/zeo
16	F	4	JW1511	A	ASKA to pDONR/zeo
16	F	5	JW1525	A	ASKA to pDONR/zeo
16	F	6	JW1534	A	ASKA to pDONR/zeo
16	F	7	JW1547	A	ASKA to pDONR/zeo
16	F	8	JW1550	B	ASKA to pDONR/zeo
16	F	9	JW1667	A	ASKA to pDONR/zeo
16	F	11	JW1560	A	ASKA to pDONR/zeo
16	G	1	JW1563	A	ASKA to pDONR/zeo
16	G	5	JW1599	A	ASKA to pDONR/zeo
16	G	6	JW1618	B	ASKA to pDONR/zeo
16	G	7	JW1643	A	ASKA to pDONR/zeo
16	G	10	JW1674	A	ASKA to pDONR/zeo
16	G	11	JW1679	A	ASKA to pDONR/zeo
16	G	12	JW1695	B	ASKA to pDONR/zeo
16	H	1	JW1565	C	ASKA to pDONR/zeo
16	H	3	JW1574	C	ASKA to pDONR/zeo
16	H	4	JW1592	C	ASKA to pDONR/zeo
16	H	5	JW1617	C	ASKA to pDONR/zeo
16	H	6	JW1633	C	ASKA to pDONR/zeo
16	H	8	JW1665	C	ASKA to pDONR/zeo
16	H	9	JW1669	C	ASKA to pDONR/zeo
16	H	10	JW1676	C	ASKA to pDONR/zeo
16	H	11	JW1690	C	ASKA to pDONR/zeo
16	H	12	JW1698	C	ASKA to pDONR/zeo
17	A	1	JW1702	A	ASKA to pDONR/zeo
17	A	2	JW1707	B	ASKA to pDONR/zeo
17	A	5	JW1749	A	ASKA to pDONR/zeo
17	A	6	JW1778	B	ASKA to pDONR/zeo
17	A	7	JW1782	B	ASKA to pDONR/zeo
17	A	10	JW1812	B	ASKA to pDONR/zeo
17	A	11	JW1828	B	ASKA to pDONR/zeo
17	A	12	JW1831	A	ASKA to pDONR/zeo
17	B	1	JW1706	A	ASKA to pDONR/zeo
17	B	2	JW1720	A	ASKA to pDONR/zeo
17	B	3	JW1727	B	ASKA to pDONR/zeo
17	B	4	JW1748	A	ASKA to pDONR/zeo
17	B	5	JW1766	A	ASKA to pDONR/zeo
17	B	6	JW1781	A	ASKA to pDONR/zeo
17	B	7	JW1784	B	ASKA to pDONR/zeo
17	B	8	JW1786	A	ASKA to pDONR/zeo
17	B	9	JW1809	B	ASKA to pDONR/zeo
17	B	10	JW1814	B	ASKA to pDONR/zeo
17	B	11	JW1830	A	ASKA to pDONR/zeo
17	B	12	JW1836	C	ASKA to pDONR/zeo
17	C	2	JW1867	C	ASKA to pDONR/zeo
17	C	3	JW1881	A	ASKA to pDONR/zeo
17	C	4	JW1891	A	ASKA to pDONR/zeo
17	C	5	JW1894	B	ASKA to pDONR/zeo
17	C	6	JW1910	A	ASKA to pDONR/zeo
17	C	8	JW1917	A	ASKA to pDONR/zeo
17	C	9	JW1921	B	ASKA to pDONR/zeo
17	C	10	JW1928	B	ASKA to pDONR/zeo
17	C	11	JW1933	C	ASKA to pDONR/zeo
17	D	2	JW1871	B	ASKA to pDONR/zeo
17	D	3	JW1884	B	ASKA to pDONR/zeo
17	D	4	JW1892	A	ASKA to pDONR/zeo
17	D	5	JW1900	A	ASKA to pDONR/zeo
17	D	6	JW1911	A	ASKA to pDONR/zeo
17	D	7	JW1915	A	ASKA to pDONR/zeo
17	D	10	JW1930	C	ASKA to pDONR/zeo
17	D	11	JW1936	B	ASKA to pDONR/zeo
17	D	12	JW1943	B	ASKA to pDONR/zeo
17	E	1	JW1946	B	ASKA to pDONR/zeo
17	E	2	JW1980	C	ASKA to pDONR/zeo
17	E	3	JW1985	A	ASKA to pDONR/zeo
17	E	4	JW1987	B	ASKA to pDONR/zeo
17	E	5	JW1989	B	ASKA to pDONR/zeo
17	E	6	JW1994	A	ASKA to pDONR/zeo
17	E	7	JW2012	C	ASKA to pDONR/zeo
17	E	8	JW2046	A	ASKA to pDONR/zeo
17	E	10	JW2077	A	ASKA to pDONR/zeo
17	E	11	JW2081	C	ASKA to pDONR/zeo
17	E	12	JW2995	B	ASKA to pDONR/zeo
17	F	1	JW1948	A	ASKA to pDONR/zeo
17	F	2	JW1984	C	ASKA to pDONR/zeo
17	F	3	JW1986	B	ASKA to pDONR/zeo
17	F	4	JW1988	B	ASKA to pDONR/zeo
17	F	5	JW1991	A	ASKA to pDONR/zeo
17	F	7	JW2016	A	ASKA to pDONR/zeo
17	F	8	JW2056	A	ASKA to pDONR/zeo
17	F	9	JW2074	C	ASKA to pDONR/zeo
17	F	10	JW2078	A	ASKA to pDONR/zeo
17	F	11	JW1466	B	ASKA to pDONR/zeo
17	F	12	JW1591	C	ASKA to pDONR/zeo
17	G	1	JW2990	B	ASKA to pDONR/zeo
17	G	2	JW0498	B	ASKA to pDONR/zeo
17	G	3	JW2373	C	ASKA to pDONR/zeo
17	G	4	JW0225	B	ASKA to pDONR/zeo
17	G	5	JW2648	A	ASKA to pDONR/zeo
17	G	6	JW1162	A	ASKA to pDONR/zeo
17	G	9	JW1045	B	ASKA to pDONR/zeo
17	G	10	JW2120	C	ASKA to pDONR/zeo
17	G	11	JW2204	B	ASKA to pDONR/zeo
17	H	1	JW0222	B	ASKA to pDONR/zeo
17	H	2	JW3749	B	ASKA to pDONR/zeo
17	H	3	JW1153	C	ASKA to pDONR/zeo
17	H	4	JW2590	C	ASKA to pDONR/zeo
17	H	5	JW1635	B	ASKA to pDONR/zeo
17	H	6	JW0548	C	ASKA to pDONR/zeo
17	H	9	JW1200	C	ASKA to pDONR/zeo
17	H	10	JW2194	B	ASKA to pDONR/zeo
17	H	11	JW2222	B	ASKA to pDONR/zeo
17	H	12	JW2227	C	ASKA to pDONR/zeo
18	A	1	JW2228	A	ASKA to pDONR/zeo
18	A	2	JW2367	A	ASKA to pDONR/zeo
18	A	3	JW2447	C	ASKA to pDONR/zeo
18	A	5	JW2568	C	ASKA to pDONR/zeo
18	A	6	JW2608	C	ASKA to pDONR/zeo
18	A	8	JW2731	B	ASKA to pDONR/zeo
18	A	9	JW2757	B	ASKA to pDONR/zeo
18	A	10	JW2789	A	ASKA to pDONR/zeo
18	A	11	JW2797	A	ASKA to pDONR/zeo
18	A	12	JW2849	A	ASKA to pDONR/zeo
18	B	3	JW2454	B	ASKA to pDONR/zeo
18	B	5	JW2573	C	ASKA to pDONR/zeo
18	B	7	JW2703	C	ASKA to pDONR/zeo
18	B	8	JW2755	B	ASKA to pDONR/zeo
18	B	9	JW2788	C	ASKA to pDONR/zeo
18	B	11	JW2804	A	ASKA to pDONR/zeo
18	B	12	JW2871	B	ASKA to pDONR/zeo
18	C	1	JW2943	C	ASKA to pDONR/zeo
18	C	4	JW2154	B	ASKA to pDONR/zeo
18	C	5	JW2168	B	ASKA to pDONR/zeo
18	C	6	JW2199	A	ASKA to pDONR/zeo
18	C	7	JW2220	B	ASKA to pDONR/zeo
18	C	8	JW2235	B	ASKA to pDONR/zeo
18	C	9	JW2251	B	ASKA to pDONR/zeo
18	C	10	JW2272	A	ASKA to pDONR/zeo
18	C	12	JW2295	A	ASKA to pDONR/zeo
18	D	2	JW5511	B	ASKA to pDONR/zeo
18	D	3	JW2110	C	ASKA to pDONR/zeo
18	D	5	JW2198	A	ASKA to pDONR/zeo
18	D	6	JW2213	C	ASKA to pDONR/zeo
18	D	7	JW2224	B	ASKA to pDONR/zeo
18	D	8	JW2249	C	ASKA to pDONR/zeo
18	D	9	JW2265	B	ASKA to pDONR/zeo
18	D	10	JW2273	B	ASKA to pDONR/zeo
18	D	11	JW2294	C	ASKA to pDONR/zeo
18	D	12	JW2309	B	ASKA to pDONR/zeo
18	E	1	JW2335	B	ASKA to pDONR/zeo
18	E	2	JW2364	B	ASKA to pDONR/zeo
18	E	3	JW2403	B	ASKA to pDONR/zeo
18	E	4	JW2449	B	ASKA to pDONR/zeo
18	E	5	JW2453	C	ASKA to pDONR/zeo
18	E	6	JW2471	B	ASKA to pDONR/zeo
18	E	7	JW2486	C	ASKA to pDONR/zeo
18	E	8	JW2491	C	ASKA to pDONR/zeo
18	E	9	JW2531	C	ASKA to pDONR/zeo
18	E	10	JW2609	C	ASKA to pDONR/zeo
18	E	11	JW2661	C	ASKA to pDONR/zeo
18	E	12	JW2691	A	ASKA to pDONR/zeo
18	F	1	JW2338	B	ASKA to pDONR/zeo
18	F	2	JW2370	B	ASKA to pDONR/zeo
18	F	3	JW2409	A	ASKA to pDONR/zeo
18	F	4	JW2452	B	ASKA to pDONR/zeo
18	F	5	JW2467	B	ASKA to pDONR/zeo
18	F	6	JW2476	A	ASKA to pDONR/zeo
18	F	7	JW2487	C	ASKA to pDONR/zeo
18	F	9	JW2558	B	ASKA to pDONR/zeo
18	F	10	JW2623	B	ASKA to pDONR/zeo
18	F	11	JW2663	A	ASKA to pDONR/zeo
18	F	12	JW5416	B	ASKA to pDONR/zeo
18	G	1	JW2693	B	ASKA to pDONR/zeo
18	G	2	JW2730	B	ASKA to pDONR/zeo
18	G	3	JW2734	B	ASKA to pDONR/zeo
18	G	4	JW2773	C	ASKA to pDONR/zeo
18	G	5	JW2837	B	ASKA to pDONR/zeo
18	G	6	JW2858	B	ASKA to pDONR/zeo
18	G	7	JW5478	C	ASKA to pDONR/zeo
18	G	8	JW2942	C	ASKA to pDONR/zeo
18	G	9	JW2955	C	ASKA to pDONR/zeo
18	G	10	JW2962	C	ASKA to pDONR/zeo
18	G	11	JW2998	C	ASKA to pDONR/zeo
18	G	12	JW3038	B	ASKA to pDONR/zeo
18	H	1	JW2701	C	ASKA to pDONR/zeo
18	H	2	JW2733	B	ASKA to pDONR/zeo
18	H	3	JW2751	C	ASKA to pDONR/zeo
18	H	4	JW2787	B	ASKA to pDONR/zeo
18	H	5	JW2843	C	ASKA to pDONR/zeo
18	H	6	JW2884	B	ASKA to pDONR/zeo
18	H	7	JW2905	B	ASKA to pDONR/zeo
18	H	8	JW2946	C	ASKA to pDONR/zeo
18	H	9	JW2956	C	ASKA to pDONR/zeo
18	H	10	JW2988	B	ASKA to pDONR/zeo
18	H	12	JW3039	C	ASKA to pDONR/zeo
19	A	1	JW3043	A	ASKA to pDONR/zeo
19	A	2	JW3097	C	ASKA to pDONR/zeo
19	A	3	JW2086	A	ASKA to pDONR/zeo
19	A	4	JW2100	A	ASKA to pDONR/zeo
19	A	5	JW2118	A	ASKA to pDONR/zeo
19	A	6	JW2135	A	ASKA to pDONR/zeo
19	A	8	JW2147	A	ASKA to pDONR/zeo
19	A	9	JW2152	A	ASKA to pDONR/zeo
19	A	10	JW2155	A	ASKA to pDONR/zeo
19	A	11	JW2157	A	ASKA to pDONR/zeo
19	A	12	JW2167	A	ASKA to pDONR/zeo
19	B	1	JW3052	B	ASKA to pDONR/zeo
19	B	3	JW2095	A	ASKA to pDONR/zeo
19	B	4	JW2117	A	ASKA to pDONR/zeo
19	B	5	JW2128	A	ASKA to pDONR/zeo
19	B	6	JW2138	A	ASKA to pDONR/zeo
19	B	7	JW2143	B	ASKA to pDONR/zeo
19	B	8	JW2148	A	ASKA to pDONR/zeo
19	B	9	JW2153	A	ASKA to pDONR/zeo
19	B	10	JW2156	A	ASKA to pDONR/zeo
19	B	11	JW2166	B	ASKA to pDONR/zeo
19	B	12	JW2174	A	ASKA to pDONR/zeo
19	C	1	JW2201	B	ASKA to pDONR/zeo
19	C	2	JW2214	A	ASKA to pDONR/zeo
19	C	3	JW2218	B	ASKA to pDONR/zeo
19	C	4	JW2233	B	ASKA to pDONR/zeo
19	C	5	JW2236	C	ASKA to pDONR/zeo
19	C	6	JW2240	B	ASKA to pDONR/zeo
19	C	7	JW2243	A	ASKA to pDONR/zeo
19	C	8	JW2255	C	ASKA to pDONR/zeo
19	C	9	JW2260	A	ASKA to pDONR/zeo
19	C	10	JW2271	A	ASKA to pDONR/zeo
19	C	11	JW2279	B	ASKA to pDONR/zeo
19	C	12	JW2287	B	ASKA to pDONR/zeo
19	D	1	JW2203	A	ASKA to pDONR/zeo
19	D	2	JW2217	B	ASKA to pDONR/zeo
19	D	3	JW2229	A	ASKA to pDONR/zeo
19	D	4	JW2234	C	ASKA to pDONR/zeo
19	D	5	JW2237	A	ASKA to pDONR/zeo
19	D	6	JW2241	A	ASKA to pDONR/zeo
19	D	7	JW2248	A	ASKA to pDONR/zeo
19	D	8	JW2256	A	ASKA to pDONR/zeo
19	D	9	JW2266	B	ASKA to pDONR/zeo
19	D	10	JW2277	B	ASKA to pDONR/zeo
19	D	11	JW2284	A	ASKA to pDONR/zeo
19	D	12	JW2293	A	ASKA to pDONR/zeo
19	E	1	JW2312	A	ASKA to pDONR/zeo
19	E	2	JW2317	B	ASKA to pDONR/zeo
19	E	3	JW2319	B	ASKA to pDONR/zeo
19	E	4	JW2326	B	ASKA to pDONR/zeo
19	E	5	JW2344	B	ASKA to pDONR/zeo
19	E	6	JW2347	A	ASKA to pDONR/zeo
19	E	7	JW2362	A	ASKA to pDONR/zeo
19	E	8	JW2365	B	ASKA to pDONR/zeo
19	E	9	JW2371	A	ASKA to pDONR/zeo
19	E	10	JW2376	C	ASKA to pDONR/zeo
19	E	11	JW2383	B	ASKA to pDONR/zeo
19	E	12	JW2386	A	ASKA to pDONR/zeo
19	F	1	JW2316	A	ASKA to pDONR/zeo
19	F	2	JW2318	B	ASKA to pDONR/zeo
19	F	3	JW2320	B	ASKA to pDONR/zeo
19	F	4	JW2341	C	ASKA to pDONR/zeo
19	F	5	JW2345	B	ASKA to pDONR/zeo
19	F	6	JW2361	B	ASKA to pDONR/zeo
19	F	7	JW2363	B	ASKA to pDONR/zeo
19	F	8	JW2368	C	ASKA to pDONR/zeo
19	F	9	JW2375	A	ASKA to pDONR/zeo
19	F	10	JW2381	A	ASKA to pDONR/zeo
19	F	11	JW2385	B	ASKA to pDONR/zeo
19	F	12	JW2388	A	ASKA to pDONR/zeo
19	G	1	JW2389	B	ASKA to pDONR/zeo
19	G	2	JW2397	A	ASKA to pDONR/zeo
19	G	3	JW2404	B	ASKA to pDONR/zeo
19	G	4	JW2415	C	ASKA to pDONR/zeo
19	G	5	JW2422	B	ASKA to pDONR/zeo
19	G	6	JW2434	B	ASKA to pDONR/zeo
19	G	7	JW2436	B	ASKA to pDONR/zeo
19	G	8	JW2439	B	ASKA to pDONR/zeo
19	G	9	JW2448	B	ASKA to pDONR/zeo
19	G	10	JW2456	B	ASKA to pDONR/zeo
19	G	11	JW2469	A	ASKA to pDONR/zeo
19	G	12	JW2482	A	ASKA to pDONR/zeo
19	H	1	JW2395	B	ASKA to pDONR/zeo
19	H	2	JW2400	A	ASKA to pDONR/zeo
19	H	3	JW2407	B	ASKA to pDONR/zeo
19	H	4	JW2418	B	ASKA to pDONR/zeo
19	H	5	JW2430	B	ASKA to pDONR/zeo
19	H	6	JW2435	C	ASKA to pDONR/zeo
19	H	7	JW2437	A	ASKA to pDONR/zeo
19	H	8	JW2442	B	ASKA to pDONR/zeo
19	H	9	JW2450	B	ASKA to pDONR/zeo
19	H	10	JW2462	A	ASKA to pDONR/zeo
19	H	11	JW2478	A	ASKA to pDONR/zeo
20	A	2	JW2498	C	ASKA to pDONR/zeo
20	A	3	JW2500	B	ASKA to pDONR/zeo
20	A	4	JW2507	A	ASKA to pDONR/zeo
20	A	5	JW2522	A	ASKA to pDONR/zeo
20	A	6	JW2530	B	ASKA to pDONR/zeo
20	A	7	JW2535	A	ASKA to pDONR/zeo
20	A	8	JW2538	A	ASKA to pDONR/zeo
20	A	9	JW2552	C	ASKA to pDONR/zeo
20	A	10	JW2560	B	ASKA to pDONR/zeo
20	A	11	JW2569	A	ASKA to pDONR/zeo
20	A	12	JW2580	A	ASKA to pDONR/zeo
20	B	1	JW2496	A	ASKA to pDONR/zeo
20	B	3	JW2501	A	ASKA to pDONR/zeo
20	B	4	JW2514	A	ASKA to pDONR/zeo
20	B	5	JW2526	C	ASKA to pDONR/zeo
20	B	6	JW2532	C	ASKA to pDONR/zeo
20	B	7	JW2536	B	ASKA to pDONR/zeo
20	B	8	JW2542	B	ASKA to pDONR/zeo
20	B	9	JW2555	A	ASKA to pDONR/zeo
20	B	10	JW2565	A	ASKA to pDONR/zeo
20	B	11	JW2571	C	ASKA to pDONR/zeo
20	B	12	JW2581	B	ASKA to pDONR/zeo
20	C	1	JW2582	A	ASKA to pDONR/zeo
20	C	2	JW2603	C	ASKA to pDONR/zeo
20	C	3	JW2611	A	ASKA to pDONR/zeo
20	C	4	JW2636	B	ASKA to pDONR/zeo
20	C	5	JW2638	A	ASKA to pDONR/zeo
20	C	6	JW2652	A	ASKA to pDONR/zeo
20	C	7	JW2654	A	ASKA to pDONR/zeo
20	C	8	JW2669	A	ASKA to pDONR/zeo
20	C	9	JW2680	B	ASKA to pDONR/zeo
20	C	10	JW5435	A	ASKA to pDONR/zeo
20	C	11	JW2692	B	ASKA to pDONR/zeo
20	C	12	JW2700	A	ASKA to pDONR/zeo
20	D	1	JW2602	A	ASKA to pDONR/zeo
20	D	2	JW2605	B	ASKA to pDONR/zeo
20	D	3	JW2635	A	ASKA to pDONR/zeo
20	D	4	JW2637	A	ASKA to pDONR/zeo
20	D	5	JW2651	A	ASKA to pDONR/zeo
20	D	6	JW2653	B	ASKA to pDONR/zeo
20	D	7	JW2660	A	ASKA to pDONR/zeo
20	D	8	JW2671	A	ASKA to pDONR/zeo
20	D	9	JW2681	B	ASKA to pDONR/zeo
20	D	10	JW2686	B	ASKA to pDONR/zeo
20	D	11	JW2699	A	ASKA to pDONR/zeo
20	D	12	JW2707	A	ASKA to pDONR/zeo
20	E	1	JW2710	A	ASKA to pDONR/zeo
20	E	2	JW2715	C	ASKA to pDONR/zeo
20	E	3	JW2723	A	ASKA to pDONR/zeo
20	E	4	JW2736	A	ASKA to pDONR/zeo
20	E	5	JW2750	B	ASKA to pDONR/zeo
20	E	6	JW2758	A	ASKA to pDONR/zeo
20	E	7	JW2760	B	ASKA to pDONR/zeo
20	E	8	JW2767	A	ASKA to pDONR/zeo
20	E	9	JW2770	A	ASKA to pDONR/zeo
20	E	10	JW2774	A	ASKA to pDONR/zeo
20	E	11	JW2781	C	ASKA to pDONR/zeo
20	E	12	JW2786	A	ASKA to pDONR/zeo
20	F	1	JW2712	A	ASKA to pDONR/zeo
20	F	2	JW2721	B	ASKA to pDONR/zeo
20	F	3	JW2728	A	ASKA to pDONR/zeo
20	F	4	JW2746	A	ASKA to pDONR/zeo
20	F	6	JW2759	A	ASKA to pDONR/zeo
20	F	7	JW2766	B	ASKA to pDONR/zeo
20	F	8	JW2768	A	ASKA to pDONR/zeo
20	F	9	JW2772	C	ASKA to pDONR/zeo
20	F	11	JW2784	A	ASKA to pDONR/zeo
20	F	12	JW2802	A	ASKA to pDONR/zeo
20	G	1	JW2803	A	ASKA to pDONR/zeo
20	G	2	JW2806	A	ASKA to pDONR/zeo
20	G	3	JW2809	A	ASKA to pDONR/zeo
20	G	4	JW2820	B	ASKA to pDONR/zeo
20	G	5	JW2840	A	ASKA to pDONR/zeo
20	G	6	JW2842	A	ASKA to pDONR/zeo
20	G	7	JW2850	A	ASKA to pDONR/zeo
20	G	8	JW2869	B	ASKA to pDONR/zeo
20	G	9	JW2874	A	ASKA to pDONR/zeo
20	G	10	JW2876	A	ASKA to pDONR/zeo
20	G	11	JW2885	A	ASKA to pDONR/zeo
20	G	12	JW2892	A	ASKA to pDONR/zeo
20	H	1	JW2805	A	ASKA to pDONR/zeo
20	H	2	JW2807	A	ASKA to pDONR/zeo
20	H	3	JW2813	A	ASKA to pDONR/zeo
20	H	4	JW2839	A	ASKA to pDONR/zeo
20	H	5	JW2841	A	ASKA to pDONR/zeo
20	H	6	JW2847	A	ASKA to pDONR/zeo
20	H	7	JW2866	A	ASKA to pDONR/zeo
20	H	8	JW2873	A	ASKA to pDONR/zeo
20	H	9	JW2875	A	ASKA to pDONR/zeo
20	H	10	JW2880	A	ASKA to pDONR/zeo
20	H	11	JW2887	B	ASKA to pDONR/zeo
20	H	12	JW2893	C	ASKA to pDONR/zeo
21	A	1	JW2894	A	ASKA to pDONR/zeo
21	A	2	JW2900	A	ASKA to pDONR/zeo
21	A	3	JW2909	A	ASKA to pDONR/zeo
21	A	4	JW2914	B	ASKA to pDONR/zeo
21	A	5	JW2922	A	ASKA to pDONR/zeo
21	A	6	JW2924	A	ASKA to pDONR/zeo
21	A	7	JW2932	A	ASKA to pDONR/zeo
21	A	8	JW2964	A	ASKA to pDONR/zeo
21	A	9	JW2970	A	ASKA to pDONR/zeo
21	A	10	JW2978	A	ASKA to pDONR/zeo
21	A	12	JW3024	A	ASKA to pDONR/zeo
21	B	1	JW2897	A	ASKA to pDONR/zeo
21	B	2	JW2904	A	ASKA to pDONR/zeo
21	B	3	JW2910	A	ASKA to pDONR/zeo
21	B	4	JW2917	A	ASKA to pDONR/zeo
21	B	5	JW2923	A	ASKA to pDONR/zeo
21	B	6	JW2928	B	ASKA to pDONR/zeo
21	B	7	JW5494	A	ASKA to pDONR/zeo
21	B	8	JW2965	A	ASKA to pDONR/zeo
21	B	9	JW2975	A	ASKA to pDONR/zeo
21	B	10	JW2985	A	ASKA to pDONR/zeo
21	B	12	JW3026	A	ASKA to pDONR/zeo
21	C	1	JW3028	A	ASKA to pDONR/zeo
21	C	2	JW3035	B	ASKA to pDONR/zeo
21	C	3	JW3046	A	ASKA to pDONR/zeo
21	C	4	JW3050	A	ASKA to pDONR/zeo
21	C	5	JW5515	A	ASKA to pDONR/zeo
21	C	6	JW3062	C	ASKA to pDONR/zeo
21	C	7	JW3073	B	ASKA to pDONR/zeo
21	C	8	JW3088	B	ASKA to pDONR/zeo
21	C	9	JW3092	A	ASKA to pDONR/zeo
21	C	10	JW3096	A	ASKA to pDONR/zeo
21	C	11	JW2088	A	ASKA to pDONR/zeo
21	C	12	JW2091	C	ASKA to pDONR/zeo
21	D	1	JW3032	A	ASKA to pDONR/zeo
21	D	2	JW3036	A	ASKA to pDONR/zeo
21	D	3	JW5512	A	ASKA to pDONR/zeo
21	D	4	JW3058	A	ASKA to pDONR/zeo
21	D	5	JW3060	B	ASKA to pDONR/zeo
21	D	6	JW3064	A	ASKA to pDONR/zeo
21	D	7	JW3087	A	ASKA to pDONR/zeo
21	D	8	JW3089	A	ASKA to pDONR/zeo
21	D	9	JW3093	A	ASKA to pDONR/zeo
21	D	10	JW3101	C	ASKA to pDONR/zeo
21	D	11	JW2090	A	ASKA to pDONR/zeo
21	D	12	JW2093	B	ASKA to pDONR/zeo
21	E	1	JW2124	A	ASKA to pDONR/zeo
21	E	5	JW2190	A	ASKA to pDONR/zeo
21	E	7	JW2200	A	ASKA to pDONR/zeo
21	E	8	JW2215	A	ASKA to pDONR/zeo
21	E	9	JW2219	B	ASKA to pDONR/zeo
21	E	10	JW2223	B	ASKA to pDONR/zeo
21	E	11	JW2231	B	ASKA to pDONR/zeo
21	E	12	JW2239	A	ASKA to pDONR/zeo
21	F	3	JW2183	A	ASKA to pDONR/zeo
21	F	4	JW2188	A	ASKA to pDONR/zeo
21	F	5	JW2192	A	ASKA to pDONR/zeo
21	F	7	JW2205	A	ASKA to pDONR/zeo
21	F	8	JW2216	A	ASKA to pDONR/zeo
21	F	10	JW2226	B	ASKA to pDONR/zeo
21	F	11	JW2238	A	ASKA to pDONR/zeo
21	F	12	JW2242	A	ASKA to pDONR/zeo
21	G	1	JW2246	A	ASKA to pDONR/zeo
21	G	2	JW2257	A	ASKA to pDONR/zeo
21	G	3	JW2267	A	ASKA to pDONR/zeo
21	G	4	JW2270	A	ASKA to pDONR/zeo
21	G	5	JW2276	A	ASKA to pDONR/zeo
21	G	6	JW5875	A	Gateway cloning
21	G	7	JW2291	A	ASKA to pDONR/zeo
21	G	8	JW2298	A	ASKA to pDONR/zeo
21	G	9	JW2301	A	ASKA to pDONR/zeo
21	G	10	JW2303	A	ASKA to pDONR/zeo
21	G	12	JW2307	A	ASKA to pDONR/zeo
21	H	1	JW2250	A	ASKA to pDONR/zeo
21	H	2	JW2258	A	ASKA to pDONR/zeo
21	H	3	JW2268	A	ASKA to pDONR/zeo
21	H	4	JW2275	A	ASKA to pDONR/zeo
21	H	5	JW2280	A	ASKA to pDONR/zeo
21	H	6	JW2288	A	ASKA to pDONR/zeo
21	H	7	JW2296	A	ASKA to pDONR/zeo
21	H	8	JW2299	A	ASKA to pDONR/zeo
21	H	9	JW2302	A	ASKA to pDONR/zeo
21	H	10	JW2304	A	ASKA to pDONR/zeo
21	H	11	JW2306	B	ASKA to pDONR/zeo
21	H	12	JW2308	C	ASKA to pDONR/zeo
22	A	1	JW2310	A	ASKA to pDONR/zeo
22	A	2	JW2314	A	ASKA to pDONR/zeo
22	A	3	JW2324	B	ASKA to pDONR/zeo
22	A	4	JW2328	B	ASKA to pDONR/zeo
22	A	5	JW2330	A	ASKA to pDONR/zeo
22	A	6	JW2332	A	ASKA to pDONR/zeo
22	A	7	JW2336	A	ASKA to pDONR/zeo
22	A	8	JW2357	A	ASKA to pDONR/zeo
22	A	9	JW2366	B	ASKA to pDONR/zeo
22	A	10	JW2378	B	ASKA to pDONR/zeo
22	A	11	JW2396	A	ASKA to pDONR/zeo
22	A	12	JW2399	A	ASKA to pDONR/zeo
22	B	1	JW2313	A	ASKA to pDONR/zeo
22	B	2	JW2315	A	ASKA to pDONR/zeo
22	B	3	JW2325	B	ASKA to pDONR/zeo
22	B	4	JW2329	B	ASKA to pDONR/zeo
22	B	5	JW2331	A	ASKA to pDONR/zeo
22	B	6	JW2333	B	ASKA to pDONR/zeo
22	B	7	JW2337	A	ASKA to pDONR/zeo
22	B	8	JW2358	A	ASKA to pDONR/zeo
22	B	9	JW2372	B	ASKA to pDONR/zeo
22	B	10	JW2379	A	ASKA to pDONR/zeo
22	B	11	JW2398	B	ASKA to pDONR/zeo
22	B	12	JW2406	A	ASKA to pDONR/zeo
22	C	1	JW2410	A	ASKA to pDONR/zeo
22	C	2	JW2413	A	ASKA to pDONR/zeo
22	C	3	JW2416	A	ASKA to pDONR/zeo
22	C	4	JW2420	B	ASKA to pDONR/zeo
22	C	5	JW2425	A	ASKA to pDONR/zeo
22	C	6	JW2429	A	ASKA to pDONR/zeo
22	C	7	JW2432	A	ASKA to pDONR/zeo
22	C	8	JW2438	C	ASKA to pDONR/zeo
22	C	9	JW2444	A	ASKA to pDONR/zeo
22	C	10	JW2460	A	ASKA to pDONR/zeo
22	C	11	JW2463	B	ASKA to pDONR/zeo
22	C	12	JW2470	A	ASKA to pDONR/zeo
22	D	1	JW2411	B	ASKA to pDONR/zeo
22	D	2	JW2414	A	ASKA to pDONR/zeo
22	D	3	JW2417	B	ASKA to pDONR/zeo
22	D	4	JW2424	B	ASKA to pDONR/zeo
22	D	5	JW2428	A	ASKA to pDONR/zeo
22	D	6	JW2431	A	ASKA to pDONR/zeo
22	D	7	JW2433	A	ASKA to pDONR/zeo
22	D	8	JW2443	A	ASKA to pDONR/zeo
22	D	9	JW2451	A	ASKA to pDONR/zeo
22	D	10	JW2461	A	ASKA to pDONR/zeo
22	D	11	JW2466	B	ASKA to pDONR/zeo
22	D	12	JW2473	A	ASKA to pDONR/zeo
22	E	1	JW2477	A	ASKA to pDONR/zeo
22	E	2	JW2485	A	ASKA to pDONR/zeo
22	E	3	JW2505	B	ASKA to pDONR/zeo
22	E	4	JW2515	A	ASKA to pDONR/zeo
22	E	5	JW2517	A	ASKA to pDONR/zeo
22	E	6	JW2523	A	ASKA to pDONR/zeo
22	E	7	JW2527	A	ASKA to pDONR/zeo
22	E	8	JW2539	A	ASKA to pDONR/zeo
22	E	9	JW2545	B	ASKA to pDONR/zeo
22	E	10	JW2549	A	ASKA to pDONR/zeo
22	E	11	JW2551	B	ASKA to pDONR/zeo
22	E	12	JW2557	B	ASKA to pDONR/zeo
22	F	1	JW2483	A	ASKA to pDONR/zeo
22	F	2	JW2490	A	ASKA to pDONR/zeo
22	F	3	JW2511	A	ASKA to pDONR/zeo
22	F	4	JW2516	B	ASKA to pDONR/zeo
22	F	5	JW2518	A	ASKA to pDONR/zeo
22	F	6	JW2525	B	ASKA to pDONR/zeo
22	F	7	JW2528	B	ASKA to pDONR/zeo
22	F	10	JW2550	A	ASKA to pDONR/zeo
22	F	11	JW2556	B	ASKA to pDONR/zeo
22	F	12	JW2559	A	ASKA to pDONR/zeo
22	G	1	JW2561	A	ASKA to pDONR/zeo
22	G	2	JW2564	A	ASKA to pDONR/zeo
22	G	3	JW2577	A	ASKA to pDONR/zeo
22	G	4	JW2586	A	ASKA to pDONR/zeo
22	G	5	JW2592	C	ASKA to pDONR/zeo
22	G	6	JW2596	B	ASKA to pDONR/zeo
22	G	7	JW2607	A	ASKA to pDONR/zeo
22	G	8	JW2615	A	ASKA to pDONR/zeo
22	G	9	JW2629	A	ASKA to pDONR/zeo
22	G	10	JW2643	A	ASKA to pDONR/zeo
22	G	12	JW2665	A	ASKA to pDONR/zeo
22	H	1	JW2562	A	ASKA to pDONR/zeo
22	H	2	JW2575	A	ASKA to pDONR/zeo
22	H	3	JW2584	A	ASKA to pDONR/zeo
22	H	4	JW2588	A	ASKA to pDONR/zeo
22	H	5	JW2594	B	ASKA to pDONR/zeo
22	H	6	JW2601	A	ASKA to pDONR/zeo
22	H	7	JW2614	B	ASKA to pDONR/zeo
22	H	8	JW2625	C	ASKA to pDONR/zeo
22	H	9	JW2639	B	ASKA to pDONR/zeo
22	H	10	JW2657	A	ASKA to pDONR/zeo
22	H	11	JW2662	A	ASKA to pDONR/zeo
22	H	12	JW2668	C	ASKA to pDONR/zeo
23	A	1	JW2670	A	ASKA to pDONR/zeo
23	A	2	JW2676	C	ASKA to pDONR/zeo
23	A	3	JW2689	B	ASKA to pDONR/zeo
23	A	4	JW2694	C	ASKA to pDONR/zeo
23	A	5	JW2704	A	ASKA to pDONR/zeo
23	A	6	JW2706	A	ASKA to pDONR/zeo
23	A	7	JW2709	B	ASKA to pDONR/zeo
23	A	8	JW2714	A	ASKA to pDONR/zeo
23	A	9	JW2720	B	ASKA to pDONR/zeo
23	A	10	JW2725	B	ASKA to pDONR/zeo
23	A	11	JW2729	A	ASKA to pDONR/zeo
23	A	12	JW2738	A	ASKA to pDONR/zeo
23	B	1	JW2674	A	ASKA to pDONR/zeo
23	B	2	JW2683	A	ASKA to pDONR/zeo
23	B	3	JW2690	B	ASKA to pDONR/zeo
23	B	4	JW2697	A	ASKA to pDONR/zeo
23	B	5	JW2705	C	ASKA to pDONR/zeo
23	B	6	JW2708	C	ASKA to pDONR/zeo
23	B	7	JW2713	B	ASKA to pDONR/zeo
23	B	8	JW2717	B	ASKA to pDONR/zeo
23	B	9	JW2722	A	ASKA to pDONR/zeo
23	B	10	JW2726	A	ASKA to pDONR/zeo
23	B	11	JW2732	A	ASKA to pDONR/zeo
23	B	12	JW2748	A	ASKA to pDONR/zeo
23	C	1	JW2752	A	ASKA to pDONR/zeo
23	C	2	JW2764	C	ASKA to pDONR/zeo
23	C	3	JW2771	C	ASKA to pDONR/zeo
23	C	4	JW2779	A	ASKA to pDONR/zeo
23	C	5	JW2795	C	ASKA to pDONR/zeo
23	C	6	JW2798	B	ASKA to pDONR/zeo
23	C	7	JW2808	A	ASKA to pDONR/zeo
23	C	8	JW2811	A	ASKA to pDONR/zeo
23	C	9	JW2833	B	ASKA to pDONR/zeo
23	C	10	JW2848	B	ASKA to pDONR/zeo
23	C	11	JW2861	C	ASKA to pDONR/zeo
23	C	12	JW2863	A	ASKA to pDONR/zeo
23	D	1	JW2762	A	ASKA to pDONR/zeo
23	D	2	JW2765	C	ASKA to pDONR/zeo
23	D	3	JW2776	A	ASKA to pDONR/zeo
23	D	4	JW2783	B	ASKA to pDONR/zeo
23	D	5	JW2796	A	ASKA to pDONR/zeo
23	D	6	JW2800	A	ASKA to pDONR/zeo
23	D	7	JW2810	A	ASKA to pDONR/zeo
23	D	8	JW2819	A	ASKA to pDONR/zeo
23	D	10	JW2857	B	ASKA to pDONR/zeo
23	D	11	JW2862	A	ASKA to pDONR/zeo
23	D	12	JW2867	A	ASKA to pDONR/zeo
23	E	1	JW2870	A	ASKA to pDONR/zeo
23	E	2	JW2883	B	ASKA to pDONR/zeo
23	E	4	JW2891	C	ASKA to pDONR/zeo
23	E	5	JW2896	B	ASKA to pDONR/zeo
23	E	6	JW2911	A	ASKA to pDONR/zeo
23	E	7	JW2913	A	ASKA to pDONR/zeo
23	E	8	JW2918	B	ASKA to pDONR/zeo
23	E	9	JW2921	A	ASKA to pDONR/zeo
23	E	10	JW2927	A	ASKA to pDONR/zeo
23	E	12	JW2947	A	ASKA to pDONR/zeo
23	F	1	JW2879	A	ASKA to pDONR/zeo
23	F	2	JW2886	A	ASKA to pDONR/zeo
23	F	3	JW2890	A	ASKA to pDONR/zeo
23	F	4	JW2895	C	ASKA to pDONR/zeo
23	F	5	JW2903	A	ASKA to pDONR/zeo
23	F	6	JW2912	B	ASKA to pDONR/zeo
23	F	7	JW2915	B	ASKA to pDONR/zeo
23	F	8	JW2919	C	ASKA to pDONR/zeo
23	F	9	JW2925	A	ASKA to pDONR/zeo
23	F	10	JW2934	A	ASKA to pDONR/zeo
23	F	11	JW2939	A	ASKA to pDONR/zeo
23	G	1	JW2954	A	ASKA to pDONR/zeo
23	G	3	JW2972	A	ASKA to pDONR/zeo
23	G	4	JW2976	B	ASKA to pDONR/zeo
23	G	5	JW5502	A	ASKA to pDONR/zeo
23	G	6	JW2996	B	ASKA to pDONR/zeo
23	G	7	JW3000	A	ASKA to pDONR/zeo
23	G	8	JW3007	A	ASKA to pDONR/zeo
23	G	9	JW3009	B	ASKA to pDONR/zeo
23	G	10	JW3022	A	ASKA to pDONR/zeo
23	G	11	JW3029	A	ASKA to pDONR/zeo
23	G	12	JW3033	A	ASKA to pDONR/zeo
23	H	1	JW2960	A	ASKA to pDONR/zeo
23	H	2	JW2971	A	ASKA to pDONR/zeo
23	H	3	JW2974	B	ASKA to pDONR/zeo
23	H	4	JW2986	C	ASKA to pDONR/zeo
23	H	5	JW2993	B	ASKA to pDONR/zeo
23	H	6	JW2999	B	ASKA to pDONR/zeo
23	H	7	JW3002	A	ASKA to pDONR/zeo
23	H	8	JW3008	C	ASKA to pDONR/zeo
23	H	9	JW3011	A	ASKA to pDONR/zeo
23	H	10	JW3027	A	ASKA to pDONR/zeo
23	H	11	JW3031	A	ASKA to pDONR/zeo
23	H	12	JW3034	C	ASKA to pDONR/zeo
24	A	1	JW3040	A	ASKA to pDONR/zeo
24	A	2	JW3042	A	ASKA to pDONR/zeo
24	A	3	JW3061	A	ASKA to pDONR/zeo
24	A	4	JW3066	A	ASKA to pDONR/zeo
24	A	5	JW3077	A	ASKA to pDONR/zeo
24	A	6	JW3095	A	ASKA to pDONR/zeo
24	A	8	JW2112	A	ASKA to pDONR/zeo
24	A	9	JW2173	A	ASKA to pDONR/zeo
[truncated: 1,978 more rows]

## Sheet: S2 ORFs _not_targeted
			Tables
E. coli ORFs not targeted for cloning (pseudogenes, ORFs >4kb, <150bp)
ECK	JW_ID	B_ID	gene discription	gene_symbol	DNA_sequence length	protein_length	molecular weight
ECK0357	JW0351	b0360	IS2 insertion element repressor InsA	insC	411	136	15177
ECK0358	JW0352	b0361	IS2 insertion element transposase InsAB	insD	906	301	34398
ECK0299	JW0363	b0372	IS3 element protein InsF	insF	867	288	33540
ECK0298	JW5050	b0373	IS3 element protein	insE	309	102	11913
ECK0298	JW5074	b0540	IS3 element protein InsE	insE	309	102	11913
ECK0299	JW0529	b0541	IS3 element protein InsF	insF	867	288	33540
ECK0261	JW0540	b0552	IS5 transposase and trans-activator	insH	1017	338	39327
ECK0016	JW0572	b0582	IS186/IS421 transposase	insL	1113	370	40909
ECK0261	JW5895	unique	IS5 element protein	insH	981	326	37851
ECK0261	JW0652	b0656	IS5 transposase and trans-activator	insH	1017	338	39327
ECK0016	JW0015	b0016	IS186/IS421 transposase	insL	1113	370	40909
ECK0022	JW0020	b0021	IS1 transposase InsAB	insB	504	167	19565
ECK0023	JW0021	b0022	IS1 repressor protein InsA	insA	276	91	9868
ECK0258	JW0246	b0256	IS30 transposase	insI	1152	383	44267
ECK0261	JW0250	b0259	IS5 transposase and trans-activator	insH	1017	338	39327
ECK0022	JW0256	b0264	IS1 transposase InsAB	insB	504	167	19758
ECK0023	JW0257	b0265	IS1 repressor protein InsA	insA	276	91	9902
ECK0022	JW0268	b0274	IS1 transposase InsAB	insB	504	167	19758
ECK0023	JW0269	b0275	IS1 repressor protein InsA	insA	276	91	9902
ECK0298	JW5036	b0298	IS3 element protein	insE	309	102	11913
ECK0299	JW0293	b0299	IS3 element protein InsF	insF	867	288	33540
ECK0261	JW2949	b2982	IS5 transposase and trans-activator	insH	1017	338	39327
ECK0357	JW3012	b3044	IS2 insertion element repressor InsA	insC	411	136	15177
ECK0358	JW3013	b3045	IS2 insertion element transposase InsAB	insD	906	301	34398
ECK0261	JW5928	unique	IS5 element protein	insH	981	326	37851
ECK0261	JW3185	b3218	IS5 transposase and trans-activator	insH	1017	338	39327
ECK0358	JW2826	b2860	IS2 insertion element transposase InsAB	insD	906	301	34398
ECK0357	JW2829	b2861	IS2 insertion element repressor InsA	insC	411	136	15177
ECK0022	JW2285	unique	IS1 element protein	insB	504	167	19565
ECK0023	JW2286	unique	IS1 element protein	insA	276	91	9868
ECK0261	JW1972	b1994	IS5 transposase and trans-activator	insH	1017	338	39200
ECK0358	JW1975	b1996	IS2 insertion element transposase InsAB	insD	906	301	34398
ECK0357	JW1978	b1997	IS2 insertion element repressor InsA	insC	411	136	15177
ECK0261	JW2014	b2030	IS5 transposase and trans-activator	insH	1017	338	39327
ECK0298	JW5341	b2088	IS3 element protein InsE	insE	309	102	11913
ECK0299	JW2073	b2089	IS3 element protein InsF	insF	867	288	33540
ECK0261	JW5914	unique	IS5 element protein	insH	981	326	37851
ECK0261	JW2179	b2192	IS5 transposase and trans-activator	insH	1017	338	39327
ECK0358	JW5918	unique	IS2 element protein	insD	924	307	35080
ECK0357	JW5919	unique	IS2 element protein	insC	366	121	13452
ECK0261	JW1882	unique	IS5 element protein	insH	1017	338	39327
ECK0261	JW1324	b1331	IS5 transposase and trans-activator	insH	1017	338	39327
ECK0261	JW1363	b1370	IS5 transposase and trans-activator	insH	981	326	37777
ECK0358	JW1397	b1402	IS2 insertion element transposase InsAB	insD	906	301	34398
ECK0357	JW1400	b1403	IS2 insertion element repressor InsA	insC	411	136	15177
ECK0258	JW1401	b1404	IS30 transposase	insI	1152	383	44281
ECK0299	JW1012	b1026	IS3 element protein InsF	insF	867	288	33540
ECK0298	JW5144	b1027	IS3 element protein	insE	309	102	11913
ECK0358	JW5899	unique	IS2 element protein	insD	924	307	35080
ECK0357	JW5900	unique	IS2 element protein	insC	366	121	13452
ECK0357	JW5902	unique	IS2 element protein	insC	366	121	13452
ECK0358	JW5903	unique	IS2 element protein	insD	924	307	35080
ECK0023	JW0971	b4516	IS1 repressor protein InsA	insA	276	91	9902
ECK0022	JW0972	b0988	IS1 transposase InsAB	insB	504	167	19700
ECK0357	JW4229	b4272	IS2 insertion element repressor InsA	insC	411	136	15177
ECK0358	JW4230	b4273	IS2 insertion element transposase InsAB	insD	906	301	34398
ECK4268	JW5767	b4278	IS4 predicted transposase	insG	1329	442	50386
ECK0258	JW4244	b4284	IS30 transposase	insI	1152	383	44281
ECK0023	JW4254	b4294	IS1 repressor protein InsA	insA	276	91	9924
ECK0022	JW4255	b4563	IS1 transposase InsAB, N-ter fragment	No Data	294	0	11273
ECK0022	JW4255+JW4256	b45	IS1 transposase InsAB	No Data	504	167	0
ECK0022	JW4256	b4564	IS1 transposase InsAB, C-ter fragment	No Data	210	0	8322
ECK0261	JW5951	unique	IS5 element protein	insH	981	326	37851
ECK3546	JW3528	b3558	IS150 conserved protein InsB	insK	852	283	33477
ECK3545	JW3527	b3557	IS150 protein InsA	insJ	522	173	19725
ECK0261	JW3472	b3505	IS5 transposase and trans-activator	insH	1017	338	39327
ECK0022	JW3409	b3445	IS1 transposase InsAB	insB	504	167	19565
ECK0023	JW3408	b3444	IS1 repressor protein InsA	insA	276	91	9868
ECK0358	JW5933	unique	IS2 element protein	insD	924	307	35080
ECK0357	JW5934	unique	IS2 element protein	insC	366	121	13452
ECK0261	JW5935	unique	IS5 element protein	insH	981	326	37851
ECK0261	JW5936	unique	IS5 element protein	insH	981	326	37851
ECK0491	JW0486	b0497	rhsD element protein	rhsD	4281	1426	159724
ECK0001	JW4367	b0001	thr operon leader peptide	thrL	66	21	2138.45
ECK2968	JW5925	b4466	predicted inner membrane lipoprotein	yghJ	4563	1520	167246
ECK3202	JW3179	b3212	glutamate synthase, large subunit	gltB	4554	1517	166709
ECK2595	JW2579	b2598	pheA gene leader peptide	pheL	48	15	1924.33
ECK2644	JW5422	b2647	adhesin-like autotransporter	ypjA	4581	1526	157499
ECK2516	JW2504	b2520	lipoprotein, putative	yfhM	4962	1653	181585
ECK1974	JW5833	b1978	adhesin	yeeJ	7104	2367	249499
ECK2013	JW2000	b2018	his operon leader peptide	hisL	51	16	2081.3
ECK2220	JW2222+JW2221	b45	hypothetical protein	No Data	4605	1534	No Data
ECK1713	JW1705	b1715	phenylalanyl-tRNA synthetase operon leader peptide	pheM	45	14	1762.05
ECK1719	JW5911	b4535	hypothetical protein	yniD	123	40	4647.75
ECK1786	JW5885	b1788	hypothetical protein	yoaI	105	34	3771.51
ECK1822	JW1813	b1824	hypothetical protein	yobF	144	47	5212.14
ECK1824	JW1815	b1826	lipoprotein, putative	yobG	144	47	5551.77
ECK1314	JW5203	b4524	hypothetical protein	ymjB	114	37	4238.76
ECK1398	JW5802+JW1402	b44	predicted outer membrane protein	No Data	8622	2873	No Data
ECK1474	JW5962	b1480	30S ribosomal subunit protein S22	sra	138	45	5095.8
ECK1566	JW1564	b1572	hypothetical protein	ydfB	129	42	4688.06
ECK1007	JW5141	b1016	ECK1007:JW5141:b1016	No Data	111	No Data	4192.12
ECK1204	JW5957	b4419	toxic polypeptide, small	ldrA	108	35	4013.81
ECK1206	JW5958	b4421	toxic polypeptide, small	ldrB	108	35	3971.73
ECK1259	JW1257	b1265	trp operon leader peptide	trpL	45	14	1723.1
ECK0687	JW0687	b4513	potassium ion accessory transporter subunit	kdpF	90	29	3071.74
ECK0915	JW0907	b0924	fused chromosome partitioning proteins	mukB	4461	1486	170230
ECK3582	JW3566	b3593	rhsA element core protein RshA	rhsA	4134	1377	156320
ECK3979	JW3951	b3988	RNA polymerase, beta prime subunit	rpoC	4224	1407	155160
ECK3978	JW3950	b3987	RNA polymerase, beta subunit	rpoB	4029	1342	150632
ECK3759	JW3739	b3766	ilv operon leader peptide	ilvL	99	32	3231.08

## Sheet: S3 ORFeomes
	Tables
Table 1: Available bacterial gateway ORFeomes
Species	strains	References
Bacillus anthracis	Ames/A2012	JCVI/HAVARD6
Brucella melitensis		Amélie Dricot,1
Escherichia coli	W3110	This study
Francisella tularensis	subsp. tularensis SCHU S4	JCVI6
Helicobacter pylori	26695/J99	JCVI6
Mycobacterium tuberculosis	CDC1551/H37Rv	JCVI/CSU6
Neisseria gonorrhoeae	strain FA1090	Thomas Brettin2
Pseudomonas aeruginosa	PA01	Joshua LaBaer3
Rickettsia prowazekii	str. Madrid E	JCVI6
Sinorhizobium meliloti	strain 1021	Brenda K. Schroeder4
Staphylococcus aureus	subsp. Aureus Mu50	5
Staphylococcus aureus	subsp. aureus COL	JCVI6
Streptococcus pneumoniae	TIGR4	JCVI6
Vibrio cholerae	O1 biovar eltor str. N16961	HARVARD6
Yersinia pestis	KIM	JCVI/HARVARD6
1. A. Dricot, J. F. Rual, P. Lamesch et al., Genome research 14 (10B), 2201 (2004).
2. T. Brettin, M. R. Altherr, Y. Du et al., BMC microbiology 5, 50 (2005).
3. J. Labaer, Q. Qiu, A. Anumanthan et al., Genome research 14 (10B), 2190 (2004).
4. B. K. Schroeder, B. L. House, M. W. Mortimer et al., Applied and environmental microbiology 71 (10), 5858 (2005).
5. C. J. Brandner, R. H. Maier, D. S. Henderson et al., BMC genomics 9, 321 (2008).
6. http://pfgrc.jcvi.org/

## Sheet: S4 Y2H_PPIs
				Tables
S4. Yeast two-hybrid protein-protein interactions
	E. coli			S. aureus			S. pneumoniae
	ygjD	yjeE	yeaZ	ygjD	yjeE	yeaZ	ygjD	yjeE	yeaZ
ygjD	+	+	+	AUTO	AUTO	AUTO	-	+	+
yjeE	+	+	+	-	-	-	AUTO	AUTO	AUTO
yeaZ	+	-	+	+	-	+	+	-	+
	E. coli - ygjD	S. aureus- ygjD	S. pneumoniae - ygjD	H. pylori- ygjD	R. prowazekii - ygjD
E. coli - yeaZ	+	-	-	-	-
S. aureus - yeaZ	+	+	+	-	-
S. pneumoniae - yeaZ	-	-	+	+	-
	E. coli - yeaZ	S. aureus- yeaZ	S. pneumoniae - yeaZ
E. coli - yeaZ	+	-	-
S. aureus - yeaZ	-	+	+
S. pneumoniae - yeaZ	-	+	+
							S4. Yeast two-hybrid protein-protein interactions

## Sheet: S5 COGs
E_coli	B_Ames	H_Pylori	M_Tuberculosis	R_Prowazekii	S_Pneumoniae	V_Cholerae	Y_Pestis	B_Melitensis	P_Aeruginosa	N_Gonorrhoeae	S_Meliloti	S_Aureus_Col
COG0001	BA0531;BA4693;	HP0306;	Rv0524;	-	-	VC0626;	y0799;	BAB2_1066;	PA3977;PA4088;PA5523;	NGO0040;	SMa0956;	SACOL1714;SACOL1922;
COG0002	BA4355;	-	Rv1652;	-	-	VC2644;	y0310;	BAB1_0808;	PA0662;	NGO0118;	SMc01801;	SACOL0169;
COG0004	-	-	Rv2920c;	-	-	-	y1042;	BAB1_1896;	PA3039;PA5287;	NGO0198;	SMc03807;	SACOL2031;
COG0005	BA4308;	-	Rv0535;Rv3307;	-	SP_0831;	-	-	-	PA3004;	-	SMc04123;	-
COG0006	BA1901;BA4014;BA4422;BA4861;	HP1037;	Rv2089c;Rv2535c;	RP482;	SP_0187;SP_1591;	VC0067;	y0465;y1476;y1477;y2360;y3297;	BAB1_1437;BAB1_1547;	PA4498;PA5224;	NGO1456;	SMa1329;SMa1473;SMb20434;SMc01885;SMc02684;	SACOL1588;SACOL1756;
COG0007	BA1445;BA2144;	-	Rv0511;Rv2847c;	-	-	VC1363;VC2561;	y3941;	BAB1_0179;BAB1_1317;	PA0510;PA1778;PA2611;	-	SMb20987;SMc01053;SMc04284;	SACOL2396;
COG0008	BA0086;	HP0476;HP0643;	Rv2992c;	RP325;RP623;	SP_2069;	VC0595;VC0997;VC2214;	y0789;y1205;y1498;	BAB1_1034;BAB1_1169;BAB1_1662;	PA1794;PA3134;PA4724;	NGO1218;NGO1611;NGO1926;	SMc00735;SMc03172;	SACOL0574;
COG0009	BA5568;	-	Rv1301;	RP848;	SP_1022;	VC0054;VC1079;VC1178;	y2053;y4027;	BAB1_0434;	PA0022;PA3199;	NGO1520;NGO1940;	SMc00984;	SACOL0982;SACOL2108;
COG0010	BA0154;BA3709;BA5617;	HP1399;	-	-	-	VC1204;VCA0814;	-	BAB1_0809;BAB1_1958;BAB2_0337;	PA0288;PA1421;PA3175;	NGO1486;	SMa1711;SMc01802;SMc01967;SMc03091;	SACOL2154;SACOL2327;
COG0012	BA5724;	HP0569;	Rv1112;	RP604;	SP_0004;	VC2185;	y2298;	BAB1_1553;	PA4673;	NGO0063;	SMc02695;	SACOL0435;
COG0013	BA4616;	HP1241;	Rv2555c;	RP856;	SP_1383;	VC0545;	y0883;	BAB1_1223;	PA0903;	NGO1254;	SMc00475;	SACOL1673;
COG0014	BA2992;	-	Rv2427c;	-	SP_0932;	VC2273;	y0967;	BAB1_1851;	PA4007;	NGO0850;	SMc03777;	-
COG0015	BA0290;	HP1112;	Rv0777;	-	SP_0056;	VC1126;	y1797;	BAB1_0868;BAB2_0594;	PA0230;PA2629;PA3516;PA3517;	NGO1711;	SMb20575;SMc00508;	SACOL1969;
COG0016	BA4804;	HP0403;	Rv1649;	RP417;	SP_0579;	VC1219;	y1908;	BAB1_2126;	PA2740;	NGO0299;	SMc00365;	SACOL1148;
COG0017	BA2186;BA4802;	-	-	-	SP_1542;	VC1297;	y2758;	-	-	-	-	SACOL1494;
COG0018	BA2175;BA5611;	HP0319;	Rv1292;	RP065;	SP_2078;	VC2074;	y2266;	BAB1_0896;	PA5051;	NGO0963;	SMc02073;	SACOL0663;
COG0019	BA1438;	HP0020;HP0290;	Rv1293;	-	SP_0166;SP_0920;SP_1978;	VC0125;VC1623;	y3184;	BAB1_0363;BAB1_1984;BAB2_0098;	PA4519;PA5277;	NGO2098;	SMb21631;SMc00723;SMc02983;	SACOL0107;SACOL1435;
COG0020	BA3961;	HP1221;	Rv1086;Rv1087A;Rv2361c;	RP425;	SP_0261;	VC2256;	y3130;	BAB1_1180;	PA3652;	NGO1797;	SMc02097;	SACOL1279;
COG0021	BA3432;BA3744;	HP1088;	Rv1449c;	-	SP_1615;SP_2030;	VC0473;VCA0624;	y3310;	BAB1_1740;	PA0548;	NGO1028;	SMb20200;SMc02342;SMc03978;	SACOL1377;
COG0023	-	-	-	-	-	VCA0570;	y2070;	-	PA4840;	-	-	-
COG0024	BA0132;BA1590;BA5601;	HP1299;	Rv0734;Rv2861c;	RP824;	SP_1084;	VC2261;	y0852;y3138;	BAB1_1300;	PA2748;PA3657;	NGO1983;	SMb21002;SMc00298;	SACOL1946;
COG0025	BA4781;	-	Rv2287;	-	SP_0655;SP_0655;	VC0389;VC0689;	y0238;	-	PA2135;PA3660;PA3660;PA3739;PA3887;	-	-	SACOL0687;SACOL2442;
COG0026	BA0289;	-	Rv3276c;	-	SP_0054;	VC0051;	y1102;	BAB1_1758;	PA5425;	NGO0875;	SMc04002;	SACOL1074;
COG0027	-	-	Rv0389;	-	-	VC1228;	y2533;	-	PA3751;	-	-	-
COG0028	BA0866;BA1417;BA1850;	-	Rv0118c;Rv1820;Rv3003c;Rv3470c;Rv3509c;	-	SP_0445;SP_0730;	VC0031;VC1590;VC2483;	y0336;y2126;y2821;y3640;	BAB1_1408;BAB2_0289;	PA1417;PA2035;PA2108;PA3506;PA4180;PA4696;PA4901;PA4977;PA5297;	NGO1236;	SMa0958;SMb20095;SMb21530;SMc01431;SMc02263;SMc04455;	SACOL2043;SACOL2199;SACOL2553;
COG0029	BA4662;	-	Rv1595;	-	-	VC2469;	y1289;	-	PA0761;	NGO1568;	SMc02599;	-
COG0030	BA0039;	HP1431;	Rv1010;Rv1988;	RP672;	SP_1985;	VC0443;	y3683;	BAB1_0704;	PA0592;	NGO0272;	SMc00579;	SACOL0536;
COG0031	BA0067;BA1831;BA4601;	HP0107;	Rv0848;Rv1077;Rv1336;Rv2334;Rv3684;	-	SP_2210;	VC0537;VC0968;VC1061;	y1037;y1470;y1489;y4039;	BAB1_1073;BAB1_1968;	PA0399;PA0932;PA1061;PA2104;PA2709;	NGO0340;	SMc00421;SMc01174;	SACOL0100;SACOL0502;SACOL0557;
COG0033	-	-	Rv3068c;	-	-	VC2095;	y1258;	BAB1_0055;	-	-	SMc03925;	-
COG0034	BA0295;	-	Rv0808;	-	SP_0046;	VC1004;	y1605;	BAB1_0472;	PA3108;	NGO0263;	SMc00554;	SACOL1079;
COG0035	BA5557;	-	Rv3309c;	-	SP_0745;	VC2225;	y1408;	BAB2_1027;	PA4646;	NGO0353;	SMc04121;	SACOL2104;
COG0036	BA3998;	HP1386;	Rv1408;	-	SP_1616;SP_1983;	VC2625;	y3938;	BAB1_0869;	PA0607;	NGO0758;	SMb20195;SMc00511;	SACOL1235;
COG0037	BA0062;	HP0728;HP1182;	Rv3625c;	RP042;	SP_0011;	VC1432;VC2242;	y1998;y3117;	BAB1_0852;BAB1_1704;	PA1192;PA3150;PA3638;	NGO0547;NGO0820;	SMc00534;SMc02940;	SACOL0553;
COG0038	-	-	Rv0143c;	-	SP_1157;	VCA0526;	y0800;y2112;	BAB1_0515;BAB2_0852;	-	NGO1195;NGO1467;	-	-
COG0039	BA1923;BA4837;BA5125;BA5240;	-	Rv1240;	RP376;	SP_1220;	VC0432;	y0668;	BAB1_1927;	-	-	SMc02479;	SACOL0222;SACOL2618;
COG0040	BA1425;	-	Rv2121c;	-	-	VC1132;	y2620;	BAB2_0183;	PA4449;	NGO1238;	SMc00917;	SACOL2703;
COG0041	BA0288;	-	Rv3275c;	-	SP_0053;	VC0052;	y1103;	BAB1_1757;	PA5426;	NGO0748;	SMc04001;	SACOL1073;
COG0042	BA0075;BA0334;	HP0727;	Rv0823c;	RP011;	SP_2189;	VC0291;VC0379;VC1105;	y0213;y0574;y3015;	BAB1_0882;BAB1_1142;	PA2795;PA3129;PA4852;	NGO0151;NGO0894;NGO1612;	SMc01041;SMc04235;	SACOL0059;SACOL0067;
COG0043	-	HP0396;	-	RP821;	-	VC0309;	y0461;	-	PA0254;PA5237;	NGO1345;	SMa1288;SMa2217;SMb20136;	-
COG0044	BA4027;	HP0266;	Rv1381;	-	SP_1167;	-	-	BAB1_0688;BAB2_0640;	PA0401;PA0441;PA5541;	-	SMa0552;SMc01361;SMc01821;	SACOL1213;
COG0045	BA3974;	-	Rv0951;	RP433;	-	VC2085;	y3065;	BAB1_1926;	PA1588;	NGO0913;	SMc02480;	SACOL1262;
COG0046	BA0294;	-	Rv0803;	-	SP_0045;	VC0869;	y1309;	BAB1_0857;	PA3763;	NGO1183;	SMc00488;	SACOL1078;
COG0047	BA0293;	-	Rv0788;	-	SP_0045;	VC0869;	y1309;	BAB1_0860;	PA3763;	NGO1183;	SMc00493;	SACOL1077;
COG0048	BA0105;	HP1197;	Rv0682;	RP130;	SP_0271;	VC0359;	y3983;	BAB1_1260;	PA4268;	NGO1845;	SMc01314;	SACOL0591;
COG0049	BA0106;	HP1196;	Rv0683;	RP131;	SP_0272;	VC0360;	y3984;	BAB1_1259;	PA4267;	NGO1844;	SMc01313;	SACOL0592;
COG0050	BA0108;	HP1205;	Rv0685;	RP661;	SP_1489;	VC0321;VC0362;	y0477;y3986;	BAB1_1257;BAB1_1271;	PA4265;PA4277;	NGO1842;NGO1858;	SMc01311;SMc01326;	SACOL0594;
COG0051	BA0109;	HP1320;	Rv0700;	RP660;	SP_0208;	VC2597;	y3989;	BAB1_1256;	PA4264;	NGO1841;	SMc01310;	SACOL2240;
COG0052	BA3965;	HP1554;	Rv2890c;	RP086;	SP_2215;	VC2260;	y3137;	BAB1_1184;	PA3656;	NGO1975;	SMc02101;	SACOL1274;
COG0053	BA2310;BA4640;	-	Rv2025c;	RP832;	SP_1552;	VC2690;	y0060;	-	PA3963;	-	SMc02724;	SACOL2416;
COG0054	BA4334;	HP0002;	Rv1416;	-	SP_0175;	VC2268;	y1001;	BAB1_0791;BAB2_0545;	PA4053;	NGO0257;	SMc01609;SMc01777;	SACOL1817;
COG0055	BA5547;	HP1132;	Rv1310;	RP801;	SP_1508;	VC2764;	y4135;	BAB1_1807;	PA5554;	NGO2150;	SMc02501;	SACOL2095;
COG0056	BA5549;	HP1134;	Rv1308;	RP803;	SP_1510;	VC2766;	y4137;	BAB1_1809;	PA5556;	NGO2148;	SMc02499;	SACOL2097;
COG0057	BA4827;BA5369;	HP0921;HP1346;	Rv1436;	-	SP_2012;	VC0476;VC1069;VC2000;VCA0843;	y2165;y3309;	BAB1_1741;	PA0551;PA3001;PA3195;	NGO1776;NGO1931;	SMc03979;	SACOL0838;SACOL1734;
COG0058	BA5119;	-	Rv1328;	-	SP_2106;	VCA0013;	y3890;	-	PA2144;	-	SMc04460;	-
COG0059	BA1419;BA1852;	HP0330;	Rv3001c;	-	SP_0447;	VC0162;	y0345;	BAB1_1399;	PA4694;	NGO1233;	SMc04346;	SACOL2045;
COG0060	BA2181;BA4034;	HP1422;	Rv1536;	RP617;	SP_1659;	VC0682;	y3700;	BAB2_0194;	PA4560;	NGO0069;	SMc00908;	SACOL1206;
COG0061	BA1213;BA4893;	HP1394;	Rv1695;	RP440;	SP_1098;	VC0853;	y3074;	BAB1_0954;	PA3088;	NGO0390;	SMc01331;	SACOL1011;
COG0062	-	HP1363;	Rv3433c;	-	-	VCA0191;	y0625;	BAB1_1025;	PA4949;	-	SMc00946;	-
COG0063	-	HP1363;	Rv3433c;	-	-	VCA0191;	y0625;	BAB1_1025;	PA4949;	NGO0804;	SMc00946;	SACOL0007;
COG0065	BA1422;	-	Rv2988c;	-	-	VC2492;	y3647;	BAB1_1905;	PA3121;	NGO0679;	SMc03823;	SACOL2048;
COG0066	BA1423;	-	Rv2987c;	-	SP_1255;	VC2493;	y3648;	BAB2_0353;	PA3120;	NGO0677;	SMc03795;	SACOL2049;
COG0067	BA0530;	-	Rv3859c;	-	-	VC2373;VC2376;	y0128;	BAB2_0053;	PA5036;	-	SMc02610;SMc04028;	SACOL0514;
COG0068	BA3313;	HP0048;	-	-	-	-	-	-	-	-	-	-
COG0069	BA0530;BA3706;	-	Rv3859c;	-	-	VC2373;VC2376;	y0128;	BAB2_0053;	PA3602;PA5036;	-	SMc02612;SMc04028;	SACOL0514;SACOL2469;
COG0070	BA0530;	-	Rv3859c;	-	-	VC2373;VC2376;	y0128;	BAB2_0053;	PA5036;	-	SMc02611;SMc04028;	SACOL0514;
COG0071	BA2250;BA2262;	-	Rv0251c;Rv2031c;	RP273;	-	VC0018;	y4101;y4102;	BAB1_0162;BAB2_0050;	PA3126;	-	SMa1118;SMb21294;SMb21295;SMc01106;SMc04040;	SACOL2385;
COG0072	BA4803;	HP0402;	Rv1650;	RP418;	SP_0581;	VC1220;	y1909;	BAB1_2127;	PA2739;	NGO0304;	SMc00366;	SACOL1149;
COG0073	BA0036;BA2064;BA4803;BA4943;	HP0402;HP0417;	Rv1650;	RP418;	SP_0581;SP_0788;SP_1910;	VC1036;VC1220;VC2336;	y1909;y2648;	BAB1_1541;BAB1_2127;	PA2739;PA3221;PA3482;	NGO0304;NGO2044;	SMc00366;SMc04456;	SACOL0533;SACOL1149;SACOL1792;
COG0074	BA3973;	-	Rv0952;	RP432;	-	VC2084;	y3064;	BAB1_1925;	PA1589;	NGO0912;	SMc02481;	SACOL1263;
COG0076	BA2724;	-	Rv3432c;	-	-	VC1149;VCA0269;	y2641;y2996;	BAB2_0865;BAB2_0866;	-	-	SMa2402;SMb21414;	-
COG0077	BA4666;	-	Rv3838c;	-	SP_1369;	VC0705;	-	BAB1_0034;	PA3166;	NGO1510;	SMc02899;	SACOL1977;
COG0078	BA4351;	-	Rv1656;	-	SP_2150;	VC2508;	y0740;	BAB1_0332;	PA3537;PA5172;	NGO1232;	SMa0695;SMc02137;	SACOL1181;SACOL2656;
COG0079	BA1539;BA2955;	-	Rv1600;Rv2231c;Rv3772;	-	-	VC1134;	y2622;	BAB1_0657;BAB1_1315;BAB1_1988;	PA1276;PA2531;PA3165;PA4447;	NGO1241;	SMa0387;SMc00710;SMc02393;SMc03885;SMc04281;	SACOL0784;SACOL2701;
COG0080	BA0097;	HP1202;	Rv0640;	RP136;	SP_0630;	VC0324;	y0480;	BAB1_1268;	PA4274;	NGO1855;	SMc01321;	SACOL0583;
COG0081	BA0098;	HP1201;	Rv0641;	RP137;	SP_0631;	VC0325;	y0481;	BAB1_1267;	PA4273;	NGO1854;	SMc01320;	SACOL0584;
COG0082	BA1537;BA2956;	HP0663;	Rv2540c;	-	SP_1374;	VC2116;	y1585;	BAB1_0454;	PA1681;	NGO1331;	SMc00007;	SACOL1506;
COG0083	BA1970;	HP1050;	Rv1296;	-	SP_1360;	VC2363;	y3716;	-	-	-	-	SACOL1364;
COG0084	BA0037;BA0222;	HP1573;	Rv1008;	RP682;	SP_1991;	VC0103;VC2014;VC2353;	y0455;y0458;y1766;y3745;	BAB1_1015;	PA2866;PA2959;PA3564;	NGO0349;NGO1338;	SMc01193;	SACOL0534;
COG0085	BA0102;	HP1198;	Rv0667;	RP140;	SP_1961;	VC0328;	y0484;	BAB1_1264;	PA4270;	NGO1851;	SMc01317;	SACOL0588;
COG0086	BA0103;	HP1198;	Rv0668;	RP141;	SP_1960;	VC0329;	y0485;	BAB1_1263;	PA4269;	NGO1850;	SMc01316;	SACOL0589;
COG0087	BA0110;	HP1319;	Rv0701;	RP659;	SP_0209;	VC2596;	y3990;	BAB1_1255;	PA4263;	NGO1838;	SMc01309;	SACOL2239;
COG0088	BA0111;	HP1318;	Rv0702;	RP658;	SP_0210;	VC2595;	y3991;	BAB1_1254;	PA4262;	NGO1837;	SMc01308;	SACOL2238;
COG0089	BA0112;	HP1317;	Rv0703;	RP657;	SP_0211;	VC2594;	y3992;	BAB1_1253;	PA4261;	NGO1836;	SMc01307;	SACOL2237;
COG0090	BA0113;	HP1316;	Rv0704;	RP656;	SP_0212;	VC2593;	y3993;	BAB1_1252;	PA4260;	NGO1835;	SMc01306;	SACOL2236;
COG0091	BA0115;	HP1314;	Rv0706;	RP654;	SP_0214;	VC2591;	y3994;	BAB1_1250;	PA4258;	NGO1833;	SMc01304;	SACOL2234;
COG0092	BA0116;	HP1313;	Rv0707;	RP653;	SP_0215;	VC2590;	y3995;	BAB1_1249;	PA4257;	NGO1832;	SMc01303;	SACOL2233;
COG0093	BA0120;	HP1309;	Rv0714;	RP649;	SP_0219;	VC2586;	y3999;	BAB1_1245;	PA4253;	NGO1829;	SMc01299;	SACOL2229;
COG0094	BA0122;	HP1307;	Rv0716;	RP647;	SP_0221;	VC2584;	y4001;	BAB1_1243;	PA4251;	NGO1827;	SMc01297;	SACOL2227;
COG0095	BA1089;BA4431;BA5635;	-	-	-	SP_1160;	VC1388;	y1926;	-	PA4286;	-	-	SACOL0398;SACOL0635;SACOL1034;SACOL1591;
COG0096	BA0124;	HP1305;	Rv0718;	RP645;	SP_0224;	VC2582;	y4003;	BAB1_1241;	PA4249;	NGO1826;	SMc01295;	SACOL2225;
COG0097	BA0125;	HP1304;	Rv0719;	RP644;	SP_0225;	VC2581;	y4004;	BAB1_1240;	PA4248;	NGO1825;	SMc01294;	SACOL2224;
COG0098	BA0127;	HP1302;	Rv0721;	RP642;	SP_0227;	VC2579;	y4007;	BAB1_1238;	PA4246;	NGO1824;	SMc01292;	SACOL2222;
COG0099	BA0135;	HP1296;	Rv3460c;	RP637;	SP_0234;	VC2574;	y4012;	BAB1_1233;	PA4241;	NGO1821;	SMc01287;	SACOL2215;
COG0100	BA0136;	HP1295;	Rv3459c;	RP636;	SP_0235;	VC2573;	y4013;	BAB1_1232;	PA4240;	NGO1820;	SMc01286;	SACOL2214;
COG0101	-	HP0361;	Rv3455c;	RP857;	SP_1599;	VC0999;	y1599;	BAB2_0995;	PA3114;	NGO1811;	SMc01099;	SACOL2208;
COG0102	BA0143;	HP0084;	Rv3443c;	RP233;	SP_0294;	VC0570;	y0134;	BAB1_0811;	PA4433;	NGO2024;	SMc01804;	SACOL2207;
COG0103	BA0144;	HP0083;	Rv3442c;	RP234;	SP_0295;	VC0571;	y0133;	BAB1_0810;	PA4432;	NGO2025;	SMc01803;	SACOL2206;
COG0104	BA5716;	HP0255;	Rv0357c;	-	SP_0019;	VC2602;	y0635;	BAB1_1695;	PA4938;	NGO0398;	SMc00643;	SACOL0018;
COG0105	BA1536;	HP0198;	Rv2445c;	RP055;	SP_1959;	VC0756;	y1349;	BAB1_0715;	PA3807;	NGO0597;	SMc00595;	SACOL1509;
COG0106	BA1429;	-	Rv1603;	-	-	VC1137;	y2626;	BAB1_2085;	PA5141;	NGO0212;	SMc02570;	SACOL2698;
COG0107	BA1430;	-	Rv1605;	-	-	VC1138;	y2627;	BAB1_2086;	PA3151;PA5140;	NGO0211;	SMc02569;	SACOL2697;
COG0108	BA4333;	HP0804;	Rv1415;Rv1940;	-	SP_0176;	VC2269;VCA1060;	y3520;	BAB1_0455;	PA4054;	NGO0704;	SMc00008;	SACOL1818;
COG0109	BA4155;	-	Rv1451;	RP346;	-	-	y1018;	-	PA0113;PA1321;	-	SMc00450;	SACOL1125;
COG0110	BA2629;BA3402;BA3580;BA3600;BA5389;	-	Rv1505c;Rv3034c;	-	SP_0074;	VC0238;VC0252;VCA0253;VCA0300;VCA0473;VCA0836;	-	BAB1_1434;	PA0706;PA3156;PA3853;	NGO0085;NGO2125;	SMa0772;SMb20765;SMb20825;SMb21427;SMc01797;	SACOL0143;SACOL0827;SACOL2570;
COG0111	BA3320;	HP0397;	Rv0728c;Rv2996c;	-	-	VC0267;VC2108;VC2481;VCA0630;	y1597;y2896;y3301;	BAB1_0005;BAB1_1697;BAB2_0783;	PA0316;PA1296;PA1375;	-	SMa1347;SMa1838;SMb20535;SMc00340;SMc00641;SMc01622;SMc02045;SMc02828;	SACOL1773;SACOL1920;
COG0112	BA5558;	HP0183;	Rv0070c;Rv1093;	RP743;	SP_1024;	VC0941;VCA0278;	y1322;	BAB1_0787;	PA2444;PA4602;PA5415;	NGO0866;	SMa2135;SMc01770;	SACOL2105;
COG0113	BA4694;	HP0163;	Rv0512;	RP539;	-	VC0105;	y0459;	BAB1_0780;	PA5243;	NGO0385;	SMc01766;	SACOL1715;
COG0114	BA1767;	HP1325;	Rv1098c;	RP665;	-	VC1573;	y2106;	BAB2_0186;	PA0854;PA4470;	NGO1029;	SMc00149;	SACOL1908;
COG0115	BA0070;BA1416;BA1849;BA2256;BA5472;	HP0293;HP1468;	Rv0812;Rv2210c;	RP428;	SP_0665;SP_0856;	VC0029;VC2018;	y0337;y1762;	BAB2_0078;BAB2_0301;BAB2_0572;	PA2964;PA5013;	NGO1665;NGO2112;	SMa0093;SMc00042;SMc01047;SMc02896;SMc04014;	SACOL0600;SACOL1800;
COG0116	BA1584;	-	-	-	SP_0373;	VC1488;	y2751;	-	PA3048;	NGO1504;	-	SACOL1483;
COG0117	BA4331;	HP1505;	Rv1409;	-	SP_0178;	VC2271;	y1000;	BAB1_0789;	PA4056;	NGO0089;	SMc01772;	SACOL1820;
COG0118	BA1428;	-	Rv1602;	-	-	VC1136;	y2625;	BAB1_2084;	PA3152;PA5142;	NGO0213;	SMc02572;	SACOL2699;
COG0119	BA1420;BA2550;	-	Rv3469c;Rv3534c;Rv3710;	-	SP_1258;	VC2490;	y3645;	BAB1_0017;BAB1_0701;BAB1_1583;	PA1217;PA2011;PA3792;	NGO0848;	SMb21125;SMc02546;SMc02717;	SACOL0981;SACOL2046;
COG0120	BA2791;	-	-	-	SP_0828;	VC2480;	y2892;y3302;	-	PA0330;	NGO0970;	SMc00152;	SACOL2329;
COG0121	-	-	Rv1061;Rv3702c;	-	-	VC2229;VCA0225;	y0948;	BAB1_1690;	PA1307;	NGO0091;	SMc01162;	-
COG0122	BA3871;	-	Rv0142;Rv1317c;	-	-	VCA1018;	y2473;	BAB1_1661;	PA1686;	-	SMc00736;	-
COG0124	BA3376;BA4633;	HP1190;	Rv2580c;	RP308;	SP_2121;	VC0760;	y1354;	BAB2_0181;	PA3802;	NGO0426;	SMc00919;	SACOL1686;
COG0125	BA0027;	HP1474;	Rv3247c;	RP684;	SP_0935;	VC2016;	y1764;	BAB1_1011;	PA2962;	NGO0239;	SMc01189;	SACOL0524;
COG0126	BA5367;	HP1345;	Rv1437;	-	SP_0499;	VC0477;	y3308;	BAB1_1742;	PA0552;	NGO1919;	SMc03981;	SACOL0839;
COG0127	BA4714;	-	Rv1341;	-	SP_1880;	VC0456;	y3331;	BAB1_0175;	PA0387;	NGO0221;	SMc01146;	SACOL1162;
COG0128	BA2953;	HP0401;	Rv3227;	-	SP_1371;	VC1732;	y2783;	BAB1_0023;	PA3164;	NGO0900;	SMc00333;	SACOL1504;
COG0129	BA1853;	HP1100;	Rv0189c;	-	SP_2126;	VC0028;VC0288;	y0338;y1654;	BAB1_0096;BAB2_0294;BAB2_0458;	PA0353;PA3194;	NGO0714;NGO0809;	SMa0235;SMb20115;SMb20890;SMc00884;SMc03068;SMc04045;SMc04144;	SACOL2042;
COG0130	-	-	Rv2793c;	RP501;RP502;	SP_1212;	VC0645;	y0690;	BAB1_2167;	PA4742;	NGO0642;	SMc00321;	SACOL1290;
COG0131	BA1427;	-	Rv1601;	-	-	VC1135;	y2623;	BAB1_2082;	PA5143;	NGO1242;	SMc02574;	SACOL2700;
COG0132	BA4340;	HP0029;	Rv1570;	-	-	VC1115;	y2111;y3028;	BAB2_0746;	PA0504;	NGO0309;	-	SACOL2428;
COG0133	BA1253;	HP1278;	Rv1612;	-	SP_1812;	VC1170;	y2048;	BAB1_2112;	PA0036;	NGO0274;	SMc02766;	SACOL1408;
COG0134	BA1251;	HP1279;	Rv1611;	-	SP_1814;	VC1171;	y2049;	BAB1_1164;	PA0651;	NGO1721;	SMc00236;	SACOL1406;
COG0135	BA1252;	HP1279;	-	-	SP_1813;	VC1171;	y2049;	BAB1_2113;	PA3113;	NGO0261;	SMc02767;	SACOL1407;
COG0136	BA2436;BA3937;	HP1189;	Rv3708c;	RP316;	SP_1013;	VC2036;VC2107;	y1598;y3880;	BAB2_0349;	PA3116;PA3117;	NGO1997;	SMc04410;	SACOL1429;
COG0137	BA4880;	-	Rv1658;	-	-	VC2642;	y2595;	BAB1_0071;	PA3525;	NGO1961;	SMc03826;	SACOL0964;
COG0138	BA0298;	-	Rv0957;	-	SP_0050;	VC0276;	y0502;	BAB1_1824;	PA4854;	NGO1466;	SMc04088;	SACOL1082;
COG0139	-	-	Rv1606;	-	-	VC1139;	y2628;	BAB1_1098;	PA5066;	NGO0210;	SMc01004;	SACOL2696;
COG0140	-	-	Rv2122c;	-	-	VC1139;	y2628;	BAB1_2087;	PA5067;	NGO0185;	SMc02568;	SACOL2696;
COG0141	BA1426;	-	Rv1599;	-	-	VC1133;	y2621;	BAB1_0285;	PA4448;	NGO1240;	SMa0398;SMc02307;	SACOL2702;
COG0142	BA1535;BA4402;	HP0240;HP0929;	Rv0562;Rv0989c;Rv2173;Rv3383c;Rv3398c;	RP479;	SP_1205;	VC0434;VC0890;	y0671;y1009;	BAB1_0429;BAB1_1787;	PA4043;PA4569;	NGO1675;NGO1735;	SMc00860;SMc03884;	SACOL1510;SACOL1566;
COG0143	BA0036;BA5278;	HP0417;	Rv1007c;	RP683;	SP_0788;	VC1036;	y2648;	BAB1_1014;	PA3482;	NGO2044;	SMc01192;	SACOL0533;
COG0144	BA4003;	-	Rv1407;	-	SP_1402;SP_1734;	VC0044;VC1502;	y4021;	BAB1_1822;BAB2_0845;	PA0017;	NGO0668;NGO1869;	SMc00403;SMc04090;	SACOL1229;
COG0147	BA0068;BA1248;	HP0293;HP1282;	Rv1005c;Rv1609;Rv2386c;	-	SP_0665;SP_1817;	VC1174;VC1303;	y2051;y2336;y2394;y2535;	BAB1_1586;BAB2_0079;	PA0609;PA1001;PA1758;PA1903;PA4214;	NGO0872;NGO2112;	SMc02725;SMc04013;	SACOL1403;
COG0148	BA5364;	HP0154;	Rv1023;	-	SP_1128;	VC2447;	y0814;	BAB1_1155;	PA3635;	NGO0617;	SMc01028;	SACOL0842;
COG0149	BA5366;	HP0194;	Rv1438;	-	SP_1574;	VC2670;	y0052;	BAB1_1161;BAB2_0367;	PA4748;	NGO0017;	SMc01023;SMc01614;	SACOL0840;
COG0150	BA0296;	-	Rv0809;	-	SP_0047;	VC2226;	y1407;	BAB1_0731;	PA0945;	NGO0526;	SMc00615;	SACOL1080;
COG0151	BA0299;	HP1218;	Rv0772;	-	SP_0051;	VC0275;	y0501;	BAB1_0442;	PA4855;	NGO1939;	SMc00993;	SACOL1083;
COG0152	BA0291;	-	Rv0780;	RP220;	SP_0044;	VC1190;	y1421;	BAB1_0862;	PA1013;	NGO0333;	SMc00495;	SACOL1075;
COG0153	-	-	Rv0620;	-	SP_1853;	VC1595;	y3045;	-	-	-	-	-
COG0155	BA1443;	-	Rv2064;Rv2391;	-	-	VC0385;	y0819;	BAB1_0181;BAB1_1304;	PA1838;PA2906;PA4130;	-	SMc02124;SMc03193;	-
COG0156	BA0620;BA4339;	HP0598;	Rv0032;Rv1569;	RP841;	-	VC1113;VCA0523;VCA0886;	y0081;y3030;	BAB1_0349;BAB2_0745;	PA0501;	NGO1483;	SMa0972;SMc01565;SMc02272;SMc03104;	SACOL0596;SACOL2425;
COG0157	BA4661;	HP1355;	Rv1596;	-	SP_2016;	VC2422;	y0762;	-	PA4524;	NGO1565;	SMc02598;	-
COG0158	-	HP1385;	-	-	-	VC2544;	y0664;	BAB2_0364;	PA5110;	NGO0862;	SMb20202;	-
COG0159	BA1254;	HP1277;	Rv1613;	-	SP_1811;	VC1169;	y2047;	BAB1_2110;	PA0035;	NGO0248;	SMc02765;	SACOL1409;
COG0160	BA0325;BA3312;	-	Rv2589;Rv3290c;	-	-	VCA0605;VCA0824;	y1390;	BAB2_0285;	PA0266;PA2413;	-	SMa1761;SMa2400;SMb20973;SMb21186;SMc00675;SMc00677;SMc02413;	SACOL2620;
COG0161	BA1636;BA2294;BA4341;	HP0976;	Rv1568;Rv3329;	-	-	VC1111;	y3032;	BAB1_0191;BAB2_0309;BAB2_0747;BAB2_1125;	PA0132;PA0221;PA0299;PA0420;PA4805;PA5313;	NGO0308;	SMa1855;SMb20277;SMb20379;SMb20423;SMc01534;SMc04388;	SACOL2427;
COG0162	BA4911;BA5314;	HP0774;	Rv1689;	RP556;	SP_2100;	VC0465;VC0631;	y1966;	BAB1_0943;	PA0668;PA4138;	NGO0066;	SMc00526;	SACOL1778;
COG0163	-	HP1476;	-	RP541;	-	VC2541;	y1606;	BAB2_0910;	PA4019;	NGO2140;	SMa1285;SMa2219;SMb20135;	-
COG0164	BA3975;	HP1323;	Rv2902c;	RP202;	SP_1156;	VC2246;	y3121;	BAB1_0415;	PA3642;	NGO1789;	SMc00867;	SACOL1261;
COG0165	BA3604;BA4879;	-	Rv1659;	-	-	VC2641;	y0312;	BAB1_1982;	PA5263;	NGO0219;	SMb21094;SMc00725;	SACOL0963;
COG0166	BA5130;	HP1166;	Rv0946c;	-	SP_2070;	VC0374;	y0024;	BAB1_0316;	PA4732;	NGO0719;NGO1668;	SMc02163;	SACOL0966;
COG0167	BA4023;	HP1011;	Rv2139;	-	SP_0764;SP_0964;	VC1491;	y2755;	BAB1_0313;BAB1_0341;	PA0439;PA3050;	NGO1761;	SMc01815;SMc02245;	SACOL2606;
COG0168	BA1323;BA1333;BA1409;	-	-	-	SP_0078;SP_0479;	VC0042;VC2756;	y0468;	BAB1_1519;	PA3210;	NGO0230;	SMa1691;SMc00937;	SACOL1030;SACOL2011;
COG0169	BA4561;	HP1249;	Rv2552c;	-	SP_1376;	VC0056;	y1769;y4028;	BAB1_2070;BAB2_0033;BAB2_0825;	PA0025;PA0244;	NGO1602;	SMb20037;SMc02044;SMc02791;	SACOL1652;
COG0171	BA1998;	HP0329;	Rv2438c;	-	SP_1420;	VCA0207;	y1316;	BAB1_1033;	PA4920;	NGO0654;	SMb20649;SMc00161;	SACOL1974;
COG0172	BA0012;	HP1480;	Rv3834c;	RP783;	SP_0411;	VC1110;	y2796;	BAB1_0904;	PA2612;	NGO1335;	SMc02064;	SACOL0009;
COG0173	BA4632;	HP0617;	Rv2572c;	RP145;	SP_2114;	VC1166;	y2258;	BAB1_0775;	PA0963;	NGO1489;NGO1490;	SMc01756;	SACOL1685;
COG0174	BA3833;	HP0512;	Rv1878;Rv2220;Rv2222c;Rv2860c;	RP495;	SP_0502;	VC2746;	y3804;	BAB1_1023;BAB2_0471;BAB2_0507;	PA0296;PA0298;PA1566;PA2040;PA3356;PA5119;PA5508;PA5522;	NGO1600;	SMb20745;SMc00762;SMc00948;SMc01594;SMc01973;SMc02352;SMc02613;	SACOL1329;
COG0175	BA1440;	-	Rv1285;Rv2392;	-	-	VC0386;VC2560;	y0823;	BAB1_0182;BAB1_0193;	PA1756;PA4443;	-	SMa0855;SMb21223;SMc00091;SMc00092;	-
COG0176	BA0670;BA3430;	HP1495;	Rv1448c;	-	SP_0252;	VCA0623;	y2074;y3712;	BAB1_1813;	PA2796;	NGO1610;	SMc02495;	SACOL1831;
COG0177	BA1570;	HP0585;	Rv3674c;	RP746;	SP_1279;	VC1011;	y2080;	BAB1_0165;	PA3495;	NGO0139;	SMc02843;	SACOL1492;
COG0178	BA2572;BA2572;BA5395;	HP0705;	Rv1638;	RP835;	SP_0186;	VC0394;	y0580;	BAB1_1128;	PA4234;	NGO1207;	SMc01235;	SACOL0824;
COG0179	BA0241;BA1152;	-	Rv0939;Rv2993c;	-	-	VC1346;VCA1004;	y2229;y2599;	BAB1_0060;BAB1_0247;BAB2_1117;	PA0318;PA2008;PA2471;PA4121;PA4122;	NGO0567;	SMb21112;SMc03207;SMc04240;	SACOL0973;
COG0180	BA1188;BA3408;	HP1253;	Rv3336c;	RP468;	SP_2229;	VC2623;	y3940;	BAB1_0141;	PA4439;	NGO1045;	SMc01121;	SACOL1001;
COG0181	BA4696;	HP0237;	Rv0510;	RP466;	-	VC0120;	y0381;	BAB1_1887;	PA5260;	NGO0146;	SMc03231;	SACOL1717;
COG0183	BA3687;BA4240;BA5248;BA5589;	HP0690;	Rv0243;Rv0859;Rv0914c;Rv1074c;Rv1135A;Rv1323;Rv1627c;Rv1867;Rv2790c;Rv3522;Rv3523;Rv3540c;Rv3546;Rv3556c;	RP737;	-	VC1046;VC2759;VCA0690;	y0463;y1579;	BAB1_1782;BAB1_1783;BAB2_0443;BAB2_0606;BAB2_0790;	PA0228;PA1016;PA1736;PA2001;PA2553;PA2940;PA3013;PA3454;PA3589;PA3925;PA4785;	-	SMa1450;SMb20589;SMc00262;SMc00966;SMc02228;SMc03879;	SACOL0211;SACOL0426;SACOL0622;
COG0184	BA3945;	HP1040;	Rv2785c;	RP503;	SP_1626;	VC0646;	y0691;	BAB1_2168;	PA4741;	NGO0191;	SMc00323;	SACOL1292;
COG0185	BA0114;	HP1315;	Rv0705;	RP655;	SP_0213;	VC2592;	-	BAB1_1251;	PA4259;	NGO1834;	SMc01305;	SACOL2235;
COG0186	BA0119;	HP1310;	Rv0710;	RP650;	SP_0218;	VC2587;	-	BAB1_1246;	PA4254;	NGO1830;	SMc01300;	SACOL2230;
COG0187	BA0005;BA3657;	HP0501;	Rv0005;	RP227;RP580;	SP_0806;SP_0852;	VC0015;VC2431;	y3511;y4110;	BAB1_0122;BAB2_0649;	PA0004;PA4967;	NGO1333;NGO1772;	SMc01018;SMc02782;	SACOL0005;SACOL1389;
COG0188	BA0006;BA3656;	HP0701;	Rv0006;	RP067;RP206;	SP_0855;SP_1219;	VC1258;VC2430;	y2972;y3507;	BAB1_0777;BAB1_1121;	PA3168;PA4964;	NGO0629;NGO1259;	SMc01231;SMc01761;	SACOL0006;SACOL1390;
COG0189	-	-	-	-	-	VC0468;VC2281;VC2333;	y3321;	BAB1_2135;	PA0407;PA1345;PA1944;PA5197;	NGO1217;	SMb21586;SMc00419;	-
COG0190	BA4405;	HP0577;	Rv3356c;	RP515;	SP_0825;	VC1942;	y1110;	BAB2_0457;	PA1796;	NGO1999;	SMc02604;SMc03059;	SACOL1072;
COG0191	BA2516;BA5580;	HP0176;	Rv0363c;	-	SP_0605;	VC0478;	y3229;y3307;y3869;	BAB2_0365;	PA0555;	NGO0034;	SMb20199;SMb21192;	SACOL2117;
COG0192	BA5017;	HP0197;	Rv1392;	-	SP_0762;	VC0472;	y3314;	BAB1_2160;	PA0546;	NGO0106;	SMc01109;	SACOL1837;
COG0193	BA0050;	HP1497;	Rv1014c;	RP605;	SP_0005;	VC2184;	y2297;	BAB1_1552;	PA4672;	NGO0379;	SMc02693;	SACOL0546;
COG0194	BA4009;	HP0321;	Rv1389;	RP765;	SP_1738;	VC2708;	y0101;	BAB1_0489;	PA5336;	NGO1310;	SMc00577;	SACOL1221;
COG0195	BA3953;	HP1514;	Rv2841c;	RP553;	SP_0553;	VC0642;	y0687;	BAB1_2163;	PA4745;	NGO1285;	SMc02912;	SACOL1285;
COG0196	BA3946;	HP1087;	Rv2786c;	-	SP_1110;	VC0681;	y3701;	BAB2_0193;	PA4561;	NGO0068;	SMc00909;	SACOL1291;
COG0197	BA0117;	HP1312;	Rv0708;	RP652;	SP_0216;	VC2589;	y3996;	BAB1_1248;	PA4256;	NGO18311;	SMc01302;	SACOL2232;
COG0198	BA0121;	HP1308;	Rv0715;	RP648;	SP_0220;	VC2585;	y4000;	BAB1_1244;	PA4252;	NGO1828;	SMc01298;	SACOL2228;
COG0199	BA0123;	HP1306;	Rv0717;Rv2056c;	RP646;	SP_0222;	VC2583;	y4002;	BAB1_1242;	PA4250;	NGO18261;	SMc01296;	SACOL1370;SACOL2226;
COG0200	BA0129;	HP1301;	Rv0723;	RP640;	SP_0229;	VC2577;	y4009;	BAB1_1236;	PA4244;	NGO1823;	SMc01290;	SACOL2220;
COG0201	BA0130;BA2734;	HP1300;	Rv0732;	RP639;	SP_0230;SP_1763;	VC2576;	y4010;	BAB1_1235;	PA4243;	NGO1822;	SMc01289;	SACOL2219;SACOL2675;
COG0202	BA0137;	HP1293;	Rv3457c;	RP635;	SP_0236;	VC2571;	y4015;	BAB1_1231;	PA4238;	NGO1818;	SMc01285;	SACOL2213;
COG0203	BA0138;	HP1292;	Rv3456c;	RP634;	SP_0237;	VC2570;	y4016;	BAB1_1230;	PA4237;	NGO1817;	SMc01283;	SACOL2212;
COG0204	BA0213;BA2240;	HP1348;	Rv0502;Rv1428c;Rv1920;Rv2182c;Rv2483c;Rv3026c;Rv3814c;Rv3815c;Rv3816c;	RP469;RP620;	SP_1624;	VC0033;VC1937;VC1966;VC2513;	y1117;y3181;y3506;	BAB1_1994;BAB1_2153;	PA0005;PA0358;PA0461;PA0834;PA2537;PA3267;PA4351;	NGO0611;NGO2069;	SMc00714;SMc01116;SMc02158;	SACOL1776;
COG0205	BA4844;	-	Rv3010c;	-	SP_0896;	VC2689;	y0059;	-	-	-	SMc01852;	SACOL1746;
COG0206	BA4045;	HP0979;	Rv2150c;	RP666;	SP_1666;	VC2397;	y3621;	BAB1_1444;	PA4407;	NGO1528;	SMc01874;SMc04296;	SACOL1199;
COG0207	BA2236;	-	Rv2764c;	-	SP_0669;	VC0675;	y3171;	BAB1_1418;	PA0342;	NGO1357;	SMc01444;	SACOL1462;
COG0208	BA1372;	HP0364;	Rv0233;Rv1981c;Rv3048c;	RP512;	SP_1180;	VC1255;	y1222;y2975;	BAB2_0888;	PA1155;	NGO0615;	-	SACOL0793;
COG0209	BA1371;	HP0680;	Rv0570;Rv3051c;	RP513;	SP_1179;	VC1256;	y1223;y2974;	BAB1_1063;BAB2_0889;	PA1156;PA5496;PA5497;	NGO0614;	SMc01237;	SACOL0792;
COG0210	BA0305;BA1239;	HP0911;HP1478;	Rv0949;Rv3198c;Rv3201c;Rv3202c;	RP447;	SP_1087;	VC0167;VC0190;VCA0717;	y0356;y0389;y2730;	BAB1_1432;	PA1405;PA5296;PA5443;	NGO0739;NGO1757;	SMa2321;SMc01461;	SACOL1966;
COG0211	BA4674;	HP0297;	Rv2441c;	RP752;	SP_1107;	VC0436;	y0673;	BAB1_1857;	PA4567;	NGO1677;	SMc03772;	SACOL1700;
COG0212	BA4489;	HP0761;	Rv0992c;	RP461;	SP_2095;	VC2479;	y3300;	BAB1_1735;	PA5228;	NGO1977;	SMc02594;SMc03974;	SACOL1607;
COG0213	BA1894;BA4307;	-	Rv3314c;	-	SP_0842;	VC2349;	-	-	-	-	SMc04122;	SACOL2128;
COG0215	BA0089;	HP0886;	Rv2130c;Rv3580c;	RP085;	SP_0591;	VC1848;	y1107;	BAB1_0697;	PA1795;	NGO1993;	SMc02551;	SACOL0576;
COG0216	BA5572;	HP0077;	Rv1299;	RP529;	SP_1020;	VC2179;	y2290;	BAB1_1872;	PA4665;	NGO1337;	SMc02436;	SACOL2110;
COG0217	BA0541;	HP0162;	Rv2603c;	RP455;	SP_1922;	VCA0006;	y2255;	BAB1_1729;	PA0964;	NGO1291;	SMc03969;	SACOL0727;
COG0218	BA4701;	HP1567;	-	RP102;	SP_1568;	VC0111;	y3809;	BAB2_0987;	PA5492;	NGO0100;	SMc01722;	SACOL1720;
COG0219	BA0547;	-	Rv3366;	-	SP_0486;	VC2695;VCA0627;	y0071;	BAB1_1562;	PA5127;	NGO1727;	SMc00184;	SACOL1913;
COG0220	BA4950;	HP0747;	Rv0208c;	RP847;	SP_0550;	VC0453;	y3338;	BAB1_2161;	PA0382;	NGO0575;	SMc01108;	SACOL1798;
COG0221	-	HP0620;	Rv3628;	RP589;	-	VC2545;	y0663;	BAB1_1993;	PA4031;	NGO0223;	SMc03239;	-
COG0222	BA0100;	HP1199;	Rv0652;	RP139;	SP_1354;	VC0327;	y0483;	BAB1_1265;	PA4271;	NGO1852;	SMc01318;	SACOL0586;
COG0223	BA4004;	HP1141;	Rv1406;Rv3404c;	RP209;	SP_1735;	VC0045;	y1919;y4022;	BAB1_0540;BAB2_0996;	PA0018;PA3554;	NGO1870;	SMb21235;SMc01100;	SACOL1228;
COG0224	BA5548;	HP1133;	Rv1309;	RP802;	SP_1509;	VC2765;	y4136;	BAB1_1808;	PA5555;	NGO2149;	SMc02500;	SACOL2096;
COG0225	BA1846;BA5687;	HP0224;	Rv0137c;	-	SP_0660;SP_1359;	VC2549;VCA0615;	y0658;	BAB2_1029;	PA5018;	NGO2059;	SMa1896;SMc02467;SMc02885;	SACOL1397;SACOL2683;
COG0226	BA0715;BA4496;	-	Rv0928;Rv0932c;Rv0934;	-	SP_1400;SP_2084;	VC0721;VCA0070;VCA0807;	y0980;y4131;	BAB1_2141;	PA0688;PA0689;PA2548;PA5369;	-	SMc02146;	SACOL1424;
COG0227	BA3996;	HP0491;	Rv0105c;Rv2058c;	RP099;	SP_0441;	VC0218;	-	BAB1_2016;	PA5316;	NGO1680;	SMc00704;	SACOL1238;
COG0228	BA3982;	HP1151;	Rv2909c;	RP878;	SP_0775;	VC0561;	y0894;	BAB1_1832;	PA3745;	NGO0174;	SMc03859;	SACOL1254;
COG0229	BA5687;	HP0224;	Rv2674;	-	SP_0660;SP_1359;	VC1236;VC1998;VCA0615;	y2164;	BAB2_0792;	PA2827;	NGO2059;	SMa1894;SMc00117;SMc01724;	-
COG0230	BA5738;	HP1447;	Rv3924c;	RP610;	-	VC0007;	y4114;	BAB2_0984;	PA5570;	-	SMc04434;	SACOL2740;
COG0231	BA4421;	HP0177;	Rv2534c;	RP238;	SP_0435;	VC1209;VC2660;	y0612;y2901;	BAB1_1722;	PA2851;	NGO0936;	SMc00357;	SACOL1587;
COG0232	-	-	Rv2344c;	RP064;	-	VC1979;VCA0308;	y0806;	BAB1_0895;	PA1124;PA3043;	-	SMc02074;	-
COG0233	BA3962;	HP1256;	Rv2882c;	RP154;	SP_0945;	VC2257;	y3133;	BAB1_1181;	PA3653;	NGO1796;	SMc02098;	SACOL1278;
COG0234	BA0266;	HP0011;	Rv3418c;	RP627;	SP_1907;	VC2665;VCA0819;	y0608;	BAB2_0190;	PA4386;	NGO2094;	SMa0125;SMa0745;SMc00912;	SACOL2017;
COG0235	BA0348;BA4257;	HP0112;	Rv0727c;	RP493;	SP_2033;SP_2166;	VCA0244;	y0585;y0863;y2072;y2951;	BAB2_0141;BAB2_1068;	PA0224;PA1683;PA3430;	-	SMa1976;SMb20490;SMb20666;SMc01621;	-
COG0236	BA1387;BA3988;	HP0559;HP0962;	Rv0033;Rv1344;Rv2244;	RP763;	SP_0038;SP_0418;SP_2174;	VC0248;VC2020;	y1759;	BAB1_0484;BAB1_0874;	PA1869;PA2966;PA3334;	NGO1762;	SMa0852;SMb20651;SMc00573;SMc01553;SMc04278;	SACOL0937;SACOL1247;
COG0237	BA4828;	HP0831;	Rv1631;	RP731;	SP_0971;	VC2427;	y0757;	BAB1_2071;	PA4529;	NGO1671;	SMc02790;	SACOL1735;
COG0238	BA5721;	HP1244;	Rv0055;Rv2055c;	RP040;	SP_1539;	VC0368;	y0646;	BAB1_0479;	PA4934;	NGO0583;	SMc00567;	SACOL0439;
COG0239	BA5320;	HP1225;	Rv3069;Rv3070;	-	SP_1294;SP_1295;	VC0060;	y1168;y1248;y1249;	BAB1_1389;BAB1_1390;BAB2_0416;BAB2_0417;	PA4383;	NGO0853;	SMc01274;	SACOL1832;SACOL1833;
COG0240	BA1526;	HP0961;	Rv0564c;Rv2982c;	RP442;	SP_2091;	VC2651;	y0073;	BAB1_1889;	PA1614;	NGO2021;	SMc03229;	SACOL1514;
COG0241	-	HP0860;	Rv0114;	-	-	VC0908;VC1135;	y2623;y3103;	-	PA0006;	NGO2070;	-	-
COG0242	BA4005;BA4187;	HP0793;	Rv0429c;	RP208;	SP_1456;SP_1549;	VC0046;VCA0150;	y4023;	BAB2_0782;BAB2_0997;	PA0019;PA1122;	NGO1871;	SMc01101;SMc01262;	SACOL1100;SACOL1227;
COG0243	-	HP0407;	Rv0197;Rv1442;Rv2900c;	-	-	VC1692;VC1950;VCA0678;	y0601;y0864;y1519;y3182;	BAB1_0728;BAB2_0316;	PA1174;PA1779;PA2714;PA3534;PA4812;PA5181;	-	SMa0002;SMa1236;SMb20986;SMc00609;	-
COG0244	BA0099;	HP1200;	Rv0651;	RP138;	SP_1355;	VC0326;	y0482;	BAB1_1266;	PA4272;	NGO1853;	SMc01319;	SACOL0585;
COG0245	BA0085;	HP1020;	Rv3581c;	-	-	VC0529;	y0829;	BAB1_1143;	PA3627;	NGO0971;	SMc01040;	-
COG0246	-	-	-	-	SP_0397;	VCA1046;	y2008;y2903;y3599;y4086;	BAB2_0426;	PA2342;	-	SMb20749;SMc01501;	SACOL2149;
COG0247	BA1308;BA1315;BA3270;BA5590;	HP0139;HP0666;HP1222;	Rv0338c;	-	-	VC1198;VCA0749;VCA0985;	y0406;y1932;	BAB2_0176;	PA4772;PA5353;PA5399;	NGO0893;NGO0904;	SMc00926;	-
COG0248	BA4209;	HP0278;	Rv0496;Rv1026;	RP294;	-	VC0304;VC0722;	y1397;	BAB1_0773;BAB2_0555;	PA5241;	NGO1041;	SMc00619;SMc00810;	-
COG0249	BA3905;	-	-	RP298;	-	VC0535;	y0835;	BAB1_0146;	PA3620;	NGO1930;	SMc01125;	SACOL1315;SACOL2037;
COG0250	BA0096;	HP1203;	Rv0639;	RP135;	SP_2007;	VC0323;VC0990;	y0460;y0479;	BAB1_1269;	PA4275;	NGO1856;	SMc01322;	SACOL0582;
COG0251	BA0046;BA2326;BA2691;	HP0944;	Rv2704;Rv3678c;	-	SP_1567;	VC1556;VC2512;	y0163;y1830;y2240;y3550;y3551;	BAB1_1187;BAB2_0241;BAB2_0488;	PA0814;PA1568;PA3123;PA3499;PA4173;PA5083;PA5303;PA5339;PA5392;	NGO0232;NGO0549;	SMa0089;SMa2201;SMa2289;SMb20118;SMb20376;SMb20377;SMb21123;SMb21139;SMb21157;SMb21439;SMc00791;SMc01714;SMc02103;SMc03796;	SACOL0540;
COG0252	BA1516;BA3137;	HP0723;	Rv1538c;	-	SP_1998;	VC1995;	y2161;y2787;	BAB1_1961;BAB1_1963;	PA1337;PA2253;	NGO1339;	-	SACOL1519;
COG0253	BA5170;	HP0566;	Rv2726c;	RP415;	-	VC0126;	y0385;	BAB1_1932;	PA5278;	NGO0338;	SMc03856;	SACOL2479;
COG0254	BA5574;	HP0551;	Rv1298;	RP100;	SP_1299;	VC0878;VC2679;	y0299;y1048;	BAB1_1728;	PA3601;PA5049;	NGO0930;NGO2126;	SMc03990;	SACOL2112;
COG0255	BA0118;	HP1311;	Rv0709;	RP651;	SP_0217;	VC2588;	y3998;	BAB1_1247;	PA4255;	NGO1831;	SMc01301;	SACOL2231;
COG0256	BA0126;	HP1303;	Rv0720;	RP643;	SP_0226;	VC2580;	y4006;	BAB1_1239;	PA4247;	NGO18241;	SMc01293;	SACOL2223;
COG0257	BA0134;	-	Rv3461c;	-	SP_0233;	VC0879;VC2575;	-	BAB1_1759;	PA3600;PA4242;	NGO0931;	SMc04003;	SACOL2216;
COG0258	BA1606;BA4831;	HP1022;HP1470;	Rv1629;Rv2090;	RP776;	SP_0032;	VC0108;VC0898;	Y1111;y3151;y3811;	BAB1_0120;	PA5493;	NGO2103;	SMc02850;	SACOL1479;SACOL1737;
COG0259	-	-	Rv2607;	-	-	VCA1079;	y1965;	BAB1_0444;	PA1049;PA1905;PA4216;	NGO0658;	SMc00069;	-
COG0260	BA5155;	HP0570;	Rv2213;	RP142;	-	VC0755;VC2501;	y0746;y1342;	BAB1_0710;BAB1_2182;	PA3831;	NGO1227;	SMc00585;SMc02825;	SACOL0945;
COG0261	BA4676;	HP0296;	Rv2442c;	RP751;	SP_1105;	VC0435;	y0672;	BAB1_1858;	PA4568;	NGO1676;	SMc03770;	SACOL1702;
COG0262	BA0649;BA2237;	-	Rv2763c;	-	SP_1571;	VC0440;	y3688;	BAB1_1417;	PA0350;PA3469;	NGO1694;	SMa1326;SMc01442;SMc02439;SMc04173;	SACOL1461;
COG0263	BA2993;	-	Rv2439c;	-	SP_0931;	VC2274;	y0966;	BAB1_1852;	PA4565;	-	SMc03252;SMc03776;	-
COG0264	BA3964;	HP1555;	Rv2889c;	RP087;	SP_2214;	VC2259;	y3135;	BAB1_1183;	PA3655;	NGO1974;	SMc02100;	SACOL1276;
COG0265	BA3660;BA5412;BA5710;	HP1019;	Rv0125;Rv0983;Rv1043c;Rv1223;Rv3671c;	RP124;RP186;RP187;	SP_2239;	VC0565;VC0566;	y0137;y0139;y0807;	BAB1_0635;BAB1_1229;BAB1_1413;	PA0766;PA4446;	NGO0138;	SMa1128;SMc01280;SMc01438;SMc02365;	SACOL1028;SACOL1777;
COG0266	BA4830;	-	Rv0944;Rv2464c;Rv2924c;Rv3297;	-	SP_0970;	VC0221;	y0090;	BAB1_2184;	PA0357;	NGO0610;	SMc01154;	SACOL1736;
COG0267	BA0094;BA4490;BA4570;	HP1204;	Rv0634B;Rv2057c;	RP879;	SP_0973;SP_2009;SP_2135;	VC0219;	y0091;	BAB2_0631;	PA5315;	NGO1679;	SMc01369;	SACOL1369;SACOL1608;
COG0268	BA4547;	HP0076;	Rv2412;	RP633;	SP_0838;	VC0679;	y3702;	BAB1_2186;	PA4563;	NGO1493;	SMc01152;	SACOL1642;
COG0269	-	-	-	-	SP_2035;	VCA0242;	-	-	-	-	-	SACOL0617;
COG0270	BA3814;	HP0051;HP0054;HP1121;	-	-	SP_1336;	VCA0198;	-	-	-	NGO0365;NGO0676;NGO0873;NGO1209;NGO1795;NGO1894;NGO1991;	SMc03763;	-
COG0271	-	-	-	RP245;RP812;	-	VC2296;	y1025;	BAB1_0856;BAB1_2027;	PA0857;	NGO1657;	SMc00487;SMc00698;	-
COG0272	BA0306;	HP0615;	Rv3014c;	RP720;	SP_1117;	VC0971;	y0100;y1492;	BAB1_1439;	PA1529;	NGO0235;	SMc01878;	SACOL1965;
COG0274	BA1892;	-	Rv0478;	-	SP_0843;	VC2350;	y0247;y2860;y3743;	-	-	-	SMb21300;SMc02333;	SACOL0123;SACOL2129;
COG0275	BA4057;	HP0707;	Rv2165c;	RP569;	SP_0334;	VC2409;	y3634;	BAB1_1458;	PA4420;	NGO1544;	SMc01858;	SACOL1192;
COG0276	BA1071;BA1158;	HP0376;	Rv1485;	RP884;	SP_1009;	VC0987;	y1066;	BAB2_0075;	PA4655;	NGO0293;	SMc04019;	SACOL1888;
COG0277	BA0178;BA0680;BA1309;BA3575;	HP0509;HP1222;	Rv0063;Rv0161;Rv1257c;Rv1726;Rv1771;Rv1774;Rv2250A;Rv2251;Rv2280;Rv3107c;Rv3351c;Rv3352c;Rv3353c;Rv3719;Rv3790;	-	-	VC1198;VCA0985;	y0566;y1932;y2718;y3012;	BAB1_0435;BAB1_1429;BAB2_0174;BAB2_0175;BAB2_0175;BAB2_0382;BAB2_1073;	PA0317;PA1416;PA3026;PA4140;PA4772;PA5327;PA5354;PA5355;	NGO0890;NGO0893;NGO0984;	SMa0244;SMb20097;SMb21129;SMb21415;SMc00779;SMc00832;SMc00833;SMc00985;SMc01020;SMc01455;SMc04384;	-
COG0278	-	-	-	RP745;	-	VC2044;	y1953;	BAB1_0855;	PA3533;	NGO0351;	SMc00538;	-
COG0279	-	HP0857;	Rv0113;	-	-	VC0579;VC2230;	y0122;y0947;	-	PA4425;	NGO1986;	-	-
COG0280	BA4388;BA5636;	-	Rv0408;	RP109;RP373;	SP_1100;	VC1097;	y1449;y1620;	BAB1_1036;	PA0835;	NGO0214;	SMb21532;SMc00169;SMc01126;	SACOL0634;
COG0281	BA0579;BA1801;BA3145;BA4848;	-	Rv2332;	RP373;	-	VC1188;VC2681;	y1449;y2658;	BAB1_1036;	PA3471;PA5046;	NGO0240;	SMc00169;SMc01126;	SACOL1749;
COG0282	BA4888;	HP0903m;	Rv0409;	RP110;	SP_2044;	VC1098;VCA0235;	y1622;	BAB2_0835;	PA0836;	NGO0977;NGO1521;	SMb21184;	SACOL1760;
COG0283	BA1518;	-	Rv1712;	RP522;	SP_1603;	VC1916;	y2782;	BAB1_0024;	PA3163;	NGO0605;	SMc00334;	SACOL1518;
COG0284	BA4022;	HP0005;	Rv1385;	-	SP_0701;	VC1911;	y2069;	BAB1_2132;	PA2876;	NGO0401;	SMc00412;	SACOL1216;
COG0285	BA4689;	HP1545;	Rv2447c;	RP536;	SP_0197;SP_0290;	VC1001;	y1602;	BAB1_2108;	PA3111;	NGO0266;	SMc02763;	SACOL1709;
COG0286	-	HP0463;HP0850;HP1403;HP1472;	Rv2756c;	-	SP_0509;SP_0886;	VC1769;	-	BAB2_0397;	PA2735;	NGO0404;NGO0702;	SMc02296;	SACOL0476;SACOL1862;
COG0287	BA2954;	HP1380;	Rv3754;	-	SP_1373;	VC0696;	y0904;	BAB1_1989;	PA3164;	NGO1515;	SMc00711;	SACOL1401;
COG0288	BA3181;BA5049;	HP0004;	Rv1284;Rv3273;Rv3588c;	-	SP_0024;	VC0586;	y0779;y3207;	BAB1_1837;BAB2_0449;	PA0102;PA2053;PA4676;	NGO2079;	SMc04083;	-
COG0289	BA1555;	HP0510;	Rv2773c;	RP148;	SP_1555;	VC2391;	y3694;	BAB2_1012;	PA4759;	NGO1781;	SMc02837;	SACOL1431;
COG0290	BA4819;	HP0124;	Rv1641;	RP531;	SP_0959;	VCA0288;	y1904;	BAB1_2121;	PA2743;	NGO0296;	SMc00362;	SACOL1727;
COG0291	BA4818;	HP0125;	Rv1642;	RP608;	SP_0960;	VCA0289;	-	BAB1_2123;	PA2742;	NGO0297;	SMc00363;	SACOL1726;
COG0292	BA4817;	HP0126;	Rv1643;	RP609;	SP_0961;	VCA0290;	y1905;	BAB1_2124;	PA2741;	NGO0298;	SMc00364;	SACOL1725;
COG0293	-	-	-	RP163;	-	VC0636;	y0681;	BAB2_0554;	PA4752;	NGO0383;	SMc00811;	-
COG0294	BA0071;	HP1232;	Rv1207;Rv3608c;	-	SP_0289;	VC0638;	y0683;	BAB1_1049;	PA4750;	NGO1342;	SMc00462;	SACOL0558;
COG0295	BA1895;BA2855;BA4525;	-	Rv3315c;	-	SP_0844;SP_2068;	VC1231;	y2657;	-	-	-	SMc04124;	SACOL1625;
COG0296	BA5123;	-	Rv1326c;Rv1562c;	-	SP_1121;	VCA0015;VCA0016;	y3886;	-	PA2153;PA2164;	-	SMb21447;SMc03922;	-
COG0297	BA5120;	-	-	-	SP_1124;	VC1726;	y3889;	-	PA2165;	-	SMb20704;SMc03924;	-
COG0298	-	HP0899;	-	-	-	-	-	-	-	-	-	-
COG0299	BA0297;	-	Rv0956;	-	SP_0048;	VC2227;	y1406;	BAB1_0730;	PA0944;	NGO1224;	SMc00614;	SACOL1081;
COG0301	BA4899;	-	-	-	SP_0881;	VC0894;	y1012;	-	PA5118;	-	-	SACOL1764;
COG0302	BA1532;	HP0928;	Rv3609c;	RP383;	SP_0291;	VCA0616;	y2664;	BAB1_1097;	PA1674;PA3438;	-	SMc01005;	-
COG0303	BA2135;BA3623;BA4974;	HP0172;	Rv0438c;Rv0994;	-	-	VC1527;VCA0617;	y2673;	BAB1_0037;BAB1_1166;	PA3028;PA3914;	-	SMc00238;SMc00519;	SACOL2266;
COG0304	BA1185;	HP0558;	Rv2245;Rv2246;Rv2524c;	RP764;	SP_0422;	VC2019;	y1591;y1760;y2714;y2741;y2744;	BAB1_0486;BAB1_0872;BAB1_0873;BAB1_2173;	PA0098;PA1373;PA1609;PA2965;PA5174;	NGO1352;NGO1763;	SMa0853;SMc00327;SMc00574;SMc04273;SMc04275;	SACOL0988;
COG0305	BA0934;BA5717;	HP1362;	Rv0058;Rv0058;	RP542;	SP_2203;	VC0371;	y0577;y2439;	BAB1_0475;	PA4931;	NGO0451;NGO0485;NGO1110;	SMc00561;SMc01749;	SACOL0016;SACOL0343;
COG0306	BA1471;	HP1491;	Rv0545c;Rv2281;	-	-	VC2442;	y3862;	-	PA0450;PA4292;PA5207;	NGO1581;	SMc00827;SMc02861;	SACOL0722;
COG0307	BA4332;	HP1574;	Rv1412;	-	SP_0177;	VC2270;	y1946;	BAB1_0790;	PA4055;	NGO0755;	SMc01773;	SACOL1819;
COG0308	-	-	Rv2467;	-	SP_0797;	VC1494;	y2756;	BAB1_0641;	PA3083;	NGO0158;	SMc02370;	-
COG0309	BA3314;	HP0047;	-	-	-	-	-	-	-	-	-	-
COG0312	-	-	Rv2314c;Rv2315c;	-	-	VC0422;VC2535;	y0171;y0193;	BAB1_0490;BAB2_0205;	PA2529;PA2530;PA4472;PA4474;	NGO0411;NGO2010;	SMc00897;SMc00960;	-
COG0313	BA0033;	HP0552;	Rv1003;	RP747;	SP_0938;	VC0582;	y0117;	BAB1_0177;	PA4422;	NGO1988;NGO2177;	SMc00416;	SACOL0531;
COG0314	BA2136;BA3622;BA4972;	HP0800;	Rv0866;Rv3119;Rv3323c;	-	-	VC1028;	y3019;	BAB1_0717;	PA3916;	-	SMc00599;	SACOL2264;
COG0315	BA4975;	HP0798;	Rv0864;Rv3111;Rv3324c;	-	-	VC1026;	y3021;	BAB1_1165;	PA3918;	-	SMc00237;	SACOL2267;
COG0316	BA5169;	-	Rv2204c;	RP063;RP484;	-	VC0627;VC0750;VC2720;	y0801;y1336;y1934;y3903;	BAB1_0894;BAB1_0956;	PA0665;PA1847;PA3812;	NGO0632;NGO1426;	SMc00301;SMc02075;	SACOL0943;
COG0317	BA4637;	HP0775;	Rv2583c;	-	SP_1645;	VC2451;VC2710;	y0103;y0811;	BAB1_0672;	PA0431;PA0934;PA5338;	NGO1308;NGO1382;	SMc02659;	SACOL1689;
COG0318	BA0876;BA1091;BA1928;BA1983;BA3473;BA3688;BA3690;BA4763;BA5108;	-	Rv0035;Rv0099;Rv0119;Rv0166;Rv0214;Rv0270;Rv0404;Rv0542c;Rv0551c;Rv1013;Rv1058;Rv1185c;Rv1193;Rv1206;Rv1345;Rv1427c;Rv1521;Rv1529;Rv1683;Rv1750c;Rv1925;Rv2505c;Rv2930;Rv2941;Rv2948c;Rv2950c;Rv3089;Rv3506;Rv3513c;Rv3515c;Rv3561;Rv3801c;Rv3826;	RP620;	-	VC0249;VC1971;VC1985;	y1664;y2236;y3181;y3406;	BAB1_0320;	PA1215;PA2424;PA2557;PA2893;PA3299;PA3300;PA3860;PA3924;PA4198;	NGO0530;NGO1213;	SMa0150;SMb20650;SMc00261;SMc00592;SMc00965;SMc02162;	SACOL0214;SACOL0621;SACOL1844;
COG0319	BA4527;	HP1160;	Rv2367c;	RP741;	SP_0967;	VC0960;	y1193;	BAB1_2156;	PA3982;	NGO0145;	SMc01113;	SACOL1627;
COG0320	BA5205;	-	Rv2218;	RP742;	-	VC0943;	y1171;	BAB1_1147;	PA3996;	NGO0793;	SMc01037;	SACOL0927;
COG0321	-	-	Rv2217;	RP876;	-	VC0944;	y1173;	BAB2_0651;	PA3997;	NGO0792;	SMc01268;	-
COG0322	BA2705;BA4757;	HP0821;	Rv1420;Rv2191;	RP572;	SP_0618;	VC1214;	y2442;	BAB1_0720;	PA2585;	NGO0578;	SMc00602;	SACOL1157;
COG0323	BA3904;	-	-	RP880;	SP_0173;	VC0345;	y0628;	BAB2_0212;	PA4946;	NGO0744;	SMc00932;	SACOL1316;
COG0324	BA3843;	HP1415;	Rv2727c;	RP510;	SP_0671;	VC0346;	y0629;	BAB1_1409;	PA4945;	NGO0940;	SMc01435;	SACOL1323;
COG0325	BA4039;	HP0395;	Rv2148c;	-	SP_1665;	VC0461;	y3327;	BAB1_1816;	PA0394;	NGO1907;	SMc02812;	SACOL1201;
COG0326	-	HP0210;	Rv2299c;	RP840;	-	VC0985;	y1064;	-	PA1068;PA1596;	-	SMb21183;	-
COG0327	BA4512;BA4512;BA5027;	HP0959;	Rv2230c;Rv2230c;	-	SP_1609;	VC2093;	y1272;	-	PA4445;	NGO2028;	-	SACOL1616;SACOL1616;
COG0328	BA1623;	HP0661;	Rv2228c;	RP726;	-	VC0498;VC2234;	y3095;	BAB1_0503;	PA1815;	NGO1162;	SMc00018;SMc02327;	SACOL1471;
COG0329	BA2832;BA3935;	HP1013;	Rv2753c;	RP429;	SP_1014;SP_1329;SP_1676;	VC1776;VC2157;	y1418;y1458;	BAB1_0666;BAB2_0816;BAB2_0961;	PA0223;PA1010;PA1254;PA4188;	NGO0947;	SMa0707;SMa1440;SMb20107;SMb20140;SMb20259;SMb20298;SMb20299;SMb21508;SMc02404;SMc03259;	SACOL0312;SACOL1430;
COG0330	BA0301;BA2075;	HP0248;	Rv1488;Rv3090;	RP122;RP123;RP328;	SP_2132;SP_2156;	VC0349;VC0350;VC0976;	Y1114;y0633;y0634;y1096;y2843;	BAB1_1415;BAB1_1416;BAB2_0074;	PA0452;PA2437;PA2438;PA2439;PA4582;PA4941;PA4942;	NGO0788;	SMb20989;SMc01440;SMc01441;SMc04020;	-
COG0331	BA3990;	HP0090;	Rv2243;Rv2524c;Rv2524c;	RP735;	SP_0420;	VC2022;	y1757;y2707;	BAB1_0482;	PA0214;PA2968;	NGO2166;	SMc00571;	SACOL1244;
COG0332	BA1184;BA1826;BA1930;BA3251;	HP0202;	Rv0533c;	RP772;	SP_0417;	VC2023;VCA0751;	y1756;y2334;y2335;	BAB1_0798;BAB2_0748;	PA0997;PA0998;PA0999;PA3286;PA3333;	NGO2168;	SMc01785;	SACOL0987;
COG0333	BA4062;	HP0200;	-	RP773;	SP_2134;	VC2025;	y1753;	BAB1_1785;	PA2970;	NGO2173;	SMc03881;	SACOL1137;
COG0334	BA1511;BA4387;	HP0380;	-	-	SP_1306;	-	y3858;	BAB1_0228;	PA3418;PA4588;	NGO1358;	SMa0228;	SACOL0961;
COG0335	BA3978;	HP1147;	Rv2904c;	RP112;	SP_1293;	VC0564;	y0897;	BAB1_1906;	PA3742;	NGO0171;	SMc03863;	SACOL1257;
COG0336	BA3979;	HP1148;	Rv2906c;	RP111;	SP_0779;	VC0563;	y0896;	BAB1_1914;	PA3743;	NGO0172;	SMc03861;	SACOL1256;
COG0337	BA1538;	HP0283;	Rv2538c;	-	SP_1375;	VC2628;	y3934;	BAB1_2029;	PA5038;	NGO0092;	SMc00696;	SACOL1505;
COG0338	-	HP0481;	-	-	-	VC2626;	y2224;y3937;	-	-	NGO0007;	-	-
COG0339	-	-	-	-	-	VC0188;	y3855;	BAB2_0358;	PA0067;	NGO1770;	SMc04403;	-
COG0340	BA1560;	HP1140;	Rv3279c;	RP533;	SP_1900;	VC0319;	y0472;	BAB1_0836;	PA4280;	NGO2001;	SMc01928;	SACOL1496;
COG0341	BA4641;	HP1549;	Rv2586c;	RP114;	-	VC0744;	y0994;	BAB1_0910;BAB1_1344;	PA3820;	NGO0190;	SMc02057;SMc02265;	SACOL1692;
COG0342	BA4641;	HP1550;	Rv2587c;	RP586;	-	VC0743;VCA0693;	y0993;	BAB1_0910;BAB1_1344;	PA3821;PA4718;	NGO0189;	SMc02057;SMc02265;	SACOL1692;
COG0343	BA4647;	HP0281;	-	RP721;	SP_2058;	VC0741;	y0991;	BAB1_1115;	PA3823;	NGO0294;	SMc01206;	SACOL1694;
COG0344	BA2467;BA3374;BA3665;	HP1509;	-	-	SP_0851;	VC0523;	y3532;	BAB2_0639;	PA0581;	NGO0858;	SMc01362;	SACOL1388;
COG0345	BA0197;BA2995;BA3143;BA4359;BA4554;	HP1158;	Rv0500;	-	SP_0933;	VC0460;	y3328;	BAB2_0456;	PA0393;	NGO1905;	SMb20003;SMc02677;	SACOL1546;
COG0346	BA0607;BA1015;BA1016;BA1810;BA1910;BA2042;BA2111;BA3011;BA3198;BA3208;BA3399;BA3701;BA3704;BA4109;BA5452;	-	Rv0274;Rv0546c;Rv1322A;Rv2641;Rv3568c;	-	SP_0731;SP_0962;	VC1010;VCA0328;VCA0341;VCA0347;VCA0401;VCA0432;VCA0463;VCA0476;VCA0506;VCA0619;VCA0890;	y1957;y3118;	BAB1_0053;BAB1_0838;BAB1_1286;BAB1_1899;BAB2_0028;BAB2_0231;BAB2_0272;BAB2_0357;BAB2_0662;BAB2_1118;	PA0710;PA0880;PA1129;PA2024;PA2546;PA3127;PA3389;PA3503;PA3524;PA3956;PA4183;PA4518;PA5111;	-	SMa0374;SMa0723;SMa1358;SMa1431;SMa1767;SMa2267;SMb20217;SMb21013;SMb21154;SMb21202;SMc00106;SMc00290;SMc00812;SMc01122;SMc01145;SMc01550;SMc01667;SMc01930;SMc01956;SMc01961;SMc01989;SMc02845;SMc02901;SMc04435;	SACOL0408;SACOL1447;SACOL1553;SACOL2326;SACOL2530;
COG0347	-	-	Rv2919c;	-	-	VC0606;VC2239;	y1041;y1317;	BAB1_1024;	PA5288;	NGO1182;	SMc00947;SMc03806;	-
COG0348	-	HP1508;	-	-	-	VC0036;	-	BAB1_0388;BAB2_0837;BAB2_0929;	PA1551;PA3391;PA4131;	NGO1026;	SMa1179;SMa1211;	-
COG0349	-	-	Rv2681;	RP422;RP462;	-	VC1984;	y2235;	BAB1_0117;BAB1_0774;	PA1294;	-	SMc00342;SMc00622;	-
COG0350	BA2039;BA3870;	HP0676;	Rv1316c;	-	SP_1463;	VCA1017;	y0070;y2131;	BAB1_0185;BAB1_0398;BAB2_0347;	PA0995;PA2118;PA3596;	NGO0988;	SMb20708;SMc01728;SMc02841;	SACOL2562;
COG0351	BA0734;BA5663;	HP0844;	Rv0422c;	-	SP_0726;SP_1598;	VC1296;	y1373;	BAB1_0219;	PA3975;	NGO1160;	SMb20962;	SACOL0626;SACOL2085;
COG0352	BA0377;BA0729;	HP0843;	Rv0414c;	-	SP_0718;SP_0725;	VC0062;	y0490;	BAB1_0215;BAB1_1719;	PA3976;PA4400;	NGO2007;	SMb20618;SMc03996;	SACOL2083;
COG0353	BA0021;	HP0925;	Rv3715c;	RP438;	SP_1672;	VC1056;	y1062;	BAB1_0029;	PA1534;	NGO0767;	SMc02908;	SACOL0522;
COG0354	-	-	Rv0811c;	RP464;	-	VC2472;	y3283;	BAB1_0687;	PA0759;	NGO0548;	SMc02558;	-
COG0355	BA5546;	HP1131;	Rv1311;	RP800;	SP_1507;	VC2763;	y4134;	BAB1_1806;	PA5553;	NGO2151;	SMc02502;	SACOL2094;
COG0356	BA5553;	HP0828;	Rv1304;	RP023;	SP_1513;	VC2770;	y4141;	BAB1_0411;	PA5560;	NGO2144;	SMc00871;	SACOL2101;
COG0357	BA5732;	HP1063;	Rv3919c;	RP057;	SP_1285;	VC2774;	y4143;	BAB1_2061;	PA5564;	NGO1791;	SMc02799;	SACOL2736;
COG0358	BA4516;	HP0012;	Rv2343c;	RP859;	SP_1072;	VC0518;	y3536;	BAB1_1499;	PA0577;	NGO0998;	SMc01567;	SACOL1619;
COG0359	BA5718;	HP0514;	Rv0056;	RP041;	SP_2204;	VC0369;	y0647;	BAB1_0477;	PA4932;	NGO0584;	SMc00565;	SACOL0015;
COG0360	BA5723;	HP1246;	Rv0053;	RP039;	SP_1541;	VC0366;	y0645;	BAB1_0480;	PA4935;	NGO0581;	SMc00568;	SACOL0437;
COG0361	BA0133;	HP1298;	Rv3462c;	RP814;	SP_0232;	VC1737;	y2807;	BAB1_0282;	PA2619;	NGO18211;	SMc02310;	SACOL2217;
COG0362	BA0164;	-	Rv1844c;	-	SP_0375;	VCA0898;	y2629;	BAB2_0109;	-	NGO1914;	SMc04262;	SACOL1554;
COG0363	BA4273;	HP1102;	Rv1445c;	-	SP_1415;	VCA0897;VCA1025;	y1202;	BAB2_0459;	PA3182;	NGO0716;	SMc03069;	SACOL0616;
COG0364	BA3433;BA3434;	HP1101;	Rv1121;Rv1447c;	-	SP_1243;	VCA0896;	y2244;	BAB2_0460;	PA3183;PA5439;	NGO0715;	SMc03070;	SACOL1549;
COG0365	BA2553;BA4896;BA4915;	HP1045;	Rv3667;	-	-	VC0298;VC1340;VCA0829;	y0510;	BAB1_1744;BAB1_1819;	PA0887;PA0996;PA1997;PA2555;PA3568;PA4733;	-	SMa0567;SMc00741;SMc00774;SMc04093;SMc04095;	SACOL1783;SACOL2624;
COG0366	BA0371;BA0632;BA1162;BA3551;BA4230;BA4231;	-	Rv0126;Rv1327c;Rv2471;	-	SP_0342;SP_1382;SP_1883;SP_1894;	VC0911;VCA0250;VCA0860;	y0167;y0983;y4097;	-	PA2151;PA2152;	-	SMb20099;SMc01532;SMc03064;	SACOL0517;SACOL1551;
COG0367	BA1157;BA1751;BA2251;	-	Rv2201;	-	-	VC0991;	y1198;	-	PA0051;PA1214;PA2084;PA3459;	-	SMb20481;SMb20652;	-
COG0368	-	-	Rv2208;	-	-	VC1238;	-	BAB1_0885;	PA1281;	-	SMc04215;	-
COG0369	BA3221;	-	-	-	-	VC0384;	y0818;	-	PA4513;	-	-	SACOL2639;
COG0370	BA5064;	HP0687;	-	-	-	VC2077;	y3911;	-	PA4358;	-	-	SACOL2564;SACOL2599;
COG0371	-	-	-	-	SP_0253;	-	y2613;	-	-	-	SMc02038;	-
COG0372	BA2348;BA4839;	HP0026;	Rv0889c;Rv0896;Rv1131;	RP844;	-	VC1337;VC2092;	y3072;	BAB1_1170;	PA0795;PA1580;	NGO0918;NGO1525;	SMc02087;	SACOL1742;
COG0373	BA4698;	HP0239;	Rv0509;	-	-	VC2180;	y2291;	-	PA4666;	NGO1403;	-	SACOL1719;
COG0374	-	HP0632;	-	-	-	-	-	-	-	-	-	-
COG0375	-	HP0869;	-	-	-	-	-	-	-	-	-	-
COG0376	-	-	Rv1908c;	-	-	VC1560;	y0870;	-	-	-	SMa2379;	-
COG0377	BA5541;	HP1261;	Rv3146;	RP356;	-	-	y1631;	BAB1_0823;	PA2638;	NGO1750;	SMa1532;SMc01913;	-
COG0378	-	HP0068;HP0900;	Rv1852;	-	-	-	y1242;	BAB1_0303;BAB1_1381;	PA4893;	-	SMc01830;	SACOL2285;
COG0379	BA4660;	HP1356;	Rv1594;	-	-	VC1833;	y3052;	-	PA1004;	NGO1567;	SMc02601;	-
COG0380	-	-	Rv3490;	-	-	-	-	-	-	-	SMa0233;	-
COG0381	BA5433;BA5509;	-	-	RP334;	SP_0357;SP_0360;	VC0917;	y0364;	-	PA3148;	-	-	SACOL0142;SACOL0151;SACOL2103;
COG0382	-	HP1360;	Rv3806c;	RP686;	-	VC0094;	y0569;	BAB1_0443;	PA5358;	NGO0312;	SMc00988;	-
COG0383	-	-	Rv0648;	-	SP_2143;	-	-	-	-	-	-	-
COG0384	BA3469;BA3536;	-	Rv2716;	-	-	VCA0395;	-	BAB1_0110;	PA1367;PA1904;PA2770;PA3578;PA4215;PA4716;	-	SMa0180;SMc03984;SMc04271;	-
COG0385	BA3574;	-	-	-	-	-	y2102;	BAB1_1086;BAB1_1700;	PA1650;PA2026;PA3264;	-	SMc04030;	SACOL2314;
COG0386	BA2119;	-	-	-	SP_0313;	-	y1915;	-	PA0838;PA1287;PA2826;	-	-	SACOL1325;SACOL2641;
COG0387	BA0419;	-	Rv1607;	-	-	-	y2352;	-	-	-	SMa0675;SMc02224;	-
COG0388	BA4149;BA4253;	HP0294;HP0309;HP0757;HP1238;HP1481;	Rv0480c;Rv2438c;	-	SP_0922;	VC0421;	y0194;y1316;y3324;	BAB1_1033;BAB1_1878;	PA0293;PA2074;PA3093;PA3366;PA3598;PA3797;PA4475;PA4802;	NGO1514;	SMc00161;SMc01962;SMc02442;	SACOL2021;
COG0389	BA3288;BA4366;	-	Rv1537;Rv3056;Rv3394c;	-	SP_0458;	VC2287;	y0959;	BAB1_0067;BAB2_0625;	PA0670;PA0923;	NGO0738;	SMa0886;SMa0890;SMa2355;SMc01373;SMc03789;	SACOL1400;SACOL1955;
COG0390	BA5176;	-	Rv3000;	-	-	-	-	-	-	-	-	SACOL2461;
COG0391	BA5383;	-	Rv1422;Rv3261;	-	SP_1565;	VC1023;	y3024;	-	-	-	-	SACOL0831;
COG0392	BA1486;	-	Rv0204c;Rv0585c;	-	-	-	-	BAB1_1346;BAB2_0655;	PA0920;PA2154;PA4313;	-	SMb20093;SMc00611;SMc02853;	SACOL1396;
COG0393	BA1001;	-	Rv1762c;	-	-	VCA0951;	-	-	-	-	-	-
COG0394	BA0407;BA3196;BA5561;	-	Rv2234;Rv2643;	-	SP_2028;	VC0916;VC1041;	-	BAB1_0283;	PA2279;PA2978;	NGO0541;	SMc02309;	SACOL1824;SACOL1939;SACOL2107;
COG0395	BA0568;	-	Rv1237;Rv2039c;Rv2317;Rv2834c;	-	SP_0091;SP_1681;SP_1688;SP_1797;SP_1895;	VC1551;	y0436;y0714;y1714;y1883;y2415;y3564;	BAB1_0240;BAB2_0489;BAB2_0583;BAB2_0719;	PA2340;PA3188;	-	SMa0711;SMa1341;SMa1362;SMa2309;SMb20233;SMb20327;SMb20418;SMb20632;SMb20658;SMb20969;SMb21105;SMb21150;SMb21219;SMb21458;SMb21593;SMb21602;SMb21654;SMc01498;SMc01626;SMc01979;SMc02473;SMc02516;SMc02871;SMc03063;SMc04137;SMc04257;SMc04394;	-
COG0396	BA5217;	-	Rv1463;	-	SP_0867;	-	y1936;	BAB1_0949;	-	-	SMc00531;	SACOL0914;
COG0397	BA3567;	-	-	-	-	VC1931;	-	-	PA5023;	-	SMc00453;	-
COG0398	BA0600;BA1139;	-	Rv0625c;Rv1491c;Rv2306A;Rv2306B;	-	SP_1720;	VC1723;	-	-	-	-	SMc01718;	SACOL0967;
COG0399	BA3581;	HP0366;	Rv1504c;Rv3402c;	-	SP_1837;	VC0244;	y0369;y1070;y1917;	BAB1_0544;BAB1_1616;	PA3155;PA3552;	NGO0084;	SMb21248;	-
COG0400	BA3703;	-	-	RP744;	-	-	-	BAB2_0244;	PA3859;	-	SMa1831;SMb21203;SMc01956;	SACOL2529;
COG0401	-	-	-	-	-	-	-	-	PA0567;	-	-	-
COG0402	BA1865;BA4727;BA4728;	HP0267;	-	-	SP_1356;	-	y2338;y3946;	BAB1_0383;BAB2_0307;	PA0134;PA0142;PA0437;PA1521;PA3170;PA5106;	-	SMa0551;SMa2371;SMb20128;SMb20288;SMb20849;SMb21293;SMc00673;SMc02414;SMc02416;SMc02420;SMc02421;	-
COG0403	BA4448;	-	Rv1832;	-	-	-	y3292;	BAB2_0515;	PA2445;PA5213;	NGO1325;	SMc02049;	SACOL1594;
COG0404	BA4449;	-	Rv2211c;	-	-	-	y3294;	BAB2_0513;	PA2442;PA5215;PA5418;	NGO1406;	SMa1483;SMa2145;SMb21534;SMc01662;SMc01663;SMc01987;SMc02047;SMc02606;SMc03931;SMc04148;SMc04153;	SACOL1595;
COG0405	-	HP1118;	Rv0773c;Rv2394;	-	-	VC0194;VCA0558;	y0985;y0986;	-	PA0164;PA0361;PA1338;	-	SMb20585;	SACOL0188;
COG0406	BA1745;BA2044;BA2076;BA3545;BA3876;BA4144;BA5203;	-	Rv0525;Rv0754;Rv2135c;Rv2228c;Rv2419c;Rv2985;Rv3214;Rv3390;	-	SP_0022;SP_0240;SP_0984;	VC1240;	y3724;	BAB1_0448;	PA1280;PA1831;	-	SMa0527;SMb20250;SMc00006;SMc00413;	SACOL0447;SACOL0869;
COG0407	BA1070;	HP0604;	Rv2678c;	RP885;	-	VC0332;	y0496;	BAB1_2067;	PA5034;	NGO0362;	SMc02794;	SACOL1889;
COG0408	-	-	-	RP882;	-	VC0055;	y1451;	BAB1_1566;	PA0024;	-	SMc00180;	-
COG0409	-	HP0898;	-	-	-	-	-	-	-	-	-	-
COG0410	BA1934;	-	-	-	SP_0753;	-	y0426;y2998;y3027;	BAB1_1796;BAB2_0027;BAB2_0280;BAB2_0588;BAB2_0827;BAB2_1135;BAB2_1158;	PA1070;PA4862;PA4909;	-	SMb20784;SMb21707;SMc01948;SMc02358;SMc03119;	-
COG0411	BA1933;	-	-	-	SP_0752;	-	y0425;	BAB2_0026;BAB2_0281;BAB2_0589;BAB2_0828;BAB2_1134;BAB2_1157;BAB2_1157;	PA1071;PA4910;	-	SMb20785;SMc01949;SMc02357;SMc03120;	-
COG0412	BA1727;	-	Rv2054;Rv2765;	-	-	-	y0443;	-	PA1166;PA1597;PA2682;	-	SMb20022;SMc00817;	-
COG0413	BA1562;	HP1058;	Rv2225;	-	-	VC0592;	y0786;	BAB1_0360;	PA1598;PA4729;	NGO0436;	SMb20821;SMc01881;	SACOL2615;
COG0414	BA1563;	HP0006;	Rv3602c;	-	-	VC0591;	y0785;	BAB1_0359;	PA4730;	NGO0437;	SMc01880;	SACOL2614;
COG0415	BA3180;	-	-	-	-	VC1392;VC1814;VCA0057;	y1270;	-	PA4660;	NGO1707;	-	SACOL0751;
COG0416	BA3991;	HP0201;	-	-	SP_0037;	VC2024;	y1755;	BAB1_0797;	PA2969;	NGO2171;	SMc01784;	SACOL1243;
COG0417	-	-	-	-	-	VC1212;	y3655;	-	PA1886;	-	-	-
COG0418	-	HP0581;	-	-	-	VCA0925;	y1746;	-	PA3527;	NGO0255;	SMc02166;	-
COG0419	BA2360;	-	-	-	-	VCA0521;	Y1008;y0976;y0976;y0976;	-	PA4282;	-	-	SACOL1382;
COG0420	BA1008;BA2359;	-	Rv1277;	-	-	VCA0520;	Y1006;y0977;	-	PA4281;	-	SMc01909;	SACOL1381;SACOL1900;
COG0421	BA5619;	HP0832;	-	-	SP_0918;	-	y0775;	-	PA1687;PA2842;PA4774;	NGO0435;NGO1752;	-	-
COG0422	BA5463;	-	Rv0423c;	-	-	VC0061;	y0491;	-	PA4973;	NGO2041;	SMb20615;	-
COG0424	BA4686;	HP1240;	Rv3282;	RP815;	-	VC0418;VC2027;	y0197;y1751;	BAB1_0281;BAB1_2069;	PA2972;PA4478;	NGO0180;NGO2175;	SMc02311;SMc02792;	-
COG0425	BA0776;BA0778;	-	-	-	-	VC0024;VC2163;	y0409;y0535;	BAB1_2035;	PA1006;PA1564;PA3632;	-	SMc00688;	SACOL0047;SACOL0063;SACOL2033;
COG0426	-	-	-	-	-	-	-	-	PA4348;	-	-	-
COG0427	BA1862;	-	-	-	-	-	y2385;	BAB1_1077;	PA5299;PA5445;	-	-	-
COG0428	-	-	Rv0318c;	-	-	-	-	-	PA4467;	-	SMb20011;	-
COG0429	-	-	-	-	-	VC2610;	y3961;	-	PA0368;	NGO1719;	-	-
COG0430	-	-	-	-	-	-	-	-	PA4585;	-	-	-
COG0431	BA2276;	-	Rv3054c;	-	SP_1471;SP_1472;SP_1546;	VC2111;	y0246;	-	PA1204;PA2280;PA2357;PA3446;	NGO0108;	SMb20573;SMc00183;SMc01960;SMc02650;	SACOL0410;SACOL0607;
COG0432	-	-	Rv2556c;	-	-	VC0373;	-	-	PA5286;	-	SMc01559;	-
COG0433	-	-	Rv2510c;	-	-	-	y3952;	BAB1_0588;BAB1_1550;	PA4308;	-	SMc00100;SMc00484;SMc01432;	-
COG0434	-	-	-	-	-	-	-	-	-	-	-	-
COG0435	-	-	-	-	-	VC1096;	y0112;y3613;	BAB1_1578;	PA2610;	-	SMc02708;	-
COG0436	BA1568;BA2899;BA4225;BA4254;BA5133;	HP0624;HP0672;	Rv0337c;Rv0858c;Rv1178;Rv3565;	RP091;	SP_0035;SP_1544;SP_1994;	VC1977;	y1507;y1628;y3555;	BAB1_0929;BAB1_1294;BAB1_1514;	PA2828;PA3659;PA3798;PA4715;PA4722;PA4976;	NGO0460;NGO1047;	SMc00294;SMc01340;SMc01578;SMc01969;SMc02251;SMc02262;SMc04326;SMc04386;	SACOL1058;SACOL2000;SACOL2575;
COG0437	-	-	-	-	-	VC1512;	y0865;y1518;y4077;	-	PA4811;	-	SMa0005;	-
COG0438	BA0280;BA1558;BA5012;BA5514;BA5518;BA5519;BA5670;	HP0421;	Rv0225;Rv0486;Rv0557;Rv1212c;Rv2188c;Rv2610c;Rv3032;	RP336;RP340;RP344;RP414;	SP_0135;SP_0351;SP_0353;SP_1075;SP_1076;SP_1366;SP_1758;	VC0239;VC0259;VC0920;VC0925;	y1076;y1078;	BAB1_0553;BAB1_0563;BAB1_0999;BAB1_1000;BAB1_1522;BAB2_0104;	PA0842;PA1385;PA1389;PA1391;PA2236;PA2238;PA2239;PA3059;PA3147;PA3149;PA4311;PA5004;PA5010;PA5447;PA5448;PA5449;PA5455;PA5456;	NGO0086;NGO0087;NGO0418;NGO0419;NGO1354;NGO1765;NGO2072;	SMb20117;SMb20243;SMb21053;SMb21075;SMb21076;SMb21078;SMb21230;SMb21231;SMb21242;SMb21250;SMb21252;SMb21265;SMb21308;SMb21311;SMb21318;SMb21320;SMb21502;SMb21503;SMb21581;SMc01219;SMc01220;SMc01221;SMc01790;SMc01793;	SACOL0052;SACOL0115;SACOL0144;SACOL0147;SACOL0611;SACOL0612;SACOL1043;SACOL1498;SACOL2670;
COG0439	BA2548;BA4408;	HP0370;	Rv0973c;Rv1722;	-	SP_0425;	VC0295;	y0209;y4042;	BAB1_0924;	PA0494;PA1400;PA4848;PA5436;	NGO0044;	SMc01345;	SACOL1571;SACOL1661;
COG0440	BA1418;	-	Rv3002c;	-	SP_0446;	VC2482;	y2127;y3639;	BAB1_1407;	PA4695;	NGO1235;	SMc01430;	SACOL2044;
COG0441	BA2388;BA4820;	HP0123;	Rv2614c;	RP221;	SP_1631;	VCA0287;	y1903;	BAB1_1093;	PA2744;	NGO0295;	SMc01010;	SACOL1729;
COG0442	BA0396;BA3957;	HP0238;	Rv2845c;	RP384;	SP_0264;	VC0875;	y3109;	BAB1_0842;	PA0956;	NGO0566;	SMc01934;	SACOL1282;
COG0443	BA3202;BA4539;	HP0109;	Rv0312;Rv0350;Rv2264c;	RP185;RP200;	SP_0517;	VC0752;VC0855;VC1373;VC1374;VC1386;	y1339;y1394;y3706;	BAB1_0406;BAB1_2129;	PA3810;PA4761;PA4873;	NGO0829;NGO1429;	SMc02376;SMc02857;	SACOL1637;
COG0444	BA0187;BA0234;BA1194;BA4733;	HP0301;	-	-	SP_1888;	VC0617;VC1094;	y0735;y2029;y3829;	BAB1_1597;BAB2_0437;BAB2_0454;BAB2_0817;BAB2_0971;BAB2_1038;BAB2_1052;BAB2_1058;	PA4505;	-	SMa0108;SMa1365;SMa1371;SMa1647;SMa2081;SMb20478;SMc00789;SMc01528;SMc02423;SMc03125;	SACOL0993;SACOL0997;SACOL1415;SACOL2473;
COG0445	BA5733;	HP0213;	-	RP056;	SP_0120;	VC2775;	y4144;	BAB1_2062;	PA5565;	NGO1788;	SMc02798;	SACOL2737;
COG0446	BA0774;BA1263;BA2537;	-	Rv0331;Rv0688;Rv1175c;Rv1869c;	-	SP_1469;	VC1993;VCA0644;	y1479;y3589;	BAB2_0511;	PA1266;PA1488;PA2193;PA2194;PA2345;PA2566;PA3092;PA4814;PA4986;PA5349;PA5398;PA5418;	-	SMa0257;SMa1381;SMa2225;SMb20820;SMb21570;SMc00914;SMc01990;SMc02016;SMc02606;SMc03931;	SACOL0065;SACOL0975;
COG0447	BA5109;	-	Rv0548c;	-	-	VC1973;	y1662;	-	-	-	-	SACOL1054;
COG0448	BA5121;BA5122;	-	Rv1213;	-	SP_1122;SP_1123;	VC1727;VCA0699;	y3888;	-	-	-	SMc03923;	-
COG0449	BA0159;	HP1532;	Rv3436c;	-	SP_0266;	VC0487;	y4132;	BAB2_0658;	PA5549;	NGO2045;	SMa0878;SMc00231;	SACOL2145;
COG0450	BA0345;	HP1563;	Rv2428;	RP327;	-	VC0731;	y0988;	BAB2_0531;	PA0139;PA0848;PA3450;PA3529;	-	SMb20964;	SACOL0452;
COG0451	BA0507;BA0621;BA1181;BA3051;BA3248;BA5697;	HP0045;HP0859;	Rv0112;Rv0139;Rv0501;Rv0536;Rv1106c;Rv1512;Rv1868;Rv2047c;Rv3468c;Rv3634c;Rv3725;Rv3784;	-	SP_0359;	VC0240;VC0262;VC1697;	y0083;y1069;y1071;y1080;y1919;y2079;y2329;y2333;y2608;y2617;y2825;	BAB1_0734;BAB2_0142;BAB2_0384;BAB2_0695;BAB2_1007;	PA1559;PA1560;PA3146;PA3337;PA3554;PA4068;PA4361;PA4631;PA5343;PA5454;	NGO0392;NGO0403;	SMa0241;SMa0715;SMa1985;SMb20012;SMb20239;SMb20244;SMb20245;SMb20458;SMb20663;SMb21052;SMb21060;SMb21228;SMb21417;SMb21426;SMc00405;SMc00430;SMc01324;SMc02640;SMc03961;SMc03963;SMc04145;	SACOL0113;SACOL0141;SACOL0149;SACOL0399;SACOL0599;SACOL0715;SACOL2446;
COG0452	BA2929;BA3938;BA4007;	HP0841;	Rv1391;	-	SP_0165;SP_1230;SP_1231;	VC0215;	y0093;	BAB2_1024;	PA5320;	NGO1307;	SMc01161;	SACOL1223;SACOL1875;
COG0454	BA0583;BA0587;BA0697;BA1085;BA1240;BA1366;BA1597;BA1619;BA1863;BA1980;BA2022;BA2069;BA2086;BA2091;BA2225;BA2404;BA2412;BA2441;BA2667;BA2675;BA2699;BA2744;BA2764;BA2792;BA2802;BA2807;BA2828;BA2864;BA2938;BA3058;BA3112;BA3185;BA3295;BA3412;BA4060;BA4327;BA4576;BA4592;BA4866;	HP0935;	Rv0133;Rv0428c;Rv0919;Rv0998;Rv2669;Rv2775;Rv3216;	-	SP_0256;SP_0580;SP_0950;SP_1019;SP_1023;SP_1236;SP_1464;SP_1516;SP_1519;SP_1520;SP_1592;SP_1943;	VC0106;VC1217;VC1341;VC2740;VCA0318;VCA0382;VCA0400;VCA0402;VCA0436;VCA0479;VCA0481;VCA0487;VCA0494;VCA0505;VCA0574;VCA0825;	y0109;y0368;y0474;y0742;y0917;y1679;y4092;	BAB1_0919;BAB1_1076;BAB1_1855;BAB1_1904;BAB1_1941;	PA0249;PA0478;PA0483;PA1062;PA1377;PA1428;PA1885;PA2271;PA2544;PA2631;PA3127;PA3368;PA4026;PA4114;PA4166;PA4794;PA4863;PA5432;PA5475;	NGO0876;NGO1878;NGO1928;	SMa1146;SMa1176;SMa1660;SMa1835;SMa1853;SMb21092;SMb21153;SMc00108;SMc00352;SMc00397;SMc00589;SMc00739;SMc00906;SMc01017;SMc01171;SMc01349;SMc01462;SMc01545;SMc01824;SMc02449;SMc02865;SMc03241;SMc04221;	SACOL0510;SACOL0714;SACOL0736;SACOL0871;SACOL1048;SACOL1063;SACOL1189;SACOL2012;SACOL2121;SACOL2366;SACOL2368;SACOL2400;SACOL2583;SACOL2684;
COG0456	BA0260;BA0553;BA2081;BA2410;	-	Rv0819;Rv2170;Rv3420c;	-	SP_0128;SP_0590;SP_0639;SP_0640;	VC0657;VC2332;VCA0470;	y1452;y3751;	BAB1_2152;	PA1943;PA3460;PA4534;PA4678;	NGO0031;	SMb20482;SMc01034;SMc01117;	SACOL2039;SACOL2274;
COG0457	BA1017;BA1163;BA1541;BA2179;BA2522;BA2928;BA3284;BA3760;BA4624;BA4706;BA5388;	HP0275;HP1479;	-	RP092;	SP_1504;	VC0901;VC1367;VC1543;VCA0171;	y1429;y1676;	BAB1_0430;BAB1_1760;BAB2_0271;	PA0015;PA1707;PA3063;PA3074;PA3706;PA4667;	-	SMa0570;SMa0601;SMa0664;SMa1583;SMa1680;SMb20300;SMb20539;SMb20687;SMb20702;SMb20775;SMc00861;SMc01198;SMc01543;SMc03099;SMc03144;SMc03935;SMc03985;SMc04004;SMc04292;	SACOL0828;SACOL1503;SACOL1606;SACOL1675;
COG0458	BA4025;	HP0919;	Rv1384;	-	SP_1275;	VC2389;	y3692;	BAB1_1508;	PA4756;	NGO0048;	SMb21227;SMc01215;	SACOL1215;
COG0459	BA0267;	HP0010;	Rv0440;Rv3417c;	RP626;	SP_1906;	VC2664;VCA0820;	y0609;	BAB2_0189;	PA4385;	NGO2095;	SMa0124;SMa0744;SMb21566;SMc00913;SMc01758;	SACOL2016;
COG0460	BA1968;BA2608;BA5654;	HP0822;	Rv1294;	-	SP_1361;	VC2364;VC2684;	y0303;y3718;	BAB1_1293;	PA3736;	NGO0779;	SMc00293;	SACOL1362;
COG0461	BA4021;	HP1257;	Rv0382c;	-	SP_0702;	VC0211;	y0096;	BAB1_0673;	PA5331;	NGO0029;	SMc02165;	SACOL1217;
COG0462	BA0049;	HP0742;	Rv1017c;	-	SP_0027;SP_1095;	VC2183;	y2295;	BAB1_1549;	PA4670;	NGO0441;	SMc02686;	SACOL0544;
COG0463	BA0279;BA0280;BA0505;BA0508;BA0508;BA1219;BA1224;BA1615;BA1693;BA2274;BA3022;BA3024;BA3026;BA3485;BA3582;BA3582;BA5677;BA5684;	HP0102;	Rv0539;Rv0696;Rv1208;Rv1500;Rv1514c;Rv1516c;Rv1518;Rv1520;Rv2051c;Rv2957;Rv3631;	RP218;RP339;RP446;	SP_0102;SP_0136;SP_0907;SP_1365;SP_1606;SP_1764;SP_1771;	VC0224;	y0087;y1075;y1082;y1918;y3968;	BAB1_0417;BAB1_0953;BAB2_0105;BAB2_0133;	PA0705;PA1014;PA1091;PA1388;PA1390;PA2233;PA3553;PA4819;PA5000;	NGO0207;NGO1136;NGO1353;NGO2158;	SMb20563;SMb20748;SMb20948;SMb20957;SMb20958;SMb20959;SMb21066;SMb21074;SMb21189;SMb21190;SMb21320;SMb21500;SMb21690;SMc00865;SMc01222;SMc02384;SMc03058;SMc04185;	SACOL0243;SACOL0697;SACOL0764;SACOL2578;
COG0465	BA0064;	HP0286;HP1069;	Rv3610c;	RP043;	SP_0013;	VC0637;	y0682;	BAB1_1703;	PA4751;	NGO0382;	SMc04459;	SACOL0555;
COG0466	BA4702;	HP1379;	-	RP450;	-	VC1920;	y1029;	BAB1_1130;	PA0779;PA1803;	NGO0775;	SMc01905;	-
COG0468	BA3915;	HP0153;	Rv2737c;Rv2737c;	RP761;	SP_1940;	VC0543;	Y1113;y0881;	BAB1_1224;	PA3617;	NGO0741;	SMc00760;	SACOL1304;
COG0469	BA3382;BA4843;	-	Rv1617;	-	SP_0897;	VC0485;VC2008;VCA0708;	y1944;y2246;	BAB1_1761;	PA1498;PA4329;	NGO1881;	SMc04005;	SACOL1745;
COG0470	BA0028;	HP1231;	Rv3644c;	RP172;	SP_0936;	VC2015;	y1765;	BAB1_1012;	PA2961;	NGO0347;	SMc01190;	SACOL0526;
COG0471	BA2211;BA3157;	HP0214;	-	-	SP_2017;	VC0338;VC1314;VCA0025;	y0056;y1626;y3435;	-	PA3839;	NGO0377;NGO1485;	SMa1916;SMc04179;	SACOL0750;SACOL1979;SACOL2718;
COG0472	BA4052;BA5435;	HP0493;HP1581;	Rv1302;Rv2156c;	RP595;RP825;	SP_0337;	VC2404;	y0362;y3629;	BAB1_0535;BAB1_1453;	PA3145;PA4415;	NGO1537;	SMc01863;	SACOL0810;SACOL1195;
COG0473	BA1421;	-	Rv2995c;	RP265;	-	VC2491;	y1692;y3646;	BAB2_0346;	PA3118;	NGO0674;	SMa1846;SMc04405;	SACOL2047;
COG0474	BA0405;BA1605;BA4012;	-	Rv0107c;Rv0425c;Rv0908;Rv1997;	-	SP_1551;SP_1623;	-	y1821;y3728;	BAB2_0036;	PA1429;PA4825;	-	SMa1155;	-
COG0475	BA0699;BA0819;BA1639;BA4993;BA5286;	HP0471;HP1183;	Rv3236c;	RP810;	-	VC2606;	y3972;	BAB2_0204;	PA1207;PA5529;	NGO1774;	SMb21555;SMc00898;	-
COG0476	BA0733;BA2134;BA3624;BA4976;	HP0814;	Rv1355c;Rv2338c;Rv3116;Rv3206c;	-	SP_0695;	VC0063;VCA0618;	y0489;y2674;	BAB1_0004;	PA2103;PA4663;	NGO2019;	SMc02864;	SACOL2269;
COG0477	BA0179;BA0181;BA0244;BA0364;BA0390;BA0674;BA0743;BA0787;BA0835;BA0840;BA0921;BA0944;BA1014;BA1037;BA1038;BA1650;BA1652;BA1731;BA1819;BA1830;BA1858;BA2073;BA2346;BA2367;BA2374;BA2393;BA2480;BA2510;BA2577;BA2628;BA2649;BA2664;BA2680;BA2877;BA2882;BA2896;BA2988;BA3020;BA3223;BA3258;BA3267;BA3302;BA3342;BA3345;BA3401;BA3416;BA3518;BA3556;BA3682;BA4216;BA4498;BA4718;BA4812;BA4961;BA4992;BA5163;BA5620;…	HP0313;HP0936;HP1091;HP1165;HP1181;	Rv0037c;Rv0246;Rv0783c;Rv0841;Rv0842;Rv0849;Rv0876c;Rv1200;Rv1250;Rv1258c;Rv1410c;Rv1634;Rv1672c;Rv1706A;Rv1877;Rv1902c;Rv2209;Rv2265;Rv2333c;Rv2456c;Rv2459;Rv2846c;Rv2994;Rv3239c;Rv3331;Rv3476c;Rv3728;	RP077;RP157;RP313;RP375;RP475;RP603;RP620;RP668;RP685;RP698;RP755;RP781;RP852;RP881;	SP_0145;SP_0168;SP_0379;SP_0972;SP_1116;SP_1587;SP_1600;SP_2122;	VC0069;VC0302;VC1071;VC1261;VC1391;VC1411;VC1597;VC1618;VC1634;VC1966;VC2300;VC2761;VCA0083;VCA0214;VCA0267;VCA0554;VCA0669;VCA0753;VCA0972;	y0010;y0217;y0564;y0879;y0921;y0926;y1017;y1023;y1087;y1325;y1383;y1465;y1652;y1730;y1829;y1874;y1948;y2078;y2108;y2173;y2183;y2272;y2371;y2379;y2395;y2540;y2581;y2592;y2602;y2653;y2665;y2916;y2967;y3180;y3232;y3378;y3421;y3601;y3649;y3709;y3947;y4067;	BAB1_0401;BAB1_0401;BAB1_0643;BAB1_0676;BAB1_0854;BAB1_1420;BAB1_1471;BAB1_1589;BAB1_1692;BAB1_1790;BAB1_1882;BAB1_1964;BAB2_0140;BAB2_0213;BAB2_0348;BAB2_0462;BAB2_0533;BAB2_0553;BAB2_0632;BAB2_0707;BAB2_0765;BAB2_0765;BAB2_0979;	PA0229;PA0235;PA0241;PA0246;PA0334;PA0458;PA0703;PA0811;PA1019;PA1108;PA1131;PA1212;PA1236;PA1262;PA1282;PA1286;PA1313;PA1316;PA1352;PA1352;PA1412;PA1682;PA1848;PA1908;PA1993;PA2006;PA2055;PA2068;PA2091;PA2114;PA2210;PA2214;PA2262;PA2269;PA2472;PA2589;PA2701;PA2835;PA3137;PA3267;PA3355;PA3465;PA3467;PA3532;PA3573;PA3595;PA3709;PA3718;PA3749;PA3926;PA4096;PA4126;PA4136;PA4187;PA4218;PA4233;PA4343;…	NGO0656;NGO0903;NGO0974;NGO1032;NGO1511;NGO1599;NGO1682;	SMa0185;SMa0224;SMa0383;SMa1301;SMa1328;SMa1447;SMa1641;SMa1814;SMa1937;SMa1959;SMa2337;SMa2377;SMb20272;SMb20338;SMb20698;SMb21000;SMb21162;SMb21486;SMb21575;SMc00172;SMc00196;SMc00350;SMc00536;SMc00537;SMc00563;SMc00744;SMc00807;SMc00813;SMc00990;SMc01212;SMc01217;SMc01368;SMc01755;SMc01779;SMc01869;SMc02343;SMc02372;SMc02603;SMc02814;SMc02889;SMc02892;SMc02910;SMc03167;SMc03237;SMc03277;SMc038…	SAA0002;SACOL0070;SACOL0086;SACOL0103;SACOL0122;SACOL0163;SACOL0261;SACOL0620;SACOL0733;SACOL0754;SACOL0983;SACOL1021;SACOL1475;SACOL1809;SACOL2157;SACOL2159;SACOL2170;SACOL2257;SACOL2347;SACOL2350;SACOL2413;SACOL2437;SACOL2449;SACOL2471;SACOL2504;SACOL2521;SACOL2523;
COG0479	BA4753;	HP0191;	Rv0247c;Rv1553;Rv3319;	RP044;	-	VC2088;VC2657;	y0616;y3068;	BAB1_1900;	PA1584;	NGO0920;	SMc02466;	SACOL1160;
COG0480	BA0107;BA3042;	HP1195;	Rv0120c;Rv0684;	RP132;	SP_0273;	VC0361;VC2342;	y3985;	BAB1_1258;	PA2071;PA4266;	NGO1843;	SMb20049;SMc01312;	SACOL0593;
COG0481	BA4544;	HP0355;	Rv2404c;	RP275;	SP_1200;	VC2463;	y1295;	BAB2_1001;	PA0767;	NGO0344;	SMc00349;	SACOL1641;
COG0482	BA4625;	HP0013;HP1335;	Rv3024c;	RP306;	SP_0118;	VC1128;	y1799;	BAB1_1607;	PA2626;	NGO1214;	SMc00659;	SACOL1676;
COG0483	BA4168;	-	Rv1604;Rv2701c;Rv3137;	RP239;	SP_1403;	VC0745;	y1331;	BAB1_0853;BAB1_1723;BAB2_0044;BAB2_0206;BAB2_0522;	PA3818;	NGO0671;NGO2161;	SMa0483;SMb20150;SMb20159;SMb20362;SMc00535;SMc00896;SMc03994;SMc04042;	SACOL1116;SACOL2303;
COG0484	BA4538;	HP1332;	Rv0352;Rv2373c;	RP184;	SP_0519;	VC0856;	y3705;	BAB1_2130;	PA4760;	NGO1901;	SMc02858;	SACOL1636;
COG0486	BA5734;	HP1452;	-	RP759;	SP_1016;	VC0003;	y4118;	BAB1_2063;	PA5567;	NGO2107;	SMc02797;	SACOL2738;
COG0488	BA0228;BA0262;BA0384;BA2164;BA2531;BA2948;BA5409;BA5678;	HP0853;	Rv1473;Rv1667c;Rv1668c;Rv2477c;	RP060;	SP_0770;SP_1114;SP_1282;SP_1553;SP_2230;	VC0698;VC1486;VC1520;VC2608;	y2677;y2750;y3969;y3970;	BAB1_0713;BAB1_1474;BAB1_1766;	PA1425;PA1964;PA3019;PA4595;PA5252;	NGO0764;NGO0781;NGO0870;NGO1573;	SMa0036;SMa2385;SMc00590;SMc03866;SMc04454;	SACOL0779;SACOL1427;SACOL2036;
COG0489	BA0147;BA3620;	HP0207;	Rv1229c;	RP121;	SP_0349;	VC0937;VC1037;	y2647;	BAB1_0054;BAB1_0805;	PA3481;	NGO0056;	SMb20961;SMb21070;SMb21240;SMc00876;SMc01795;	SACOL0137;SACOL2156;SACOL2686;
COG0491	BA0777;BA2117;BA2399;BA2405;BA2472;BA2538;BA3118;BA3247;BA3514;BA4485;BA4949;BA5245;	HP0813;	Rv0406c;Rv0634c;Rv0939;Rv1637c;Rv1913;Rv2260;Rv2300c;Rv2581c;Rv3677c;	-	SP_1646;	VC1270;VC1562;VC2236;VCA0900;VCA1049;	y0220;y2332;y2761;y3097;y3188;	BAB1_0529;BAB1_1534;BAB1_1936;	PA0057;PA0832;PA1000;PA1415;PA1813;PA2915;PA3037;PA4200;	NGO1187;NGO2033;	SMa0308;SMa1057;SMa1811;SMb20168;SMb20866;SMc00087;SMc00276;SMc00708;SMc00814;SMc01587;SMc02431;	SACOL0046;SACOL0064;SACOL1602;SACOL1797;
COG0492	BA0352;BA0352;BA1515;BA2768;BA5160;BA5387;	HP0825;HP1164;	Rv3913;	RP445;RP514;	SP_1458;SP_1563;	VC1182;	y2802;	BAB1_1518;	PA0849;PA2616;PA4170;	NGO0580;	SMa1890;SMa1891;SMc01159;SMc01224;	SACOL0829;SACOL1520;SACOL2369;SACOL2600;
COG0493	-	-	Rv0886;Rv3106;Rv3858c;	RP006;	-	VC2374;VC2377;	y0129;y0599;	BAB1_0314;BAB2_0054;	PA0440;PA5035;	-	SMc01814;SMc04026;	SACOL0515;
COG0494	BA0542;BA1816;BA1964;BA1997;BA2071;BA2261;BA2685;BA2755;BA2926;BA3044;BA3060;BA3598;BA4241;BA4316;BA4380;BA4887;BA5043;BA5385;	HP0507;HP1228;	Rv0413;Rv1160;Rv1700;Rv2609c;Rv2985;Rv3040c;Rv3672c;Rv3908;	RP236;	SP_0119;SP_0740;SP_0794;SP_0817;SP_0989;SP_1168;SP_1235;SP_1783;	VC0671;VC1302;VC1342;VC2392;VC2435;VC2721;VCA0313;VCA0592;VCA0632;VCA0764;	y1448;y1614;y1800;y2154;y2256;y2536;y3174;y3515;y3616;y3923;	BAB1_1065;BAB1_1394;BAB1_1511;BAB1_1571;BAB1_1580;BAB1_1844;BAB1_1940;BAB2_0633;	PA0336;PA2625;PA3180;PA3470;PA3754;PA4400;PA4841;PA4971;PA5176;	NGO0224;NGO1334;NGO1506;NGO2040;	SMc00610;SMc00828;SMc01367;SMc02448;SMc02701;SMc02711;SMc03785;SMc04272;	SACOL0509;SACOL1542;SACOL1841;SACOL2500;
COG0495	BA4991;	HP1547;	Rv0041;	RP421;	SP_0254;	VC0956;	y1184;	BAB1_1815;	PA3987;	NGO0006;	SMc02804;	SACOL1808;
COG0496	-	HP0930;	-	-	-	VC0531;	y0831;	BAB1_0905;	PA3625;	NGO1058;	SMc02063;	-
COG0497	BA4397;	HP1393;	Rv1696;	RP182;	SP_1202;	VC0852;	y3075;	BAB1_1440;	PA4763;	NGO0318;	SMc01877;	SACOL1564;
COG0498	BA1969;	HP0098;	Rv1295;	-	SP_2066;	VC2362;	y3715;	BAB1_0510;	PA3735;	NGO0689;	SMa0485;SMc00077;	SACOL1363;
COG0500	BA0619;BA1220;BA1225;BA1282;BA1462;BA2080;BA2106;BA2174;BA2178;BA2396;BA2483;BA2485;BA2590;BA2592;BA2767;BA2816;BA2858;BA2890;BA3081;BA3414;BA3578;BA3641;BA3714;BA4337;BA4555;BA4603;BA5002;BA5279;	HP0388;HP0419;HP1254;	Rv0089;Rv0224c;Rv0325;Rv0326;Rv0329c;Rv0520;Rv0560c;Rv0567;Rv0839;Rv1147;Rv1377c;Rv1403c;Rv1405c;Rv1498c;Rv1506c;Rv1513;Rv1515c;Rv1523;Rv1597;Rv1978;Rv2003c;Rv2067c;Rv2258c;Rv2423;Rv2622;Rv2675c;Rv2952;Rv2954c;Rv2955c;Rv2956;Rv3030;Rv3037c;Rv3038c;Rv3120;Rv3322c;Rv3342;Rv3699;Rv3729;Rv3832c;	RP028;RP092;RP335;RP459;RP527;RP789;	SP_0652;SP_0977;SP_1578;SP_1743;SP_2103;	VC0073;VC0258;VC0813;VC1114;VC1163;VC1164;VC1226;VC1717;VC2003;VC2235;VCA0264;VCA0832;	y0970;y1118;y2261;y2262;y2318;y2361;y2561;y2768;y2836;y3029;y3096;y3856;	BAB1_0111;BAB1_1154;BAB1_1469;BAB1_1881;BAB1_1987;	PA0343;PA0389;PA0503;PA0547;PA0558;PA0774;PA0775;PA0798;PA1088;PA1161;PA1216;PA1814;PA1921;PA2034;PA2036;PA2088;PA2302;PA2454;PA2540;PA2650;PA2679;PA2832;PA3119;PA3515;PA3680;PA3882;PA4075;PA4178;PA4209;PA4379;PA4790;PA4800;PA4803;PA4836;PA5115;PA5457;PA5459;	NGO0609;NGO0934;NGO1161;NGO1261;NGO1481;NGO1724;	SMa0168;SMa0169;SMa0279;SMa1594;SMa2347;SMb20059;SMb20238;SMb21055;SMb21061;SMb21062;SMb21067;SMb21271;SMb21312;SMb21410;SMb21418;SMb21433;SMc00709;SMc01426;SMc01842;SMc01847;SMc02445;SMc03143;	SACOL0252;SACOL1647;SACOL1811;SACOL2478;
COG0501	BA1124;BA1777;	HP0382;HP0927;	Rv0563;Rv1845c;Rv1977;	-	SP_1283;	VC1117;VCA0581;	y1868;y3311;y3784;	BAB1_1821;	PA0277;PA2283;PA2286;PA2830;PA4632;	NGO0399;	SMc00783;SMc04091;	-
COG0502	BA4336;	HP1406;	Rv1589;	-	-	VC1112;	y3031;	BAB2_0744;	PA0500;	NGO0813;	-	SACOL2426;
COG0503	BA0044;BA1591;BA4638;	HP0572;	Rv2584c;	-	SP_1577;SP_1847;SP_1979;	VC1053;VC2277;	y0963;y1059;y4040;	BAB1_1066;BAB1_1556;	PA1543;PA5298;	NGO1311;	SMb21280;SMc00945;SMc02698;	SACOL0458;SACOL0539;SACOL1690;
COG0504	BA5583;	HP0349;	Rv1699;	RP378;	SP_0494;	VC2448;	y0813;	BAB1_1157;	PA2268;PA3637;	NGO1212;	SMc01025;	SACOL2119;
COG0505	BA4026;	HP1237;	Rv1383;	-	SP_1276;	VC2390;	y3693;	BAB1_1502;	PA4758;	NGO0053;	SMc01569;	SACOL1214;
COG0506	BA5253;	HP0056;	Rv1188;	-	-	-	y2455;	BAB2_0518;	PA0782;	-	SMc02181;	SACOL1816;
COG0507	BA4622;	-	Rv0629c;	-	SP_0401;	VC2319;	y3163;	BAB1_1406;	PA4283;	NGO0771;	SMa0934;SMa0992;SMb21087;SMc01414;	SACOL1674;
COG0508	BA1269;BA2774;BA4182;BA4382;	-	Rv1248c;Rv1734c;Rv2215;Rv2495c;	RP179;RP530;	SP_1162;	VC2086;VC2413;	y0768;y3066;	BAB1_1150;BAB1_1151;BAB1_1922;BAB2_0032;BAB2_0713;BAB2_1042;	PA1586;PA2249;PA3415;PA4152;PA5016;	NGO0564;NGO0916;	SMb20019;SMc01031;SMc01032;SMc02483;SMc03203;	SACOL1104;SACOL1448;SACOL1560;
COG0509	BA5228;	-	Rv1826;	-	-	VCA0277;	y3293;	BAB2_0514;	PA2446;PA4796;PA5214;	NGO1404;	SMc02048;	SACOL0395;SACOL0877;
COG0510	BA4952;	-	-	-	SP_0549;SP_1269;	VC1893;	y1773;	-	-	-	-	SACOL1799;
COG0511	BA2549;BA4409;	HP0371;	Rv0973c;Rv3221c;	-	SP_0423;	VC0296;VC0550;VC0793m;	y0208;	BAB1_0925;	PA0493;PA1400;PA4847;PA5435;	NGO0045;	SMc01344;	SACOL1572;SACOL1662;
COG0512	BA0069;BA1249;	HP1281;	Rv0013;	-	SP_1816;	VC1173;VC2619;	y3953;	BAB1_1586;	PA0649;PA1002;PA1903;PA4214;	NGO1204;	SMc02725;	SACOL0773;SACOL1404;
COG0513	BA0247;BA2109;BA2475;BA4509;BA5703;	HP0247;	Rv1253;Rv3211;	RP669;	SP_0761;SP_1483;SP_1586;	VC0305;VC0660;VC1407;VC2564;VCA0061;VCA0204;VCA0768;VCA0804;VCA0990;	y0359;y0696;y1287;y2531;	BAB1_0121;BAB1_0955;BAB1_1072;BAB1_1781;BAB1_1781;	PA0428;PA0428;PA0455;PA2840;PA3466;PA3861;PA3950;	NGO0149;NGO0650;	SMb20880;SMc00522;SMc01090;SMc03877;	SACOL1615;SACOL2072;
COG0514	BA1505;BA2818;	-	-	-	-	VC0196;	y0397;	-	PA3344;	NGO1722;	SMc01566;	SACOL0780;SACOL1523;
COG0516	BA0008;BA0008;BA5705;	HP0829;HP0829;HP0854;	Rv1843c;Rv1843c;Rv3410c;Rv3411c;Rv3411c;	-	SP_1249;SP_2228;SP_2228;	VC0767;VC0767;VCA0197;	y0758;y1362;y1362;	BAB2_0851;BAB2_0851;	PA3770;PA3770;	NGO0799;NGO0799;	SMc00815;SMc00815;	SACOL0460;SACOL0460;SACOL1371;
COG0517	BA0008;BA0720;BA1348;BA2061;BA4196;BA4521;BA4917;	HP0829;HP1429;	Rv1077;Rv1843c;Rv2406c;Rv2625c;Rv2626c;Rv2683;Rv3411c;	RP505;	SP_0754;SP_1878;SP_2228;	VC0737;VC0767;VC1031;VC1710;VC2523;VCA0540;	y0149;y1362;	BAB1_0515;BAB1_1274;BAB2_0072;BAB2_0851;	PA0250;PA0399;PA2159;PA2192;PA3258;PA3770;PA4457;	NGO0799;NGO1609;	SMa0636;SMa1086;SMa1126;SMa1521;SMb20809;SMb20830;SMb20925;SMb21441;SMb21481;SMc00033;SMc00815;SMc01002;SMc02268;	SACOL0460;SACOL1621;
COG0518	BA0268;	HP0409;	Rv3396c;	-	SP_1445;	VC0768;	y1363;	BAB2_0842;	PA0531;PA1729;PA1742;PA3769;	NGO2164;	SMc00394;SMc03236;	SACOL0461;
COG0519	BA0268;	HP0409;	Rv3396c;	-	SP_1445;	VC0768;	y1363;	BAB2_0842;	PA3769;	NGO2164;	SMc00394;	SACOL0461;
COG0520	BA5215;	HP0405;	Rv1464;Rv3700c;Rv3778c;	-	SP_0869;	VC1184;VC2309;	y1938;y3156;	BAB1_0951;	PA0813;PA2394;PA2958;PA3667;	-	SMc00277;SMc00533;	SACOL0916;
COG0521	BA5014;	HP0799;	Rv0865;Rv0984;	-	-	VC1025;	y3710;	BAB2_0741;	PA3029;PA3915;	-	SMc00863;	SACOL2268;
COG0522	BA4908;	HP1294;	Rv3458c;	RP345;	SP_0085;	VC2572;	y4014;	BAB1_0851;	PA4239;	NGO1819;	SMc00485;	SACOL1769;
COG0523	BA1760;BA1925;BA2021;	HP0312;	Rv0106;	-	-	VCA0527;	y2906;	BAB1_1327;BAB1_2036;BAB2_0246;BAB2_0246;BAB2_1078;	PA2945;PA4604;PA5532;PA5535;	NGO0543;	SMb20133;SMc00684;SMc00685;SMc02978;SMc03799;SMc04304;	SACOL0491;SACOL0747;SACOL2598;
COG0524	BA0665;BA0752;BA2512;BA5097;	-	Rv2202c;Rv2436;	-	SP_0318;	VC1129;VCA0131;VCA0656;VCA0801;	y0008;y0248;y1085;y1153;y2491;y3838;y3870;	BAB1_0112;BAB1_0168;BAB2_0004;BAB2_0526;	PA1950;PA2261;PA2344;	-	SMb21217;SMb21374;SMb21462;SMc00473;SMc01103;SMc01165;SMc01531;SMc02164;SMc02846;SMc03138;	SACOL0253;SACOL0308;SACOL0308;SACOL2028;
COG0525	BA4690;	HP1153;	Rv2448c;	RP687;	SP_0568;	VC2503;	y0743;	BAB1_0966;	PA3834;	NGO1809;	SMc02080;	SACOL1710;
COG0526	BA0387;BA0757;BA1494;BA1779;BA2311;BA3674;BA4758;BA4945;BA5225;BA5371;	HP0824;HP1458;	Rv0508;Rv0526;Rv0816c;Rv1470;Rv1471;Rv1677;Rv1732c;Rv2874;Rv2878c;Rv3673c;Rv3914;	RP002;RP397;	SP_0659;SP_1000;SP_1499;SP_1776;SP_1911;	VC0034;VC0306;VC1487;VC2051;VCA0752;VCA1011;	y0360;y0919;y1573;y2363;y3812;	BAB1_0095;BAB1_1981;BAB1_2107;	PA0941;PA0953;PA1481;PA1751;PA2477;PA2694;PA3033;PA5240;PA5489;	NGO0057;NGO0331;NGO0652;NGO1548;NGO1717;NGO1923;NGO2059;NGO2124;	SMb20194;SMb20213;SMc00726;SMc02350;SMc02761;SMc03851;	SACOL0875;SACOL0881;SACOL1155;SACOL1794;SACOL2550;
COG0527	BA1811;BA3936;	HP1229;	Rv3709c;	RP753;	SP_0413;	VC0391;VC0547;VC2364;VC2684;VCA0822;	y0023;y0303;y3718;	BAB1_1874;	PA0904;	NGO0956;	SMc02438;	SACOL1360;SACOL1428;
COG0528	BA1797;BA3963;	HP0777;	Rv2883c;	RP155;	SP_0944;	VC2258;	y3134;	BAB1_1182;	PA3654;	NGO1973;	SMc02099;	SACOL1277;
COG0529	BA1442;	-	Rv1286;	-	-	VC2558;	y0825;	BAB1_0194;	PA1393;PA4442;	-	SMa0857;SMb21224;	-
COG0530	-	-	-	-	-	VC2522;	y0147;	-	-	-	SMb21369;	-
COG0531	BA0593;BA0629;BA0818;BA0845;BA2281;BA3141;BA3213;BA3317;BA5261;	-	Rv1979c;Rv1999c;Rv2320c;Rv2690c;Rv3253c;	RP307;RP483;	SP_1001;	VC0280;VC0433;VCA0847;VCA1062;	y2137;y2612;y2988;y3523;	BAB2_0864;BAB2_1129;	PA0220;PA0322;PA1147;PA1194;PA1485;PA1819;PA2041;PA3597;PA4023;PA4072;PA4804;PA5170;PA5510;	-	SMa0678;SMa0684;SMa1667;SMa1668;SMc01597;SMc02616;SMc04147;	SACOL0630;SACOL1476;SACOL2443;SACOL2458;SACOL2619;SACOL2655;
COG0532	BA3950;BA3950;	HP1048;	Rv2839c;Rv2839c;	RP552;	SP_0556;SP_0556;	VC0643;	y0688;	BAB1_2165;BAB1_2165;	PA4744;PA4744;	NGO1286;NGO1286;	SMc02914;	SACOL1288;SACOL1288;
COG0533	BA0261;	HP1584;	Rv3419c;	RP037;	SP_0129;	VC0521;	y3534;	BAB1_1888;	PA0580;	NGO0104;	SMc03230;	SACOL2038;
COG0534	BA1196;BA1402;BA1642;BA3296;	HP0759;HP1184;	Rv2836c;	-	SP_1166;SP_1939;SP_2065;	VC0090;VC0650;VC1540;VC1631;VC2671;VCA0989;	y1945;y2593;	BAB1_0340;	PA1361;PA4821;PA5294;	NGO0395;	SMc01211;SMc02244;	SACOL0405;
COG0536	BA4672;	HP0303;	Rv2440c;	RP843;	SP_1079;	VC0437;	y0675;	BAB1_1853;	PA4566;	NGO1990;	SMc03775;	SACOL1699;
COG0537	BA0645;BA1047;	HP0404;HP0741;	Rv0759c;Rv1262c;Rv2613c;	RP317;	SP_0521;SP_0628;	VC1897;VC2075;	y1770;	BAB1_0032;BAB1_1190;	PA0656;PA0959;PA1306;PA1906;PA3295;	NGO0184;NGO1273;	SMc02106;SMc02904;	SACOL1894;
COG0538	BA4838;	HP0027;	Rv3339c;	-	-	-	y1802;	BAB1_1221;	PA2623;	-	SMc00480;	SACOL1741;
COG0539	BA1519;	HP0399;	Rv1630;	RP521;	SP_0862;	VC1915;	y2781;	BAB1_0025;	PA3162;	NGO0604;	SMc00335;	SACOL1516;
COG0540	BA4028;	HP1084;	Rv1380;	-	SP_1277;	VC2510;	y0161;	BAB2_0641;	PA0402;	NGO1877;	SMc01360;	SACOL1212;
COG0541	BA3983;	HP1152;	Rv2916c;	RP173;	SP_1287;	VC0560;	y0892;	BAB1_1834;	PA3746;	NGO1700;	SMc03857;	SACOL1253;
COG0542	BA0080;BA1177;	HP0033;HP0264;	Rv0384c;Rv2667;Rv3596c;	RP036;	SP_0338;SP_0820;SP_2194;	VC0711;VC1144;VCA0116;	y0275;y0914;y1538;y2699;y2809;y3362;y3669;	BAB1_1191;BAB1_1868;	PA0090;PA0459;PA1662;PA2371;PA2620;PA2725;PA3365;PA4542;	NGO0408;NGO1046;	SMc02109;SMc02433;	SACOL0979;SACOL2203;SACOL2563;
COG0543	BA4024;	-	Rv0385;Rv1937;	RP006;	SP_0963;	VC0312;	y0462;y1067;	-	PA2514;PA2516;PA4331;PA5236;	NGO0659;	-	-
COG0544	BA4705;	HP0795;	Rv2462c;	RP842;	SP_0400;	VC1923;	y1026;	BAB1_0917;	PA1800;	NGO0592;	SMc02050;	SACOL1722;
COG0545	-	-	-	-	-	VC0354;VC2568;VCA0661;	y0651;y3977;	-	PA3262;PA3717;PA4572;PA5254;	NGO1225;	-	-
COG0546	BA0324;BA2220;BA2231;BA2866;BA5390;	HP1207;	Rv2232;Rv3113;	-	SP_0104;SP_0805;SP_2064;	VC2624;	y3939;	BAB1_0318;BAB1_1021;BAB1_1027;	PA0065;PA0608;PA2974;PA3172;PA3941;	NGO0073;NGO0203;NGO1052;	SMb20747;SMc00151;SMc00893;SMc01276;	SACOL0602;SACOL0619;SACOL1774;
COG0547	BA1250;	HP1280;	Rv2192c;	-	SP_1815;	VC1172;	y1665;	BAB1_1163;	PA0650;PA2609;	NGO1203;	SMc00235;	SACOL1405;
COG0548	BA4353;	-	Rv1654;	-	-	VC2316;VC2643;	y0311;y3162;	BAB2_0988;	PA5204;PA5323;	NGO0027;NGO0844;	SMc01726;	SACOL0167;
COG0549	-	-	-	-	SP_2151;	-	-	-	PA5173;	-	SMa0697;	SACOL1182;SACOL2654;
COG0550	BA0375;BA1905;BA3971;	HP0116;HP0440;	Rv3646c;	RP326;	SP_1263;	VC1730;VC2043;	y2060;y2156;	BAB2_0636;	PA3011;	NGO1863;	SMc01364;	SACOL1267;SACOL2243;
COG0551	BA0375;BA3971;	HP0116;	-	-	SP_1263;	VC0050;VC1600;VC1730;	y2060;y4026;	-	PA3011;	NGO1863;	-	SACOL1267;SACOL2243;
COG0552	BA3985;	HP0763;	Rv2921c;	RP775;	SP_1244;	VC0147;	y0416;	BAB1_1934;	PA0373;	NGO2060;	SMc03854;	SACOL1251;
COG0553	BA1804;BA4450;BA5487;	-	Rv2101;	-	SP_1523;	VC1760;VC1761;VC2506;	y3656;	-	PA0799;PA3308;	-	SMc02152;	SACOL0363;
COG0554	BA1026;	-	Rv3696c;	-	SP_2186;	VCA0744;	y0047;y0876;	-	PA1487;PA3579;PA3582;	-	SMb21009;	SACOL1320;
COG0555	-	-	Rv2399c;	-	-	VC0539;	y1467;	BAB1_0105;BAB1_1350;	PA0282;	-	SMb21132;	-
COG0556	BA5396;	HP1114;	Rv1633;	RP203;	SP_1238;	VC1018;	y3026;	BAB1_1530;	PA3138;	NGO0573;	SMc04231;	SACOL0823;
COG0557	BA5334;	HP1248;	-	-	SP_0975;	VC2599;	y0637;	BAB2_0635;	PA4937;	NGO0801;NGO1713;	SMc01365;	SACOL0846;
COG0558	BA3917;	HP1016;	Rv1822;Rv2612c;Rv2746c;	RP049;	SP_2222;	VC1215;VC1667;VC1935;	y1115;y2441;	BAB1_0719;	PA2541;PA2584;	NGO1247;	SMc00601;SMc02134;SMc02159;	SACOL1302;
COG0559	BA1935;	-	-	-	SP_0750;	-	y0423;y3001;	BAB1_1799;BAB2_0024;BAB2_0279;BAB2_0592;BAB2_0829;BAB2_1133;	PA1073;PA4859;PA4912;	-	SMb20604;SMb20787;SMc00598;SMc01951;SMc02359;SMc03118;	-
COG0560	-	HP0652;	Rv0505c;Rv2483c;Rv3042c;Rv3661;	-	-	VC1940;VC2345;	y1306;y2870;y3738;	BAB1_1410;	PA0335;PA1089;PA1143;PA1757;PA3255;PA4960;PA5547;	NGO0842;NGO1468;	SMc01494;	-
COG0561	BA0870;BA1174;BA2077;BA2426;BA2634;BA3281;BA4188;BA4271;BA4285;BA5646;	-	Rv3813c;	-	SP_0286;SP_0923;SP_1245;SP_1246;SP_1291;SP_1451;SP_1538;SP_1997;	VC0134;VC1364;VCA0243;	y0401;y1036;y3034;y4109;	-	-	NGO1312;	SMc04299;	SACOL0606;SACOL0976;SACOL1365;SACOL1412;SACOL2143;SACOL2196;SACOL2536;
COG0562	-	-	Rv3809c;	-	-	-	-	-	-	-	-	-
COG0563	BA0131;BA2794;	HP0618;	Rv0733;	RP638;	SP_0231;SP_0837;	VC0986;	y1065;	BAB1_1234;	PA3686;PA4799;	NGO0400;	SMc01288;SMc01742;	SACOL2218;
COG0564	-	HP0347;HP0745;HP0956;	Rv1540;Rv3300c;	RP258;RP846;	SP_0929;SP_1099;SP_2011;	VC0709;VC0888;VC1668;VC2028;VC2505;VCA0104;	y0912;y1750;y3143;y3678;	BAB1_1019;BAB1_1666;	PA2043;PA2975;PA3246;PA4544;	NGO0278;NGO0433;NGO1783;	SMc00647;SMc01275;	SACOL1012;SACOL1209;SACOL1907;
COG0565	-	-	-	-	-	VC0746;	y1332;	BAB1_1218;	PA3817;	NGO0670;	SMc00482;	-
COG0566	BA0091;BA4805;	HP0553;	Rv0380c;Rv0881;Rv1644;Rv3579c;	RP664;	SP_1457;SP_1973;	VC0803;VC2598;	y0104;y0638;y0920;	BAB1_0149;BAB1_1606;	PA4936;	NGO0819;	SMc00649;SMc01130;SMc01327;	SACOL0578;SACOL1147;
COG0567	BA1270;	-	Rv1248c;Rv1248c;	RP180;	-	VC2087;	y3067;	BAB1_1923;	PA1585;	NGO0917;	SMc02482;	SACOL1449;
COG0568	BA4515;	HP0088;	Rv2703;Rv2710;	RP303;RP858;	SP_1073;	VC0150;VC0517;VC0534;	y0419;y0834;y3537;	BAB1_1498;BAB1_1665;BAB1_1775;	PA0376;PA0576;PA3622;	NGO0288;NGO0999;	SMc00646;SMc01563;SMc03873;	SACOL1618;
COG0569	BA0699;BA4191;	-	Rv2691;Rv2692;	-	SP_0079;SP_0480;	VC0043;	y4020;	BAB1_1137;	PA0016;	NGO1154;	SMc01046;	SACOL1096;
COG0571	BA3987;	HP0662;	Rv2925c;	RP117;	SP_1248;	VC2461;	y1297;	BAB1_0681;	PA0770;	NGO0259;	SMc02652;	SACOL1248;
COG0572	BA3009;BA4608;	-	-	-	SP_1208;	VC1038;	y2646;	-	-	-	-	SACOL1666;
COG0573	BA0716;BA4495;	-	Rv0929;Rv0935;	-	SP_1399;SP_2085;	VCA0071;	y4130;	BAB1_2142;	-	-	SMc02144;SMc02145;	SACOL1423;
COG0574	BA3116;	HP0121;	Rv1127c;Rv2047c;	RP492;	SP_0795;	VCA0987;	y1930;	BAB1_0525;	PA1770;	NGO0200;	SMc00025;	-
COG0575	BA3960;	HP0215;	Rv2881c;	RP424;	SP_0262;	VC2255;	y3129;	BAB1_1179;	PA3651;	NGO1798;	SMc02096;	SACOL1280;
COG0576	BA4540;	HP0110;	Rv0351;	RP629;	SP_0516;	VC0854;	y3073;	BAB1_0170;	PA4762;	NGO1422;	SMc01142;	SACOL1638;
COG0577	BA0797;BA2390;BA3256;BA3405;BA4667;BA4668;BA4996;BA5084;BA5090;BA5495;	-	Rv0072;Rv0987;Rv2563;	-	SP_0599;SP_0601;SP_0787;SP_0913;SP_1652;SP_2013;	VC1566;VC1567;VC1629;VC2554;	y1480;y2365;y2366;y2813;	BAB1_1683;BAB1_1684;	PA0072;PA2390;PA4065;PA4593;	NGO1439;	SMa1122;SMc04351;	SACOL0305;SACOL0720;SACOL2357;SACOL2643;SACOL2725;
COG0578	BA1027;	-	Rv2249c;Rv3302c;	-	SP_2185;	VCA0657;VCA0747;	y0404;y3891;	BAB1_0200;BAB2_0371;	PA3025;PA3584;PA4991;	-	SMb20499;SMc01620;SMc02520;	SACOL1321;
COG0579	BA2974;	HP0086;	Rv2852c;	-	-	VCA0147;	-	-	PA1489;PA3452;PA4640;PA5145;	NGO1980;	SMb20101;	SACOL2362;SACOL2623;
COG0580	BA1025;BA4742;	-	-	-	SP_1491;SP_1778;SP_2184;	-	y0046;	BAB1_2001;	PA3581;PA4034;	-	SMa0627;SMc01870;SMc02648;	SACOL1319;
COG0581	BA0717;BA4494;	-	Rv0930;Rv0936;	-	SP_1398;SP_2086;	VC0725;VCA0072;	y1400;y4129;	BAB1_2143;	PA5367;	-	SMc02143;	SACOL1422;
COG0582	BA0427;BA1481;BA2312;BA3840;BA4075;BA4099;BA4134;BA4995;BA5363;	HP0675;HP0995;HP1009;	Rv1054;Rv1055;Rv2309c;Rv2646;Rv2659c;Rv2894c;Rv3751;	RP817;	SP_0506;SP_0890;SP_1129;SP_1159;SP_1791;SP_1877;	VC0516;VC0847;VC1758;VCA0281;VCA0291;VCA0790;VCA0878;	y0065;y0749;y1213;y1215;y2227;y2393;y3081;y3085;y3271;y4052;	BAB1_0250;BAB1_0288;BAB1_0658;BAB1_0983;BAB1_1100;BAB1_1493;BAB1_1916;	PA0728;	NGO0462;NGO0524;NGO1613;	SMa1617;SMa1619;SMa1620;SMa1874;SMa2175;SMa2187;SMa2189;SMa2257;SMa2285;SMc02187;SMc02297;SMc02397;SMc02489;SMc03246;SMc03247;	SACOL0318;SACOL0678;SACOL0885;
COG0583	BA0208;BA1733;BA1916;BA1937;BA2435;BA2439;BA3170;BA3271;BA3543;BA3557;BA3729;BA4195;BA4902;BA5406;BA5454;	-	Rv0117;Rv0377;Rv1985c;Rv2282c;	-	SP_0676;SP_0927;	VC0068;VC0161;VC0474;VC0482;VC0677;VC0732;VC0781;VC0787;VC0896;VC1049;VC1390;VC1561;VC1580;VC1588;VC1617;VC1706;VC1907;VC1947;VC1955;VC2103;VC2324;VC2383;VC2485;VC2636;VC2760;VCA0082;VCA0542;VCA0575;VCA0635;VCA0756;VCA0830;VCA0833;VCA0876;VCA0889;VCA0964;VCA0982;VCA0991;VCA1020;VCA1055;VCA1058;	y0053;y0113;y0180;y0181;y0320;y0332;y0344;y0441;y0536;y0961;y1123;y1503;y1629;y1691;y1731;y1949;y2061;y2109;y2152;y2171;y2377;y2382;y2666;y2877;y3154;y3185;y3187;y3303;y3510;y3547;y3642;y3703;	BAB1_0027;BAB1_0057;BAB1_0354;BAB1_1110;BAB1_1337;BAB1_1517;BAB1_1841;BAB1_1953;BAB2_0096;BAB2_0161;BAB2_0173;BAB2_0283;BAB2_0329;BAB2_0474;BAB2_0530;BAB2_0599;BAB2_0793;BAB2_0849;BAB2_0857;BAB2_0857;	PA0032;PA0037;PA0056;PA0123;PA0133;PA0152;PA0159;PA0181;PA0191;PA0207;PA0217;PA0218;PA0233;PA0272;PA0289;PA0448;PA0477;PA0479;PA0491;PA0528;PA0701;PA0708;PA0739;PA0784;PA0815;PA0816;PA0876;PA0877;PA1003;PA1067;PA1128;PA1138;PA1141;PA1145;PA1184;PA1201;PA1223;PA1264;PA1309;PA1312;PA1328;PA1399;PA1413;PA1422;PA1570;PA1738;PA1754;PA1826;PA1853;PA1859;PA1961;PA1998;PA2054;PA2056;PA2076;PA2115;PA2121;…	NGO1474;NGO1578;NGO1706;NGO1813;NGO2027;	SMa0039;SMa0097;SMa0179;SMa0303;SMa0307;SMa0310;SMa0347;SMa0353;SMa0355;SMa0372;SMa0498;SMa0557;SMa0750;SMa0757;SMa0840;SMa0849;SMa0870;SMa0985;SMa1387;SMa1480;SMa1493;SMa1602;SMa1625;SMa1632;SMa1720;SMa1736;SMa1782;SMa1828;SMa1893;SMa1933;SMa1943;SMa1954;SMa1956;SMa1966;SMa1979;SMa1987;SMa2014;SMa2015;SMa2027;SMa2107;SMa2287;SMa2293;SMa2341;SMb20004;SMb20009;SMb20123;SMb20203;SMb20211;SMb20285;S…	SACOL0072;SACOL0074;SACOL0513;SACOL0731;SACOL0980;SACOL2325;SACOL2555;
COG0584	BA0591;BA2668;BA3560;BA4391;BA5622;	-	Rv0317c;Rv2277c;Rv3842c;	-	SP_0994;	VC1554;VCA0136;	y0403;y0438;y0958;y2277;y2283;	BAB1_1188;	PA0347;PA2352;PA2990;PA4792;	-	SMc02104;SMc02646;SMc03129;	SACOL0031;SACOL0207;SACOL0962;SACOL1130;SACOL1770;
COG0585	-	HP0926;	-	-	-	VC0530;	y0830;	-	PA3626;	-	-	-
COG0586	BA0415;BA0810;BA2048;BA2842;BA5082;BA5272;	HP0571;HP1162;	Rv0364;Rv2637;	-	-	VCA0651;	y0447;y1600;y3497;y3605;y3654;	BAB1_0458;BAB1_1354;	PA1209;PA4011;PA4029;PA5244;	NGO0869;NGO1340;	-	SACOL2522;
COG0587	BA4849;	HP1460;	Rv1547;Rv3370c;	RP778;	SP_0895;	VC2245;	Y1106;y3120;	BAB1_0066;BAB1_0845;	PA0669;PA3640;	NGO0078;	SMa0892;SMc01375;SMc03788;	SACOL1750;
COG0588	BA2488;	-	Rv0489;	-	SP_1655;	-	y3048;	BAB2_1013;	-	NGO1258;	SMc02838;	SACOL2415;
COG0589	BA0654;BA4875;	-	Rv1636;Rv1996;Rv2005c;Rv2026c;Rv2028c;Rv2319c;Rv2623;Rv2624c;Rv3134c;	RP196;	SP_1996;	VC0076;VC0428;VC1433;VCA0159;	y2133;y3859;	BAB1_0140;BAB1_1068;BAB1_1967;BAB2_1016;	PA1753;PA1789;PA2833;PA3017;PA3309;PA4328;PA4352;PA5027;	NGO0959;	SMa1093;SMa1095;SMa1100;SMa1147;SMa1149;SMa1158;SMa1231;SMc00048;SMc01120;	SACOL1753;SACOL1759;
COG0590	BA0018;	-	Rv0828c;Rv3114;Rv3752c;	RP831;	SP_0020;	VC0864;	y1307;	BAB2_0197;BAB2_0579;	PA2499;PA3767;	NGO0941;	SMc00905;SMc01052;	-
COG0591	BA0708;BA1246;BA3705;	HP0055;	-	RP465;RP571;	SP_1328;	VC0303;VCA0667;VCA1071;	y1478;y2453;	BAB1_0346;	PA0287;PA0783;PA1418;PA3271;PA4725;	NGO1552;	SMc02249;	SACOL0311;SACOL1963;
COG0592	BA0002;BA2684;	HP0500;	Rv0002;	RP419;	SP_0002;	VC0013;	y4112;	BAB1_0002;	PA0002;	NGO0002;	SMc00415;	SACOL0002;
COG0593	BA0001;BA2735;BA2735;	HP1529;	Rv0001;	RP601;RP631;	SP_0001;	VC0012;	y1410;y4113;	BAB1_0001;BAB1_0596;BAB1_0733;	PA0001;PA0947;	NGO0001;NGO0841;	SMc00617;SMc01167;	SACOL0001;
COG0594	BA5737;	HP1448;	Rv3923c;	RP611;	SP_2042;	VC0006;	y4115;	BAB2_0985;	PA5569;	NGO2181;	SMc01720;	SACOL2739;
COG0596	BA0160;BA1019;BA1747;BA1914;BA1953;BA2217;BA2392;BA2417;BA2557;BA2687;BA2738;BA3068;BA3165;BA3178;BA3187;BA3343;BA3877;BA3887;BA4324;BA4338;BA4577;BA5030;BA5110;BA5136;	HP0739;	Rv0045c;Rv0077c;Rv0134;Rv0554;Rv0646c;Rv0840c;Rv1123c;Rv1124;Rv1190;Rv1191;Rv1833c;Rv1834;Rv1900c;Rv1938;Rv2214c;Rv2223c;Rv2224c;Rv2296;Rv2579;Rv2672;Rv2695;Rv2715;Rv3171c;Rv3176c;Rv3177;Rv3203;Rv3312c;Rv3337;Rv3338;Rv3473c;Rv3569c;Rv3591c;Rv3617;Rv3670;	RP343;RP444;	SP_0666;SP_0777;	VC0522;VC1725;VC1974;VC1986;VC2097;VC2718;	y1212;y1661;y2526;y3907;y3908;	BAB1_0344;BAB1_1282;BAB1_2120;BAB1_2179;BAB2_0598;BAB2_1042;	PA0231;PA0480;PA0502;PA0730;PA0829;PA1211;PA1621;PA1622;PA1771;PA2086;PA2717;PA2745;PA2764;PA2934;PA2949;PA3053;PA3132;PA3226;PA3324;PA3429;PA3479;PA3509;PA3586;PA3994;PA4008;PA4152;PA5057;PA5080;PA5513;	NGO0949;NGO1725;	SMa0792;SMa1166;SMa1327;SMa1727;SMa1783;SMa1809;SMa2023;SMa2031;SMa2032;SMb20010;SMb20054;SMb20216;SMb20221;SMb20579;SMb20860;SMc00147;SMc00361;SMc01944;SMc02114;SMc02547;SMc03098;SMc03810;SMc04031;SMc04033;SMc04165;SMc04308;	SACOL0668;SACOL0671;SACOL1053;SACOL2597;
COG0597	BA4032;	HP0074;	Rv1539;	RP408;	SP_0928;	VC0683;	y3699;	BAB1_0148;	PA4559;	NGO0071;	SMc01129;	SACOL1208;
COG0598	BA2050;BA4306;	HP1344;	Rv1239c;	-	SP_0185;SP_1751;	VC2334;	y0393;y1994;	BAB1_0583;	PA1773;PA1873;PA5268;	-	SMc00399;SMc00874;SMc00978;	SACOL2342;SACOL2375;
COG0600	BA0381;BA0727;BA2920;BA5038;	-	-	-	SP_2198;	-	y0243;y2117;y3965;	BAB1_0212;BAB2_0769;BAB2_0918;BAB2_1148;	PA0185;PA2295;PA2307;PA2327;PA3443;PA3448;PA3512;PA3936;	NGO1433;	SMa0583;SMb20182;SMb20571;SMb21528;SMc01825;SMc01826;SMc02345;	SACOL0159;
COG0601	BA0185;BA0232;BA0658;BA0909;BA1192;BA2269;BA4732;	HP0299;	Rv1283c;Rv3665c;	-	SP_1890;	VC0172;VC0619;VC1092;VCA1099;	y0737;y1232;y2027;y3826;	BAB1_1599;BAB2_0435;BAB2_0452;BAB2_0701;BAB2_0973;BAB2_1040;BAB2_1050;BAB2_1056;	PA4503;	-	SMa0105;SMa0300;SMa0467;SMa1373;SMa1437;SMa1650;SMa1862;SMa2085;SMb20109;SMb20143;SMb20477;SMb21038;SMb21197;SMb21262;SMb21646;SMc00787;SMc01526;SMc01643;SMc02029;SMc02418;SMc03127;SMc03754;SMc04034;SMc04294;	SACOL0185;SACOL0991;SACOL0999;SACOL1417;SACOL2475;
COG0602	BA1361;	HP0934;	-	RP607;	SP_0205;	VC1365;VCA0512;	y0732;y0816;	BAB1_1975;	PA0975;PA2726;	NGO0132;	SMb20938;	SACOL0770;SACOL2634;
COG0603	BA1359;	HP0639;	-	RP694;	-	VC1366;	y1034;	BAB1_1973;	PA0976;	NGO0129;	SMb20940;	SACOL0772;
COG0604	BA0176;BA0784;BA1004;BA2113;BA2647;BA3435;BA3438;BA3544;BA3566;	-	Rv0149;Rv1454c;Rv1912c;Rv3141;Rv3777;	-	-	VC0026;VC0552;	y0204;y0576;y1816;	BAB1_0871;BAB1_1750;BAB2_0669;BAB2_0831;	PA0023;PA0863;PA1137;PA1833;PA2491;PA2680;PA3256;PA3567;PA5234;	-	SMa0041;SMa2383;SMb20388;SMb20422;SMb21290;SMc00034;SMc00246;SMc00968;SMc01816;SMc02380;SMc04270;	SACOL2177;SACOL2367;
COG0605	BA1489;BA4499;BA5696;	HP0389;	Rv3846;	RP535;	SP_0766;	VC2045;VC2694;	y1951;y4080;	BAB1_0591;	PA4366;PA4468;	-	SMc00043;	SACOL0118;SACOL1610;
COG0606	-	HP0792;	Rv2897c;	-	-	VC0032;	y0334;	-	PA5290;	NGO1550;	SMc00420;	-
COG0607	BA0774;BA0776;BA0779;BA2538;BA4432;BA4981;	HP1223;	Rv0324;Rv0390;Rv1066;Rv1674c;Rv3116;Rv3206c;	RP600;	SP_0678;	VC0100;VC0894;VC2654;VCA0100;VCA0643;VCA0644;VCA1053;	y0076;y1012;y1479;y2300;y3899;	-	PA0589;PA1209;PA2103;PA2603;PA5118;PA5130;	NGO0020;NGO0369;	SMb20176;SMc00911;SMc01757;	SACOL0046;SACOL0047;SACOL0063;SACOL0064;SACOL1592;SACOL1807;
COG0608	BA4639;	HP0348;HP0425;HP1410;	-	RP528;	SP_0611;	VC2417;	y3274;	BAB1_1290;	PA3725;	NGO0414;	SMc00292;	SACOL1691;
COG0609	BA0349;BA0350;BA0616;BA0617;BA3533;BA3534;BA3865;BA3866;BA4596;BA4767;BA4785;BA5630;	HP0889;	-	-	SP_1033;SP_1034;	VC0203;VC0777;VCA0914;	y0540;y0798;y2635;y2838;y2839;y2874;	BAB1_1365;BAB2_0484;	PA2914;PA4160;PA4707;	-	SMa1742;SMa1745;SMb20057;SMb21430;SMc01511;	SACOL0097;SACOL0098;SACOL0666;SACOL0705;SACOL0706;SACOL1144;SACOL2165;SACOL2166;
COG0611	-	-	Rv2977c;	-	-	VC2266;	y1003;	-	PA4051;	NGO1575;	-	-
COG0612	BA3922;BA3923;BA3942;	HP0657;HP1012;	Rv2782c;	RP219;	SP_2224;SP_2225;	VC0554;VC1709;	y3837;	BAB1_0509;	PA0371;PA0372;PA5474;	-	SMc00451;	SACOL1297;SACOL1298;
COG0613	-	-	-	-	-	VC1177;	y2052;	-	PA3200;	NGO0081;	-	-
COG0614	BA0351;BA0615;BA2255;BA3531;BA4597;BA4652;BA4766;BA4786;BA5628;	HP1561;HP1562;	Rv0265c;Rv3044;	-	SP_1032;	VC0202;VC2381;	y0797;y0804;y2634;y2842;y2875;y3342;	BAB1_1366;BAB2_0483;	PA2913;PA4045;	-	SMa1746;SMb20056;SMb21431;SMb21432;SMc01659;	SACOL0099;SACOL0665;SACOL1143;SACOL2010;SACOL2277;
COG0616	-	HP1435;	Rv0724;	RP398;RP525;	-	VC1060;VC1994;	y2057;y2160;	BAB1_0153;BAB1_0425;	PA1832;PA2973;	NGO1246;NGO1963;	SMc00857;SMc01135;	-
COG0617	BA1559;	HP0640;	Rv3907c;	RP015;	SP_1554;	VC0594;VC2446;	y0788;y3529;	BAB1_1570;	PA0584;PA4727;	NGO0415;NGO0763;	SMc02700;	SACOL1497;
COG0620	BA4218;	-	Rv1133c;	-	SP_0585;	VC1704;	y0442;	-	PA1927;	NGO0928;	-	SACOL0428;
COG0621	BA3908;BA4535;	HP0269;HP0285;HP0734;	Rv2733c;	RP416;RP808;	-	VC0962;VC2620;	y1195;	BAB1_1933;BAB1_2154;BAB2_0674;	PA0916;PA3980;	NGO0037;	SMc01115;SMc03855;	SACOL1312;SACOL1633;
COG0622	BA4713;	-	-	-	SP_1879;	VC0981;	y1613;	-	PA0351;	-	-	SACOL1163;
COG0623	BA1232;	HP0195;	Rv1484;	RP365;	-	-	-	BAB1_0447;BAB1_2172;	PA1806;	NGO1666;	SMc00005;SMc00326;	SACOL1016;
COG0624	BA0493;BA2297;	HP0212;	Rv1202;Rv2141c;Rv2522c;	RP874;	SP_0150;SP_0623;SP_2153;	VC2152;VC2645;	y0309;y0939;y1427;	BAB1_0118;BAB1_0310;BAB2_0993;	PA0444;PA1162;PA2787;PA5206;PA5390;	NGO0991;	SMa1836;SMb21435;SMc01096;SMc01820;SMc02852;	SACOL1801;
COG0625	-	-	-	RP490;	SP_1550;	VC0576;VC1347;VCA0496;VCA0584;VCA0585;	y0132;y0229;y1968;y2871;	BAB1_0649;BAB1_0723;BAB1_0859;BAB1_1513;BAB2_0230;BAB2_1005;	PA0467;PA0473;PA1033;PA1185;PA1466;PA1623;PA1655;PA1890;PA2007;PA2473;PA2813;PA2821;PA3035;PA3844;PA3852;PA4401;PA4428;	NGO2130;	SMa1497;SMa2115;SMa2319;SMb20005;SMb20420;SMc00036;SMc00097;SMc00383;SMc00407;SMc00594;SMc00605;SMc00915;SMc00916;SMc01238;SMc01443;SMc02390;SMc03206;SMc03882;SMc04141;SMc04321;	-
COG0626	BA4480;BA4481;BA4600;BA4906;	HP0106;	Rv0391;Rv1079;	-	SP_1525;	VC1671;VC2683;	y0538;y3496;	BAB1_0335;BAB1_0760;BAB1_1966;	PA0400;PA3107;	NGO0386;NGO1149;	SMc01666;SMc01976;SMc02117;SMc02217;SMc02595;	SACOL0430;SACOL0431;SACOL0503;
COG0627	-	-	Rv0129c;Rv1288;Rv1639c;Rv1886c;Rv3803c;Rv3804c;	-	SP_0614;	-	y2668;	BAB1_0124;	PA3628;	NGO0600;	SMb20171;SMc01273;	SACOL2651;
COG0628	BA1922;BA2916;BA3410;BA4618;BA4841;BA5688;	HP0567;	Rv0205;Rv1101c;	RP630;	SP_0873;SP_1505;	VC0624;VC2162;	y1413;y1739;y1931;	BAB1_0733;BAB2_0776;	PA1007;PA1625;PA2651;	NGO0789;	SMa0136;SMa0447;SMa0665;SMa1676;SMb21335;SMc00616;SMc00793;SMc02160;	SACOL1017;SACOL1395;
COG0629	BA2168;BA5722;	HP1245;	Rv0054;Rv2478c;	RP836;	SP_1540;SP_1908;	VC0397;	y0582;	BAB1_1126;	PA4232;	NGO1031;	SMc01233;	SACOL0339;SACOL0438;SACOL2089;
COG0632	BA4651;	HP0883;	Rv2593c;	RP385;	SP_0179;	VC1846;	y2253;	BAB1_1715;	PA0966;	NGO1730;	SMc03966;	SACOL1697;
COG0633	BA2790;	-	-	RP199;	-	VC0311;VC0753;VC1254;	y1340;y2752;y2976;	BAB1_1045;	PA3809;	NGO0825;NGO6151;	SMc00192;SMc01818;	-
COG0634	BA0063;BA5074;	-	Rv3624c;	-	SP_0012;	VC0585;	y0778;	BAB1_1986;	PA4645;	NGO2035;	SMc00719;	SACOL0554;
COG0635	BA0875;BA4542;	HP0665;HP1226;	Rv2388c;	RP175;	SP_1409;	VC0116;VC0455;VCA0909;	y0547;y3332;y3807;	BAB1_0176;BAB1_0675;BAB2_1161;	PA0386;PA1546;	NGO0234;NGO1580;	SMa1266;SMc01147;	SACOL1640;
COG0636	BA5552;	HP1212;	Rv1305;	RP022;	SP_1321;SP_1514;	VC2769;	y4140;	BAB1_0412;	PA5559;	NGO2145;	SMc00870;	SACOL2100;
COG0637	BA1340;BA4427;	-	Rv2006;Rv3372;Rv3400;	-	-	VCA0102;VCA0606;VCA0662;VCA0798;	y0885;y1625;y1890;y4122;	BAB1_0514;BAB1_0880;BAB2_0265;	PA0562;PA1311;PA2067;PA2803;	-	SMb21214;SMc00079;SMc01502;	SACOL2313;
COG0639	BA0570;BA1217;BA3071;	-	-	-	SP_0619;SP_1201;SP_1637;	VC0441;	y3685;	-	PA0590;PA3087;	NGO0231;	SMb21213;SMc01798;	-
COG0640	BA0594;BA1651;BA2002;BA2989;BA3103;BA3199;BA3479;BA3565;BA4483;BA4655;BA4962;	-	Rv0081;Rv0324;Rv0576;Rv0827c;Rv1674c;Rv1994c;Rv2034;Rv2358;Rv2640c;Rv2642;Rv3744;	-	-	VC0678;VC1068;VCA0642;	y0845;y2457;	BAB1_1469;BAB1_1605;BAB1_1913;BAB2_0334;BAB2_0780;	PA0279;PA0547;PA2277;PA4354;	NGO1562;	SMa0193;SMa1056;SMb20608;SMb21008;SMb21169;SMb21576;SMc00080;SMc01226;SMc01762;SMc01842;SMc02639;SMc02647;SMc03843;SMc03998;SMc04162;SMc04220;	SACOL1822;SACOL2137;
COG0641	-	-	-	-	-	-	y1436;y2672;y3226;	-	-	-	SMc03767;	-
COG0642	BA0272;BA0286;BA0572;BA0584;BA0650;BA0996;BA1118;BA1313;BA1351;BA1356;BA1482;BA1498;BA1802;BA1956;BA1976;BA2213;BA2291;BA2560;BA2636;BA2644;BA2861;BA3066;BA3230;BA3260;BA3702;BA3899;BA4223;BA4776;BA4832;BA4921;BA5028;BA5029;BA5067;BA5088;BA5105;BA5276;BA5503;	HP0164;HP0165;HP0244;HP1364;	Rv0490;Rv0600c;Rv0601c;Rv0758;Rv0902c;Rv0982;Rv1032c;Rv2998A;Rv3245c;Rv3365c;Rv3764c;	RP229;RP426;RP465;	SP_0084;SP_0604;SP_0799;SP_1632;SP_2083;SP_2192;	VC0303;VC0622;VC0720;VC1084;VC1085;VC1088;VC1156;VC1315;VC1319;VC1349;VC1445;VC1521;VC1639;VC1653;VC1831;VC2136;VC2369;VC2453;VC2693;VC2713;VCA0211;VCA0238;VCA0257;VCA0522;VCA0565;VCA0709;VCA0719;VCA0736;	y0069;y0126;y0513;y0676;y0808;y0979;y1313;y1473;y1483;y1793;y2140;y2308;y2387;y2968;y2971;y3279;y3864;y3917;	BAB1_0132;BAB1_0304;BAB1_0328;BAB1_0346;BAB1_0601;BAB1_0629;BAB1_0637;BAB1_0640;BAB1_1539;BAB1_1621;BAB1_2093;BAB1_2101;BAB2_0040;BAB2_0221;BAB2_0763;	PA0464;PA0757;PA0928;PA0930;PA1098;PA1158;PA1180;PA1243;PA1396;PA1438;PA1611;PA1798;PA1976;PA1992;PA2177;PA2480;PA2524;PA2571;PA2583;PA2656;PA2687;PA2810;PA2824;PA2882;PA3044;PA3078;PA3191;PA3206;PA3271;PA3462;PA3946;PA3974;PA4036;PA4102;PA4112;PA4197;PA4293;PA4380;PA4398;PA4494;PA4546;PA4725;PA4777;PA4856;PA4886;PA4982;PA5199;PA5361;PA5484;	NGO0112;NGO0176;NGO1260;	SMa0939;SMa1142;SMa1229;SMa1684;SMb20164;SMb20218;SMb20356;SMb20358;SMb20609;SMb20721;SMb20868;SMb21209;SMb21560;SMb21574;SMc00059;SMc00129;SMc00471;SMc00776;SMc01128;SMc01595;SMc01716;SMc02147;SMc02249;SMc02367;SMc02369;SMc02585;SMc02756;SMc04212;SMc04446;	SACOL0717;SACOL0765;SACOL1450;SACOL1534;SACOL1739;SACOL2359;SACOL2645;
COG0643	-	HP0392;	-	-	-	VC1397;VC2063;VCA1095;	y1827;	-	PA0178;PA0413;PA1458;PA3704;	-	SMa1558;SMc03007;	-
COG0644	-	-	Rv0561c;Rv1138c;	-	-	-	-	BAB1_0645;	PA2953;	NGO0147;NGO1396;	SMa0817;SMc02377;	-
COG0646	BA4478;BA4479;	-	Rv2124c;	-	-	VC0390;	y0020;	BAB1_0188;	PA1843;	-	SMc03112;SMc04325;	SACOL0429;
COG0647	BA5192;	-	Rv1225c;Rv1692;	RP581;	SP_1407;	-	y1199;	BAB2_0191;	PA3886;	-	SMc00910;SMc01617;	SACOL0931;
COG0648	BA4508;	-	Rv0670;	-	-	VC2360;	y2879;	-	-	-	-	SACOL1614;
COG0649	BA5539;	HP1263;	Rv3148;	RP354;	-	-	y1632;	BAB1_0825;	PA2639;	NGO1748;	SMa1529;SMc01915;	-
COG0650	-	-	Rv0084;	-	-	-	-	-	-	-	-	-
COG0651	-	-	Rv0083;Rv0086;	RP282;RP283;RP284;	-	VCA0155;	-	BAB2_0736;	PA1056;	-	SMa1538;SMa1541;SMc00054;SMc03181;	SACOL0682;SACOL0952;
COG0652	BA4283;	HP1441;	Rv0009;Rv2582;	-	SP_0771;SP_1538;	VC1849;VC2299;	y1106;y3951;	BAB1_1117;BAB1_1118;	PA1793;PA3227;	NGO0376;NGO0544;	SMc01208;SMc01700;	SACOL0957;
COG0653	BA0882;BA5421;	HP0786;	Rv1821;Rv3240c;	RP575;	SP_1702;SP_1759;	VC2394;VCA0628;	y3617;	BAB1_1946;	PA1034;PA4403;	NGO0996;	SMc04458;	SACOL0816;SACOL2671;
COG0654	BA3564;	-	Rv0575c;Rv1260;Rv1751;	RP561;	-	VC0963;VC1945;VC2474;VC2475;	y1196;y3295;y3296;	BAB1_0770;BAB1_1898;BAB2_0667;	PA0247;PA2587;PA3328;PA4190;PA4217;PA5221;PA5223;	NGO1678;	SMa1939;SMa2097;SMb20583;SMc00316;SMc02116;SMc02891;SMc03804;	SACOL2297;
COG0655	BA5408;	-	Rv0925c;Rv2771c;	-	SP_1951;	VC2166;	y2449;	BAB1_1070;	PA0949;	NGO0128;	SMa0340;SMa1935;SMb20521;SMc00943;	SACOL0071;SACOL0656;
COG0656	BA0196;BA3446;BA4319;BA5308;	-	Rv2971;	-	SP_1478;	-	y1125;y3101;y3501;	BAB2_0177;	PA0804;PA4167;	-	SMa1410;SMa2157;SMb20656;SMc00101;SMc01429;	SACOL0763;SACOL1835;SACOL2192;
COG0657	-	-	Rv0217c;Rv0220;Rv1076;Rv1399c;Rv1400c;Rv1426c;Rv2284;Rv2385;Rv2485c;Rv2970c;Rv3084;Rv3097c;Rv3487c;	-	-	VCA0490;	y1996;y2301;	-	PA2098;PA5384;	-	SMa0259;SMc01093;SMc01650;	SACOL0391;SACOL0712;SACOL2345;SACOL2549;
COG0658	BA4551;	HP1361;	Rv2414c;	-	SP_0955;	VC1879;	y2778;	BAB1_1168;	PA2984;PA2984;	NGO0276;	SMc02086;	SACOL1644;
COG0659	BA0653;BA0878;	HP0228;	Rv1707;Rv1739c;Rv3273;	-	-	VC0587;VC2031;VCA0077;VCA0103;	y2285;	-	PA0029;PA0103;PA1647;PA2563;	-	SMb20070;SMc00476;	-
COG0661	-	-	Rv0647c;Rv3197;	RP678;RP679;	-	VC0085;	y0451;	BAB2_1025;	PA5065;	NGO1424;	SMc01156;	-
COG0662	BA3327;BA4869;	HP0043;	Rv3471c;	-	-	VC0241;	y1081;	BAB1_0561;BAB2_0856;	PA2232;PA2490;PA3551;PA5452;	NGO0022;	SMc04463;	-
COG0663	BA5010;	-	Rv3525c;	RP516;	-	VC0058;	y4029;	BAB1_1279;	PA0066;PA3753;PA5540;	NGO0208;	SMc04241;	-
COG0664	BA2132;BA3510;BA5659;	-	Rv0073;Rv0104;Rv0998;Rv1675c;Rv2434c;Rv2564;Rv2565;Rv3239c;Rv3676;Rv3728;	-	-	VC1434;VC2563;VC2614;VCA0135;	y2132;y3956;	BAB1_0196;BAB1_0674;BAB1_2005;BAB2_0807;BAB2_0922;BAB2_0941;	PA0275;PA0527;PA0652;PA1544;PA4704;	NGO1579;	SMa0662;SMa0762;SMa1011;SMa1067;SMa1141;SMa1207;SMa1225;SMa1245;SMa1948;SMb20558;SMb21079;SMb21270;SMc01954;SMc02175;SMc03819;	SACOL2653;
COG0665	BA0365;BA0730;BA1332;BA2715;BA2835;	HP0943;	Rv0415;Rv1905c;	-	SP_1608;	VC0786;VC2110;	y1590;y1742;y2174;	BAB1_0218;BAB1_0230;BAB1_1801;BAB2_0311;BAB2_0330;BAB2_0469;BAB2_0613;	PA0534;PA1028;PA1267;PA1565;PA1567;PA1918;PA2195;PA2317;PA2776;PA3424;PA3456;PA3863;PA4186;PA4548;PA5084;PA5304;PA5309;PA5416;	NGO0197;NGO0319;NGO1808;NGO2008;	SMa1386;SMa1483;SMa1592;SMa1593;SMa1850;SMa1869;SMa2193;SMa2223;SMb20267;SMb20616;SMb20877;SMb21179;SMb21529;SMb21534;SMc00761;SMc00797;SMc01576;SMc01662;SMc01663;SMc01856;SMc01972;SMc01987;SMc02428;SMc02608;SMc03132;SMc03200;SMc03265;SMc03933;	-
COG0666	BA0564;BA3478;BA4922;	-	-	RP226;RP714;	-	VC1584;	y0851;y1285;y3394;	-	PA2498;PA3287;PA4612;	NGO0826;	SMc01158;	-
COG0667	BA2003;BA3463;BA4318;BA5079;	HP1193;	Rv2298;	-	-	VC0667;	y1124;y1502;y1728;y3177;	-	PA1127;PA1739;PA2535;PA3795;PA4434;PA4992;	-	SMa0563;SMa1403;SMa2077;SMa2313;SMb20500;SMb20648;SMc00368;SMc00369;SMc00374;SMc00570;SMc01702;SMc02775;SMc04056;SMc04252;SMc04322;	SACOL0655;SACOL1543;
COG0668	BA2263;BA5726;	HP0284;HP0415;HP0983;	Rv2434c;Rv3104c;	RP047;	SP_1752;	VC0265;VC0480;VC1751;VCA0181;	y1720;y3306;	BAB1_1062;	PA1775;PA3468;PA4394;PA4925;PA5121;PA5251;	NGO1771;NGO2057;	SMa0175;SMa0630;SMa0631;SMa0937;SMa1678;SMb20863;SMb21251;	SACOL0433;
COG0669	BA4139;	HP1475;	Rv2965c;	-	SP_1968;	VC0222;	y0088;	BAB1_1119;	PA0363;	NGO2085;	SMc01209;	SACOL1134;
COG0670	-	HP0920;	-	RP147;	SP_1972;	VC1358;	y3018;	BAB1_0084;	PA2604;	NGO2084;	SMc03839;	SACOL0724;
COG0671	BA1301;BA2309;BA2508;BA5011;BA5238;	HP0021;HP0350;HP0851;HP1580;	Rv0308;Rv3807c;	RP870;	SP_0489;SP_1916;	VC2488;VCA0035;	y1119;y2065;y2859;y2907;	BAB1_0761;BAB2_0131;	PA0190;PA2539;PA4011;PA5194;	-	SMc04406;	SACOL0498;SACOL1452;
COG0673	BA2511;BA3280;BA3655;BA4923;	HP0679;	-	-	SP_1325;SP_1482;SP_1686;	VCA0099;VCA1048;	y0251;y1152;y2101;y2270;y2418;y3594;	BAB1_0244;BAB1_1363;BAB1_1617;BAB1_2049;BAB1_2128;BAB2_0107;BAB2_0108;BAB2_0293;BAB2_0528;BAB2_0718;BAB2_0819;BAB2_0820;BAB2_0897;	PA0237;PA3158;PA5149;	-	SMa1973;SMa2313;SMb20013;SMb20247;SMb20330;SMb20353;SMb20899;SMb21109;SMb21148;SMb21355;SMb21597;SMc00375;SMc00588;SMc01163;SMc02469;SMc02870;SMc03161;SMc03812;SMc04129;SMc04133;SMc04138;SMc04139;SMc04253;SMc04400;	SACOL0196;SACOL0197;
COG0674	BA3910;	HP0589;HP1110;	Rv2455c;	-	-	VCA0530;	y1999;	-	-	-	-	SACOL1308;
COG0675	BA1010;BA1484;BA3745;BA5397;	HP0413;HP0438;HP0989;HP0997;HP1095;HP1534;	Rv0031;Rv0606;Rv0829;Rv0922;Rv2791c;Rv2885c;Rv2978c;Rv3827c;	-	-	-	-	-	-	-	-	-
COG0676	-	-	-	-	-	VC2001;	y2166;	-	PA3185;PA5422;	-	-	-
COG0677	BA5512;	-	-	-	-	VC0918;	y0365;	-	PA3159;	-	SMb21051;SMb21256;	SACOL0150;
COG0679	BA2139;	-	-	RP372;RP443;	-	VC1229;VCA0024;	y0439;y1358;	BAB1_1467;	PA0188;PA1735;PA5466;	-	SMc00317;SMc01358;SMc02895;	SACOL2248;
COG0680	-	HP0634;	-	-	-	-	-	-	-	-	-	-
COG0681	BA1140;BA1287;BA3086;BA3099;BA3977;	HP0576;	Rv2903c;	RP116;	SP_0402;	VC2462;	y1296;	BAB1_0680;	PA0768;PA1303;	NGO0343;	SMc02653;	SACOL0968;SACOL0969;
COG0682	BA5391;	HP0955;	Rv1614;	RP046;	SP_1412;	VC0674;	y3172;	BAB1_1544;	PA0341;	NGO0846;	SMc02681;	SACOL0826;
COG0683	BA1931;	-	-	-	SP_0749;	-	y0422;y3002;	BAB1_1313;BAB1_1792;BAB1_1794;BAB2_0023;BAB2_0023;BAB2_0282;BAB2_0593;BAB2_0822;BAB2_0830;BAB2_1132;BAB2_1153;	PA1074;PA3364;PA4858;PA4913;	-	SMa0576;SMb20568;SMb20605;SMc00078;SMc00513;SMc01946;SMc02356;SMc03121;SMc04301;	-
COG0684	BA3368;	-	Rv3853;	-	-	VC2366;VC2672;	y0055;y0292;	-	PA1772;	-	SMb20114;SMc00502;	-
COG0685	BA4479;	-	-	-	SP_0586;	VC2685;	y0304;y0548;	BAB1_1468;	PA0430;	NGO0929;	SMa2143;SMc01843;SMc04340;	SACOL0429;
COG0687	BA1300;	-	-	-	SP_1386;	VC0704;VC1424;VC1425;VCA1113;	y1391;y2851;	BAB1_1628;BAB2_0879;BAB2_1062;	PA0203;PA0222;PA0295;PA0300;PA0301;PA0323;PA0602;PA0604;PA1410;PA2592;PA2711;PA3610;PA4985;	NGO0206;NGO1253;NGO1494;	SMa0392;SMa0799;SMa0950;SMa1755;SMa2209;SMb20284;SMb20383;SMb21088;SMb21273;SMc00770;SMc00991;SMc01632;SMc01652;SMc01966;	SACOL1111;
COG0688	BA4565;	HP1357;	Rv0437c;	RP241;	-	VC0339;	y0620;	BAB1_0469;	PA4957;	NGO1206;	SMc00551;	-
COG0690	-	HP1203a;	Rv0638;	RP134;	SP_2008;	VC0322;	y0478;	BAB1_1270;	PA4276;	NGO1857;	SMc01323;	SACOL0581;
COG0691	BA5332;	HP1444;	Rv3100c;	RP430;	SP_0976;	VC0848;	y3079;	BAB1_0667;	PA4768;	NGO0986;	SMc02405;	SACOL0847;
COG0692	BA5648;	HP1347;	Rv2976c;	-	SP_1169;	VC2359;	y1281;	-	PA0750;	NGO0786;	SMc03195;	SACOL0627;
COG0693	BA0842;BA1648;BA2657;BA3192;BA3715;BA4720;BA4722;	-	Rv0052;Rv1930c;Rv1931c;	-	SP_0804;	VC2308;VCA0455;	y1013;y3230;	BAB1_1219;	PA0355;PA1135;PA2719;PA4171;PA4336;	-	SMa0275;SMa0341;SMa1968;SMa1969;SMb20212;	SACOL0597;SACOL1933;
COG0694	BA5186;	HP0221;HP1492;	-	RP667;	-	VC2720;	y3903;	BAB1_0139;	PA1847;	-	SMc01119;	SACOL0939;
COG0695	BA4201;	-	Rv3053c;Rv3198A;	RP204;	SP_1178;	VC1146;VC1616;VC2637;VCA1011;	y0075;y0319;y1225;y2855;	BAB1_1879;BAB2_0891;	PA1741;PA5129;	NGO0114;NGO0926;	SMa0280;SMc02443;	SACOL1093;
COG0696	BA5365;	HP0974;	-	-	-	VC0336;	y0077;	-	PA5131;	-	-	SACOL0841;
COG0697	BA0210;BA0411;BA0581;BA0829;BA1126;BA1243;BA1622;BA1759;BA1915;BA2413;BA2672;BA2736;BA3061;BA3424;BA4726;BA4903;BA5024;BA5277;	HP1234;	Rv2729c;	RP076;	SP_1268;SP_1447;SP_2098;	VC0075;VC0081;VC0337;VC1656;VC2032;VC2566;VCA0090;VCA0599;VCA0835;VCA0963;VCA1010;	y0440;y0593;y0674;y0773;y1595;y1734;y1922;y1923;y2170;y2834;y2985;	BAB1_0642;BAB1_0727;BAB1_1020;BAB1_1525;BAB1_1893;BAB2_0383;BAB2_0503;BAB2_0573;BAB2_0650;BAB2_0963;	PA0239;PA0539;PA1060;PA1265;PA1411;PA1977;PA1977;PA2101;PA2576;PA2628;PA2712;PA3222;PA3358;PA3474;PA3557;PA3558;PA3605;PA3897;PA4287;PA4779;PA4783;PA4834;	NGO1030;NGO1252;NGO1512;	SMa1945;SMb20040;SMb20112;SMb20705;SMb20716;SMb20885;SMc00197;SMc00381;SMc00424;SMc00428;SMc00642;SMc00706;SMc01584;SMc01729;SMc01763;SMc01807;SMc01844;SMc01970;SMc02371;SMc02511;SMc02817;SMc02855;SMc03134;	SACOL0090;SACOL0790;SACOL2548;
COG0698	BA5560;	HP0574;	Rv2465c;	RP299;	SP_0319;SP_1192;SP_1193;	-	y0837;y2319;	BAB2_0366;	-	-	SMb20371;SMc01613;	SACOL2185;SACOL2186;
COG0699	BA1595;	HP0963;HP0965;HP0966;	Rv0342;Rv0343;	-	-	-	-	-	PA0391;	-	-	SACOL1480;
COG0700	BA1492;	-	-	-	-	VCA1012;	-	-	PA5478;	-	-	-
COG0701	BA1762;BA2051;	-	Rv2963;	-	SP_0905;	-	-	-	-	-	-	-
COG0702	BA2037;BA2057;BA2565;	-	-	-	-	VC1632;	y0545;y1806;y2824;	BAB2_1002;	PA0333;PA4017;	-	SMa1606;SMa1957;SMa2095;SMa2109;SMb20415;SMb20701;SMb20865;SMc00410;SMc01405;	SACOL0467;SACOL2136;SACOL2591;
COG0703	BA4457;	HP0157;	Rv2539c;	-	SP_1370;	VC2629;	y0972;y3933;	BAB1_2030;	PA5039;	NGO0093;	SMc00695;	SACOL1596;
COG0704	BA4492;	-	Rv0821c;Rv3301c;	-	SP_1395;SP_1830;SP_2088;	VC0727;	y4127;	BAB1_2145;	PA5365;	-	SMc02141;	SACOL1420;
COG0705	BA0249;	-	Rv0110;Rv1337;	-	SP_2094;	VC0099;VC1981;	y3898;	BAB1_1275;	PA3086;	-	SMc00730;SMc01001;	SACOL1606;
COG0706	BA5263;BA5736;	HP1450;	Rv3921c;	RP048;	SP_1975;SP_2041;	VC0004;	y4117;	BAB2_0986;	PA5568;	NGO2178;	SMc01721;	SACOL2082;
COG0707	BA0511;BA4049;BA4477;	HP1155;	Rv2153c;	RP412;	SP_0689;	VC2401;	y3626;	BAB1_1450;	PA4412;	NGO1533;	SMc01866;	SACOL1022;SACOL1453;
COG0708	BA3868;	HP1526;	Rv0427c;	RP260;RP676;	SP_1845;	VC1860;	y2153;	BAB1_0892;BAB1_2004;	PA2545;PA4172;PA5332;	NGO1561;NGO1994;	SMb20689;SMc00956;SMc02077;SMc03818;	-
COG0709	-	-	-	-	-	-	y2157;	-	PA1642;	-	SMa0028;	-
COG0710	-	-	-	-	SP_1377;	-	-	-	-	NGO0740;	-	SACOL0873;
COG0711	BA5551;	HP1136;HP1137;	Rv1306;Rv1307;	RP020;RP021;	SP_1512;	VC2768;	y4139;	BAB1_0413;BAB1_0414;	PA5558;	NGO2146;	SMc00868;SMc00869;	SACOL2099;
COG0712	BA5550;	HP1135;	Rv1307;	RP804;	SP_1511;	VC2767;	y4138;	BAB1_1810;	PA5557;	NGO2147;	SMc02498;	SACOL2098;
COG0713	BA5535;	HP1270;	Rv3155;	RP791;	-	-	y1639;	BAB1_0832;	PA2646;	NGO1741;	SMa1544;SMc01924;	-
COG0714	BA0624;BA2122;BA3016;BA3038;	-	Rv0370c;Rv1479;Rv2426c;Rv3164c;Rv3692;	-	-	VCA0175;VCA0763;	Y1105;y0005;	BAB1_2023;BAB2_0953;	PA0520;PA2707;PA2875;PA3070;PA4322;	-	SMa1272;SMc00515;SMc00700;SMc02703;	SACOL1445;
COG0715	BA0382;BA0728;BA2921;BA5036;BA5036;	-	-	-	SP_2197;	VC1369;	Y1004;y0245;y2116;	BAB1_0214;BAB2_0767;BAB2_0919;BAB2_1146;	PA0186;PA1786;PA2296;PA2309;PA2328;PA2594;PA2595;PA2596;PA2599;PA3445;PA3449;PA3513;	NGO1432;	SMa0585;SMa2087;SMa2093;SMb20570;SMb21114;SMc01827;SMc02344;	-
COG0716	BA1394;BA3596;	HP1161;	-	-	SP_1297;	VC0002;VC2099;VC2420;	y0001;y1209;y2305;y3142;y3277;	-	PA3435;	-	-	-
COG0717	-	HP0372;	Rv0321;	RP069;	-	-	y2645;	BAB1_0336;	PA3480;	NGO0421;	SMc02218;	-
COG0718	BA0020;	HP0035;	Rv3716c;	RP866;	SP_1102;	VC1055;	y1061;	BAB1_0030;	PA1533;	NGO0742;	SMc02906;	SACOL0521;
COG0719	BA5213;BA5216;	-	Rv1461;Rv1461;Rv1462;	-	SP_0868;SP_0871;	-	y1935;y1937;	BAB1_0948;BAB1_0950;	-	-	SMc00530;SMc00532;	SACOL0915;SACOL0918;
COG0720	BA1360;	HP0933;	-	RP178;	-	VC1299;	y0817;	BAB1_1974;	PA2666;	NGO0131;	SMb20939;	SACOL0771;
COG0722	-	-	-	-	SP_1700;SP_1701;	VC0695;VC1507;	y0903;y1928;y3049;	-	PA1750;PA2943;	NGO1695;	-	-
COG0725	-	HP0473;	Rv1857;	-	-	VCA0726;	y0057;y3037;	BAB2_0087;	PA1863;	-	SMc03196;	SACOL2272;
COG0726	BA0150;BA0330;BA0331;BA0424;BA1836;BA1961;BA1977;BA2944;BA3480;BA3679;BA3943;BA5436;	HP0310;	Rv1096;	-	SP_1479;	VC0239;VC1280;	y0782;y0783;y1218;y1920;y2358;y2591;y3092;	BAB1_0350;BAB1_0375;BAB1_0526;	PA1517;PA3555;	-	SMa0868;SMb20875;SMb21100;SMb21284;SMb21504;SMc00001;	SACOL2691;
COG0727	-	HP0274;HP0764;	-	-	-	VC1057;	y2898;	-	PA3209;PA3663;PA4817;	-	SMc02180;	-
COG0728	-	HP0885;	Rv3910;	RP590;	-	VC0680;	y2269;	BAB1_0142;	PA2241;PA4562;	NGO1718;	SMc01123;	-
COG0729	-	-	-	-	-	VC0603;VC2548;	y0659;	BAB1_0045;	PA2543;PA3339;	NGO1956;	SMc03097;	-
COG0730	BA0308;BA0781;BA0939;BA1470;BA3074;	HP0226;HP0677;	-	-	-	VC0673;VC1856;VC2384;VCA1052;	y1587;	BAB1_1323;BAB1_1909;BAB2_0412;BAB2_0570;BAB2_1137;	PA0278;PA0340;PA0790;PA1824;PA2847;PA3457;PA3775;PA5024;	NGO0585;NGO1524;	SMa1050;SMa1368;SMa2359;SMb20104;SMb20287;SMc02232;SMc03862;SMc03997;SMc04286;	SACOL0049;SACOL0061;SACOL0925;SACOL1763;
COG0732	-	HP0462;HP0790;HP0848;HP1383;HP1404;	Rv2755c;Rv2761c;	-	SP_0505;SP_0507;SP_0508;SP_0887;SP_0891;	VC1768;	-	BAB2_0396;BAB2_0398;	PA2734;	NGO0699;	SMc02295;	SACOL0477;SACOL1861;
COG0735	BA0537;BA4313;BA4503;	HP1027;	Rv1909c;Rv2359;	-	-	VC0378;VC2106;	y0573;y1208;	BAB1_0393;BAB1_1668;BAB1_2175;BAB2_1082;	PA2384;PA4764;PA5499;	NGO0542;NGO1779;	SMc00329;SMc02510;SMc04242;	SACOL1541;SACOL1611;SACOL1919;
COG0736	BA0250;	HP0808;	Rv2523c;	RP577;	SP_1699;	VC2457;	y1301;	BAB1_0679;	-	NGO1507;	SMc02654;	SACOL2061;
COG0737	BA3162;BA4322;BA4346;	HP0104;	-	-	-	VC2174;VC2416;VC2562;VCA0545;	y0653;	-	-	-	SMc04018;SMc04449;	SACOL0024;SACOL0130;SACOL0926;SACOL1031;
COG0738	BA3279;	HP1174;	-	-	-	-	-	BAB2_0184;	-	NGO0142;	-	-
COG0739	BA0724;BA1449;BA1500;BA1879;BA1903;BA4679;BA5206;BA5524;	HP0506;HP0750;HP1054;HP1543;HP1544;	Rv0950c;Rv2891;Rv3786c;	RP300;RP407;	-	VC0503;VC0533;VC0630;VC0843;VCA0079;VCA1043;	y0833;y2248;	BAB1_0703;BAB1_0907;BAB1_1866;BAB2_0285;	PA0667;PA1871;PA3623;PA3787;PA4404;PA4924;PA5363;PA5551;	NGO1056;NGO1686;	SMb20973;SMc00539;SMc00677;SMc02060;SMc02432;	SACOL0191;SACOL0263;SACOL0379;SACOL2195;
COG0740	BA2788;BA3932;BA4092;BA5380;	HP0794;	Rv2460c;Rv2461c;	RP520;	SP_0746;	VC1922;	y1027;	BAB1_1132;	PA1801;PA2189;PA3326;	NGO0593;	SMc01903;SMc02720;SMc03841;	SACOL0369;SACOL0833;
COG0741	BA1707;	HP0645;HP1572;	-	RP400;RP457;	SP_1026;	VC0450;VC0700;VC2237;	y1898;y3098;y3341;y3727;	BAB1_0064;BAB1_1461;BAB1_1531;BAB2_1100;	PA1812;PA3020;	NGO0608;NGO1033;NGO2135;	SMc01230;SMc01850;SMc01855;SMc02403;SMc03045;	-
COG0742	BA4140;	HP0810;	Rv2966c;	RP545;	SP_1969;	VC0146;	y0415;	BAB2_0199;	PA0370;	NGO1860;	SMc00902;	SACOL1133;
COG0743	BA3409;BA3959;	HP0216;	Rv2870c;	-	-	VC2254;	y3131;	-	PA3650;	NGO1799;	SMc03105;	-
COG0744	BA1069;BA1474;BA1572;BA2345;BA5623;	HP0597;	Rv0050;Rv3682;	-	SP_0369;SP_2010;SP_2099;	VC0602;VC1321;	y0124;y0795;	BAB1_0114;BAB1_0607;BAB1_1786;	PA0378;PA0788;PA4700;	NGO1603;	SMa1905;SMc00122;SMc02856;SMc03883;	SACOL1490;SACOL1779;SACOL1932;
COG0745	BA0271;BA0287;BA0571;BA0585;BA0651;BA1119;BA1312;BA1497;BA1877;BA1955;BA1975;BA2212;BA2561;BA2597;BA3067;BA3229;BA3261;BA3661;BA3900;BA4671;BA4777;BA4833;BA4920;BA5068;BA5087;BA5106;BA5275;BA5331;BA5504;BA5715;	HP0166;HP1043;HP1365;	Rv0491;Rv0602c;Rv0757;Rv0818;Rv0903c;Rv0981;Rv1027c;Rv1033c;Rv2884;Rv3246c;Rv3765c;	RP071;RP427;	SP_0083;SP_0376;SP_0603;SP_0798;SP_1227;SP_1633;SP_2082;SP_2193;	VC0719;VC1320;VC1638;VC1719;VC2368;VC2692;VC2714;VCA0239;VCA0256;VCA0532;VCA0566;VCA1105;	y0067;y0677;y0978;y1261;y1381;y1472;y1482;y1794;y2139;y2307;y3280;y3721;y3871;y3916;	BAB1_0628;BAB1_0636;BAB1_1538;BAB1_1614;BAB1_2006;BAB1_2092;BAB1_2146;BAB2_0222;BAB2_0762;BAB2_1099;	PA0463;PA0756;PA0929;PA1157;PA1179;PA1437;PA1637;PA1799;PA2479;PA2523;PA2657;PA2686;PA2809;PA3077;PA3192;PA3204;PA4032;PA4101;PA4381;PA4776;PA4885;PA4983;PA5200;PA5360;	NGO0177;	SMa0961;SMa0969;SMa1138;SMa1139;SMa2325;SMb20219;SMb20610;SMb20722;SMb21210;SMb21561;SMc00458;SMc00654;SMc01593;SMc02140;SMc02366;SMc02560;SMc03046;SMc03820;	SACOL0019;SACOL0716;SACOL0766;SACOL1451;SACOL1451;SACOL1535;SACOL1740;SACOL2071;SACOL2358;SACOL2646;
COG0746	BA5013;	HP0769;	Rv2453c;	-	-	VC1526;	y3815;	BAB1_0972;	PA3030;	NGO0754;	SMc00143;	SACOL2262;
COG0747	BA0231;BA0656;BA0908;BA4729;	HP0298;	Rv1166;Rv1280c;Rv2585c;	-	-	VC0171;VC0620;VCA1098;	y1231;y3825;	BAB1_1600;BAB2_0451;BAB2_0812;BAB2_0974;BAB2_1043;BAB2_1049;BAB2_1055;	PA4496;PA4497;PA4500;PA4502;PA5317;	-	SMa0104;SMa0302;SMa0466;SMa1375;SMa1379;SMa1438;SMa1651;SMa1860;SMa2075;SMb20108;SMb20144;SMb20476;SMb21037;SMb21215;SMb21261;SMb21647;SMc00786;SMc01525;SMc01642;SMc01647;SMc02025;SMc02415;SMc02417;SMc03124;SMc03269;SMc04037;SMc04293;	SACOL0187;SACOL0217;SACOL0996;SACOL2476;
COG0749	BA4831;	HP1470;	Rv1629;	RP776;	SP_0032;	VC0108;	y3811;	BAB1_0120;	PA5493;	NGO2103;	SMc02850;	SACOL1737;
COG0750	BA3958;BA4396;	HP0258;HP0980;	Rv2869c;	RP161;	SP_0263;SP_0694;	VC2253;	y3128;	BAB1_1178;	PA3649;	NGO1800;	SMc02095;	SACOL1281;
COG0751	-	HP0972;	-	RP849;	SP_1474;	VC0020;	y4089;	BAB1_0433;	PA0008;	NGO2154;	SMc00851;	-
COG0752	-	HP0960;	-	RP850;	SP_1475;	VC0021;	y4090;	BAB1_0431;	PA0009;	NGO2153;	SMc00855;	-
COG0753	BA0843;BA1159;BA3030;BA3164;	HP0485;HP0875;	-	-	-	VC1585;	y2981;	BAB2_0848;	PA2147;PA4236;PA4613;	NGO1767;	SMb20007;SMc00819;	SACOL1368;
COG0754	BA1602;BA2932;	HP0233;	-	-	-	-	y3518;	-	-	-	-	-
COG0755	BA1496;BA4697;	HP0378;	Rv0529;	RP830;	-	VC2055;	y1569;	BAB1_0093;	PA1477;	NGO0103;	SMc03849;	SACOL1718;
COG0756	BA4112;	HP0865;	Rv2697c;	RP399;	SP_0021;	-	y0094;	BAB1_1687;	PA5321;	NGO0459;	SMc00461;	SACOL0357;
COG0758	-	HP0333;	Rv2896c;	-	SP_1266;	VC0048;	y4024;	BAB2_0638;	PA0021;	NGO1865;	SMc01363;	SACOL1266;
COG0759	BA5048;	HP1449;	Rv3922c;	RP351a;	SP_1873;	VC0005;	-	BAB1_1095;	PA2045;	NGO2180;	SMc01007;	SACOL1842;
COG0760	BA1041;BA1169;BA2336;	HP0175;HP0659;HP0977;	-	RP576;RP822;	SP_0981;	VC0445;VC1918;VCA0953;	y0355;y1031;y3681;	BAB1_0706;BAB1_1162;BAB1_1944;BAB2_0908;	PA0027;PA0594;PA0699;PA1805;PA1996;PA3871;PA4176;	NGO0766;NGO1655;NGO1656;NGO1714;	SMc00234;SMc00581;SMc02451;	SACOL1897;
COG0761	BA4511;	HP0400;	Rv1110;Rv3382c;	-	-	VC0685;	y3697;	BAB1_0501;	PA4557;	NGO0072;	SMc00016;	-
COG0762	BA4037;	HP0644;	Rv2146c;	-	SP_1663;	VC0459;	y3329;	BAB1_1992;	PA0392;	-	SMc03238;	SACOL1203;
COG0763	-	HP0867;	-	RP321;	-	VC2247;	y3122;	BAB1_1171;	PA3643;	NGO1782;	SMc02089;	-
COG0764	BA2900;BA5508;	HP1376;	-	RP008;	SP_0424;	VC1483;VC2249;	y2715;y2740;y3124;	BAB1_1174;BAB1_2174;	PA1610;PA3645;	NGO1804;	SMc00328;SMc02092;SMc04277;	SACOL2091;
COG0765	BA0641;BA0642;BA0856;BA4375;	HP0939;HP1169;HP1170;	-	RP129;	SP_0453;SP_0607;SP_0608;SP_0710;SP_0711;SP_0823;SP_1241;SP_1461;SP_1502;	VC0009;VC1360;VCA1038;VCA1040;	y0933;y0934;y1187;y1188;y1674;y2459;y4123;y4124;	BAB1_0768;BAB1_1956;BAB2_0557;	PA0313;PA1257;PA1258;PA1340;PA1341;PA2202;PA2203;PA4193;PA4194;PA5075;	NGO0373;NGO0968;NGO2011;NGO2012;	SMa0079;SMa0081;SMa0501;SMa0503;SMa2197;SMb20264;SMb20265;SMb20429;SMb20430;SMb20975;SMb21095;SMb21136;SMb21137;SMc02120;SMc03133;SMc03865;SMc03893;	SACOL1916;SACOL2411;
COG0766	BA5529;BA5578;	HP0648;	Rv1315;	RP579;	SP_1081;SP_1966;	VC2514;	y0140;	BAB1_0287;	PA4450;	NGO1918;	SMc02305;	SACOL2092;SACOL2116;
COG0767	-	HP1466;	Rv0167;Rv0168;Rv0587;Rv0588;Rv1964;Rv1965;Rv3500c;Rv3501c;	RP096;	-	VC2519;	y0145;	BAB1_1038;	PA3211;PA4455;	NGO2117;	SMc00174;	-
COG0768	BA2238;BA2504;BA2637;BA2648;BA4054;BA4055;BA4497;BA4606;	HP1556;HP1565;	Rv0016c;Rv2163c;Rv2864c;	RP565;RP567;	SP_0336;SP_1673;	VC0950;VC2407;	y1178;y3632;	BAB1_1456;	PA2272;PA4003;PA4418;	NGO1542;	SMa2295;SMc01860;	SACOL0033;SACOL1194;SACOL1609;
COG0769	BA4053;	HP1494;	Rv2158c;Rv3712;	RP597;	SP_1530;SP_1589;	VC2406;	y3631;	BAB1_1455;	PA4417;	NGO1541;	SMc01861;	SACOL1023;SACOL1951;
COG0770	BA0246;	HP0740;	Rv2157c;	RP596;	SP_1670;	VC2405;	y3630;	BAB1_1454;	PA4416;	NGO1539;	SMc01862;	SACOL2073;
COG0771	BA4051;	HP0494;	Rv2155c;	RP410;	SP_0688;	VC2403;	y3628;	BAB1_1452;	PA4414;	NGO1535;	SMc01864;	SACOL1196;
COG0772	BA1034;BA4050;BA4158;BA4381;	HP0743;HP1560;	Rv0017c;Rv2154c;	RP280;RP411;	SP_0803;SP_1067;	VC0949;VC2402;	y1177;y3627;	BAB1_1451;	PA4002;PA4413;	NGO1534;	SMc01865;	SACOL1122;SACOL2075;
COG0773	BA4938;	HP0623;	Rv2152c;	RP247;	SP_1521;	VC2400;VC2542;	y0665;y3625;	BAB1_1449;	PA4020;PA4411;	NGO0815;NGO1532;	SMc01867;	SACOL1790;
COG0774	-	HP1052;	-	RP254;	-	VC2396;	y3620;	BAB1_1443;	PA4406;	NGO2065;	SMc01875;	-
COG0775	BA2564;BA2866;BA4602;	HP0089;	Rv0091;Rv2292c;Rv2293c;	-	SP_0991;	VC2379;	y0805;y2119;	BAB1_0647;BAB2_0843;	PA3970;	NGO0345;	SMc00395;SMc02386;	SACOL1655;
COG0776	BA1531;BA2377;BA3858;	HP0835;	Rv2986c;	RP171;RP524;RP708;	SP_1113;	VC0273;VC1222;VC1914;VC1919;	y0499;y1030;y1910;y2779;	BAB1_0152;BAB1_0799;BAB1_1129;	PA1804;PA2738;PA3161;PA3940;PA5348;	NGO0305;NGO0603;NGO0777;	SMc01134;SMc01786;SMc01906;	SACOL1513;
COG0777	BA4846;	HP0950;	Rv0904c;	-	SP_0426;	VC1000;	y1601;	BAB1_2109;	PA0211;PA3112;	NGO0249;	SMc02764;	SACOL1748;
COG0778	BA0766;BA1266;BA1647;BA2257;BA3040;BA3380;BA4264;BA4571;	HP0642;HP0954;	Rv0306;Rv3262;Rv3368c;	-	SP_0622;SP_1710;	VC0715;VC1048;VCA0637;	y2159;	BAB1_1091;BAB2_1015;	PA1274;PA3208;PA3943;PA5190;	NGO0388;NGO1279;	SMc00166;SMc01012;SMc02781;	SACOL0453;SACOL0874;SACOL2534;
COG0779	BA3954;	HP1046;	Rv2842c;	RP554;	SP_0552;	VC0641;	y0686;	BAB1_2162;	PA4746;	NGO1284;	SMc02911;	SACOL1284;
COG0780	BA1362;	HP1413;	-	RP072;	SP_1777;	VC0902;	y3147;	BAB1_1206;	PA2806;	NGO1684;	SMc02723;	SACOL0789;
COG0781	BA4406;	HP0001;	Rv2533c;	RP162;	SP_0433;	VC2267;	y1002;	BAB1_0792;	PA4052;	NGO0256;	SMc01778;	SACOL1569;
COG0782	BA4607;	HP0866;	Rv1080c;Rv3788;	RP861;	SP_1517;	VC0634;VC2715;VCA0607;	y0168;y0679;y3915;	BAB1_0580;BAB1_1523;BAB2_0626;	PA2859;PA4755;PA5274;	NGO0262;NGO0899;	SMa0149;SMa0229;SMa0232;SMc00347;SMc01218;	SACOL1665;
COG0783	BA2013;BA5290;	HP0243;	-	RP806;	SP_1572;	VC0139;	y1677;	BAB1_2150;	PA0962;	-	-	SACOL2131;
COG0784	BA0994;BA0996;BA1660;BA1803;BA3153;BA4394;BA5581;	HP0019;HP0392;HP0393;HP0616;HP1021;HP1067;	Rv3143;	-	-	VC0303;VC0622;VC1050;VC1081;VC1082;VC1086;VC1155;VC1157;VC1316;VC1349;VC1398;VC1445;VC1602;VC1651;VC1652;VC1653;VC1831;VC2006;VC2065;VC2202;VC2369;VC2453;VCA0189;VCA0522;VCA0709;VCA0736;VCA0954;VCA1086;VCA1096;	y0126;y0513;y0808;y1842;y2148;y2387;y2971;y3864;	BAB1_0099;BAB1_0346;BAB1_1671;BAB2_0042;BAB2_0628;	PA0179;PA0267;PA0408;PA0409;PA0413;PA0928;PA1243;PA1396;PA1456;PA1611;PA1976;PA1992;PA2137;PA2177;PA2583;PA2798;PA2824;PA2881;PA3044;PA3271;PA3346;PA3349;PA3462;PA3704;PA3946;PA3947;PA3974;PA4112;PA4856;PA4959;PA4982;PA5364;	-	SMa0021;SMa0114;SMa0293;SMa0760;SMa0941;SMa1142;SMa1226;SMa1558;SMa1573;SMa1688;SMa2065;SMb20356;SMb20357;SMb20358;SMb20516;SMb20609;SMb20934;SMc00471;SMc00653;SMc00720;SMc00794;SMc00888;SMc01128;SMc01371;SMc01504;SMc01953;SMc02249;SMc03006;SMc03011;SMc03254;SMc04044;SMc04109;SMc04170;	-
COG0786	-	HP1506;	-	-	-	VCA0041;	y0106;	-	PA3176;	NGO1890;	-	SACOL2340;
COG0787	BA0252;BA2079;	HP0941;	Rv3423c;	RP095;	SP_1698;	VC0372;VC1312;	y0578;y1849;	BAB2_0312;	PA4930;PA5302;	NGO1295;	SMc00557;	SACOL1434;SACOL2060;
COG0788	-	HP1434;	Rv2964;	-	-	VC1992;	y2150;	BAB2_0326;	PA4314;PA5420;	-	SMa2141;SMc03205;SMc04154;	-
COG0789	BA0931;BA1063;BA1509;BA1641;BA2287;BA2576;BA3423;BA3834;BA5200;BA5400;BA5407;BA5621;	HP1025;	Rv0353;Rv1828;Rv1830;Rv3334;	RP707;	SP_0501;SP_0739;SP_1856;	VC0277;VC0974;VCA0056;VCA0084;VCA0264;	y1094;y1995;y4017;	BAB1_0222;BAB1_0800;BAB1_1201;BAB1_2018;BAB2_0220;BAB2_0414;	PA2016;PA2273;PA2718;PA2737;PA3689;PA4659;PA4778;PA4878;PA5116;	NGO0602;	SMa0281;SMa1014;SMb21187;SMb21579;SMc00109;SMc00182;SMc01260;SMc01787;	SACOL1328;SACOL2193;SACOL2388;SACOL2517;
COG0790	-	HP0160;HP0211;HP0235;HP0336;HP0519;HP0628;HP1098;HP1117;	-	-	-	VC1194;VC2601;VCA1026;	y2322;	BAB1_0652;BAB1_0891;BAB1_1720;BAB2_0413;	PA0360;PA3543;PA3978;PA4516;PA5086;PA5087;PA5088;	NGO1536;	SMa0013;SMc02078;SMc02231;SMc02392;SMc03995;	-
COG0791	BA1952;BA2849;BA5427;	HP0087;	Rv0024;Rv1115;Rv1477;Rv1478;Rv1566c;Rv2190c;	-	-	VC1537;	Y1047;y1925;y1952;y2194;y2908;	BAB1_0623;BAB1_2180;	PA0639;PA1198;PA1199;PA1844;PA3472;	NGO0901;NGO1190;	SMc02827;	-
COG0792	-	HP0823;	Rv2898c;	-	-	VC0580;	y0119;	BAB1_0178;	PA4424;	NGO1987;	SMc00418;	-
COG0793	BA5414;	HP1350;	-	RP228;	-	VC1496;VCA0045;	y1867;	BAB1_1845;	PA3257;PA5134;	NGO0572;	SMb20928;SMc03783;	SACOL1455;
COG0794	-	HP1429;	-	RP505;	-	VC2523;	y0149;y0230;	BAB2_0072;	PA4457;	NGO1609;	SMb20809;SMb20830;SMc02268;	SACOL0618;
COG0795	-	HP0362;HP1498;	-	RP769;RP871;	-	VC2499;VC2500;	y0747;y0748;	BAB1_0708;BAB1_0709;	PA3827;PA3828;	NGO1228;NGO1229;	SMc00583;SMc00584;	-
COG0796	BA0847;BA4717;	HP0549;	Rv1338;	-	SP_1881;	VC0158;	y0326;	BAB1_1217;	PA4662;	NGO1500;	SMc00483;	SACOL1161;
COG0797	-	HP1571;	-	RP390;	-	VC0948;	y1176;	BAB1_1009;BAB1_2138;	PA4000;PA4485;	NGO1728;	SMc00404;SMc01187;	-
COG0799	BA4556;	HP1414;	Rv2420c;	RP811;	SP_1744;	VC0952;	y1180;	BAB1_1849;	PA4005;	NGO2081;	SMc03780;	SACOL1648;
COG0800	-	HP1099;	-	-	SP_0317;	VC0285;	y2243;	BAB2_0083;BAB2_0296;	PA3131;PA3181;	NGO0713;	SMc00882;SMc02043;SMc03153;	-
COG0801	BA0073;	HP1036;	Rv3606c;	-	SP_0292;	VC0525;VC0593;	y0787;	BAB1_1051;	PA0583;PA4728;	NGO0323;	SMc00465;	SACOL0560;
COG0802	BA0258;	HP0716;	Rv3422c;	RP013;	SP_1944;	VC0343;	y0626;	BAB1_2102;	PA4948;	NGO1501;	SMc02757;	SACOL2041;
COG0805	BA2243;	HP1061;	Rv2093c;	RP782;	-	VC0088;	y0454;	BAB1_0903;	PA5070;	NGO0181;	SMc02065;	SACOL0417;
COG0806	BA3980;	HP1149;	Rv2907c;	RP348;	SP_0778;	VC0562;	y0895;	BAB1_1915;	PA3744;	NGO0173;	SMc03860;	SACOL1255;
COG0807	BA4333;	HP0802;HP0804;	Rv1415;Rv1940;	-	SP_0176;	VC1263;VC2269;	y2064;	BAB1_0455;	PA4047;PA4054;	NGO0704;NGO1134;	SMc00008;	SACOL1818;
COG0809	BA4648;	HP1062;	-	RP213;	SP_1416;	VC0739;	y0990;	BAB1_1116;	PA3824;	NGO0047;	SMc01207;	SACOL1695;
COG0810	-	HP0582;HP0582;HP1341;HP1341;	-	-	-	VC1544;VCA0910;	y0317;y2037;y2037;	BAB1_1681;	PA0197;PA0197;PA0406;PA5531;PA5531;	NGO1379;NGO1379;	SMc01515;	-
COG0811	-	HP1130;HP1339;HP1445;	-	RP309;	-	VC1546;VC1547;VC1839;VCA0911;	y3058;y3495;	BAB1_1679;BAB1_1712;	PA0198;PA0693;PA0969;PA1924;PA2983;	NGO1378;	SMc02085;SMc03958;	-
COG0812	BA4048;BA5315;	HP1418;	Rv0482;	RP248;	SP_1390;	VC0318;	y0471;	BAB1_1448;	PA2977;	NGO0394;	SMc01868;	SACOL0801;
COG0813	BA1483;	HP1178;	-	-	SP_0835;	VC2347;VCA0053;	y3740;	-	-	-	-	SACOL0121;SACOL2130;
COG0814	BA3306;BA3451;	HP0133;	-	-	-	VC1301;VC1658;VCA0160;VCA0772;	y0537;y2862;y2900;y2979;	-	PA1916;PA3766;PA5434;	NGO2073;	-	-
COG0815	-	HP0180;	Rv2051c;Rv2261c;Rv2262c;	RP366;	-	VC0958;	y1190;	BAB1_2158;	PA3984;	NGO0289;	SMc01111;	-
COG0816	BA4614;	HP0334;	Rv2554c;	RP330;	-	VC0466;	y3323;	BAB2_0643;	PA0404;	NGO0568;	SMc01355;	SACOL1671;
COG0817	-	HP0877;	Rv2594c;	RP119;	-	VC1847;	y2254;	BAB1_1716;	PA0965;	NGO0153;	SMc03967;	-
COG0818	BA4526;	HP0700;	-	-	SP_0968;	VCA0714;	y0571;	BAB1_1032;	PA3603;	NGO1216;	SMc04213;	SACOL1626;
COG0820	BA4002;	HP1428;	Rv2880c;	-	SP_0768;	VC0757;	y1350;	BAB1_0074;	PA1839;PA3806;	NGO0596;	SMc03831;	SACOL1230;
COG0821	BA4502;	HP0625;	Rv2868c;	-	-	VC0759;	y1353;	BAB1_1788;	PA3803;	NGO0594;	SMc03888;	-
COG0822	BA5214;	HP0221;	Rv1465;	RP485;	SP_0870;	VC0749;	y1335;	BAB1_1096;	PA3813;	NGO0633;	SMc01006;	SACOL0917;
COG0823	-	HP1126;	-	RP302;	-	VC1836;	y1875;y3055;	BAB1_1709;	PA0972;PA3619;	-	SMc00162;SMc04461;	-
COG0824	BA3667;BA4751;	HP0496;	Rv0163;Rv2475c;	-	-	VC1840;VC1938;	y1033;y3059;	BAB1_1713;	PA0968;PA0988;PA2801;PA3130;PA5185;PA5329;PA5385;	NGO2123;	SMc00967;SMc01638;SMc03960;	SACOL1386;SACOL2343;SACOL2551;
COG0825	BA4845;	HP0557;	Rv0904c;	-	SP_0427;	VC2244;	y3119;	BAB1_2033;	PA3639;	NGO0821;	SMc00690;	SACOL1747;
COG0826	BA4609;BA4610;	HP0169;	-	-	SP_0801;SP_1427;SP_1429;	VC0651;VC0652;VC0717;	y0705;y0706;y1379;	BAB2_0914;BAB2_0915;	PA3912;PA3913;PA5440;	NGO1314;	SMa1291;SMa1292;	SACOL1667;SACOL1668;
COG0828	BA4534;	HP0562;	-	RP615;	SP_1414;	VC0520;	y3535;	BAB2_0269;	PA0579;	NGO2134;	SMc03934;SMc04320;	SACOL1632;
COG0833	BA0492;BA0643;BA2998;BA3076;	HP1017;	-	-	-	-	y2876;	-	PA4628;PA4981;	-	-	SACOL1367;SACOL1728;
COG0834	BA0640;BA0855;BA4376;	HP0940;HP1172;	Rv0411c;	RP150;	SP_0112;SP_0148;SP_0453;SP_0609;SP_0620;SP_1241;SP_1394;SP_1500;	VC0010;VC1067;VC1362;VC1598;VC1603;VC1653;VC1863;VC2622;VCA0557;VCA0583;VCA0759;VCA0978;VCA0981;VCA1039;	y0847;y0932;y1189;y1607;y1675;y2387;y2460;y2830;y2844;y4125;	BAB1_0325;BAB1_0881;BAB1_1954;BAB1_1954;BAB2_0286;BAB2_0558;BAB2_0611;BAB2_0612;	PA0314;PA0575;PA0600;PA0777;PA0888;PA1260;PA1342;PA1531;PA2204;PA2583;PA2902;PA2923;PA3261;PA3475;PA3858;PA3865;PA3946;PA4027;PA4049;PA4195;PA5076;PA5082;PA5137;PA5138;PA5139;PA5153;PA5270;PA5472;	NGO0372;NGO1152;NGO2014;	SMa0082;SMa0495;SMa0506;SMa0677;SMa2199;SMb20175;SMb20263;SMb20428;SMb20706;SMb20976;SMb21097;SMb21135;SMc00140;SMc00676;SMc01205;SMc02118;SMc02219;SMc02259;SMc03131;SMc03864;SMc03891;	SACOL1916;SACOL2412;
COG0835	-	HP0019;HP0391;HP0393;HP0616;	-	-	-	VC1402;VC1602;VC2006;VC2059;VC2202;VCA0954;VCA1093;VCA1094;	y1828;	-	PA0177;PA0410;PA1464;PA3349;PA3705;PA3707;	-	SMa1554;SMc01468;SMc03008;SMc03090;	-
COG0836	-	HP0043;	-	-	-	VC0241;	y1081;	BAB1_0561;BAB2_0856;	PA2232;PA3551;PA5452;	-	SMb21082;	-
COG0837	-	HP1103;	-	-	-	-	y1505;	BAB2_1010;	PA3193;	NGO0717;	SMc02835;	-
COG0838	BA5542;	HP1260;	Rv3145;	RP357;	-	-	y1630;	BAB1_0822;	PA1883;PA2637;	NGO1751;	SMa1533;SMc01912;	-
COG0839	BA5536;	HP1269;	Rv3154;	RP790;	-	-	y1638;	BAB1_0831;	PA2645;	NGO1742;	SMa1545;SMc01923;	-
COG0840	BA0369;BA0370;BA0379;BA0558;BA0575;BA0684;BA1125;BA2009;BA3291;BA5256;BA5280;BA5317;BA5673;	HP0082;HP0099;HP0103;HP0599;	-	-	-	VC0098;VC0216;VC0282;VC0449;VC0512;VC0514;VC0825;VC0840;VC1248;VC1289;VC1298;VC1313;VC1394;VC1403;VC1405;VC1406;VC1413;VC1535;VC1536;VC1643;VC1859;VC1868;VC1898;VC1967;VC2161;VC2439;VCA0008;VCA0031;VCA0068;VCA0176;VCA0220;VCA0268;VCA0658;VCA0663;VCA0773;VCA0864;VCA0895;VCA0906;VCA0923;VCA0974;VCA0979;VCA0980;VCA0988;VCA1034;VCA1056;VCA1069;VCA1088;VCA1092;	Y1044;y1672;y1805;y1837;y1838;y2471;y2958;y3190;y4081;	-	PA0176;PA0180;PA0411;PA1251;PA1423;PA1561;PA1608;PA1646;PA1930;PA2561;PA2573;PA2652;PA2654;PA2788;PA2867;PA2920;PA3708;PA4290;PA4307;PA4309;PA4310;PA4520;PA4633;PA4844;PA4915;PA5072;	-	SMa1556;SMc00339;SMc00765;SMc00975;SMc01469;SMc01719;SMc03004;SMc03087;SMc04227;	-
COG0841	BA0719;BA5686;	HP0607;	-	RP170;	-	VC0164;VC0629;VC0914;VC1673;VC1757;VCA0638;	y0703;y1049;y1384;y1385;y1439;y3393;y3759;	BAB1_0307;BAB1_0323;BAB1_1112;BAB2_0321;	PA0158;PA0426;PA1436;PA2018;PA2494;PA2526;PA2527;PA3522;PA3676;PA4207;PA4375;PA4598;	NGO1364;	SMa0875;SMa1662;SMa1884;SMb20345;SMb21498;SMc01095;SMc01457;SMc01829;SMc02867;SMc03971;	SACOL2252;
COG0842	BA1794;BA1795;BA2542;BA3492;BA5525;BA5599;	HP0611;HP0612;HP1486;HP1487;	Rv1457c;Rv1686c;Rv1747;Rv2937;Rv2938;	-	SP_1063;SP_2002;	VC0590;VC1608;VC1609;	y0781;	BAB1_1368;BAB2_0771;	PA2811;PA3400;PA3401;PA5230;PA5231;	-	SMa0863;SMb20185;SMb21204;SMb21205;SMc04218;	SACOL1353;
COG0843	BA0702;BA4153;	-	Rv3043c;	RP405;	-	-	y1020;	BAB1_0493;	PA0106;PA1318;	-	SMb21370;SMb21488;SMc00010;SMc01983;	SACOL1069;
COG0845	BA0799;BA5497;	HP0606;HP0970;HP1328;HP1488;	-	RP314;RP341;	SP_0785;	VC0165;VC0628;VC0913;VC1447;VC1563;VC1564;VC1607;VC1659;VC1674;VC1675;VC1756;VCA0639;VCA1080;	y0287;y0316;y0702;y1050;y1386;y1481;y2670;y2814;y3392;y3760;	BAB1_0306;BAB1_0322;BAB1_1113;BAB1_1371;BAB1_1685;BAB2_0319;BAB2_0773;BAB2_0804;BAB2_0869;	PA0156;PA0157;PA0425;PA1247;PA1435;PA1877;PA2019;PA2389;PA2493;PA2521;PA2528;PA3402;PA3405;PA3523;PA3677;PA4142;PA4206;PA4374;PA4591;PA4599;PA5232;	NGO0123;NGO1365;NGO1440;	SMa0876;SMa1111;SMa1124;SMa1664;SMa1885;SMb20346;SMb20368;SMb20390;SMb20945;SMb21073;SMb21207;SMb21245;SMb21315;SMb21465;SMb21497;SMc01094;SMc01458;SMc01828;SMc02571;SMc02868;SMc03146;SMc03972;SMc04208;SMc04350;	-
COG0846	BA3089;	HP1259;	Rv1151c;	-	-	VC1509;	y1790;	-	PA1125;PA1197;	-	-	SACOL0397;SACOL2189;
COG0847	BA1565;	HP1387;	Rv2191;Rv3711c;	RP732;	SP_0802;SP_0993;	VC0299;VC1006;VC1290;VC2233;	y1955;y3094;	BAB1_2072;BAB2_0617;BAB2_0967;	PA1816;PA3232;PA3528;	NGO0973;	SMa0255;SMc02789;	SACOL1495;SACOL1954;
COG0848	-	HP1129;HP1340;HP1446;	-	RP310;	-	VC1545;VC1838;VCA0912;	y3057;y3494;	BAB1_1680;BAB1_1711;	PA0199;PA0694;PA0970;PA2982;	NGO1377;	SMc02084;SMc03957;	-
COG0849	BA4046;	HP0978;	-	RP251;	SP_1667;	VC2398;	y3622;	BAB1_1445;	PA4408;	NGO1529;	SMc01873;	SACOL1198;
COG0850	BA4681;	HP1053;	-	-	-	VC1959;	y2232;	BAB2_0884;	PA3243;	NGO1816;	SMb21524;	-
COG0851	-	HP0332;	-	-	-	VC1961;	y2234;	BAB2_0882;	PA3245;	NGO1814;	SMb21522;	-
COG0852	BA5540;	HP1262;	Rv3147;	RP355;	-	-	y1632;	BAB1_0824;	PA2639;	NGO1749;	SMa1531;SMc01914;	-
COG0853	BA1564;	HP0034;	Rv3601c;	-	-	-	y0784;	-	PA4731;	NGO0620;	-	SACOL2613;
COG0854	-	HP1582;	-	-	-	VC2458;	y1300;	BAB1_1404;	PA0773;	NGO1508;	SMc01407;	-
COG0855	BA4208;	HP1010;	Rv2984;	-	-	VC0723;	y1398;	BAB1_0772;	PA5242;	NGO0003;	SMc00618;	-
COG0857	-	HP0905;	Rv0408;	-	-	VC1097;	y1620;	-	PA0835;	NGO0214;	-	-
COG0858	BA3948;	HP1047;	Rv2838c;	RP435;	SP_0557;	VC0644;	y0689;	BAB1_2166;	PA4743;	NGO0644;	SMc00320;	SACOL1289;
COG0859	-	HP0279;HP0479;HP1191;HP1283;HP1284;	-	-	-	VC0223;VC0225;VC0235;VC0236;	y0084;y0085;y3763;y3967;	-	PA5011;PA5012;	NGO0987;NGO1934;	-	-
COG0860	BA0146;BA0898;BA1817;BA2446;BA2528;	HP0772;	Rv3717;Rv3915;	-	-	VC0344;	y0627;y3161;	BAB1_0931;	PA4947;PA5538;	NGO1502;	SMc01335;	SACOL1687;
COG0861	BA0402;BA1201;BA1322;BA2946;	HP1343;	Rv2723;	RP786;	-	VCA0546;	y0558;y2549;y2643;	BAB1_1353;BAB1_1733;	PA1170;PA1331;PA2549;PA5250;PA5469;	NGO1059;NGO1917;	SMc03171;SMc04175;	SACOL1026;
COG0863	-	HP0050;HP0092;HP0263;HP1352;HP1367;HP1368;	-	-	-	VCA0447;	Y1085;y3792;	BAB1_0516;	-	NGO0008;	SMc00021;	-
COG0864	BA0253;	HP1338;	-	-	-	-	-	BAB2_0432;	-	-	-	-
COG1001	BA3032;	-	-	-	-	-	-	BAB2_0587;	-	-	SMa1715;SMa1718;SMb21278;SMc01533;	-
COG1003	BA4447;	-	Rv1832;	-	-	-	y3292;	BAB2_0515;	PA2445;PA5213;	NGO1325;	SMc02049;	SACOL1593;
COG1004	BA5434;	-	Rv0322;	RP779;	-	VCA0780;	y2147;	BAB2_0692;	PA2022;PA3540;PA3559;	-	SMc02641;	-
COG1005	BA5538;	HP1267;	Rv3152;	RP796;	-	-	y1636;	BAB1_0829;	PA2643;	NGO1744;	SMa1516;SMc01921;	-
COG1007	BA5532;	HP1273;	Rv3158;	RP537;	-	-	y1642;	BAB1_0835;	PA2649;	NGO1737;	SMa1535;SMc01927;	-
COG1008	BA5533;	HP1272;	Rv3157;	RP793;	-	-	y1641;	BAB1_0834;	PA2648;	NGO1738;	SMa1536;SMc01926;	-
COG1009	BA3183;BA5534;	HP1271;	Rv3156;	RP792;	-	VC1581;VCA0157;	y1640;	BAB1_0833;BAB2_0738;	PA1054;PA2647;	NGO1740;	SMc00051;SMc01925;SMc03179;	SACOL0494;SACOL0679;SACOL0955;
COG1011	BA2720;BA3392;BA5658;	-	Rv3376;	-	SP_1171;	VC0129;VC1645;VCA0608;	y0388;y2128;y3802;y3921;	BAB1_0517;BAB1_0590;BAB2_0989;BAB2_1126;	PA0810;PA5177;PA5281;	NGO2055;	SMa1851;SMa1857;SMa1978;SMc00081;SMc00103;SMc01730;SMc01745;	SACOL0667;SACOL1188;
COG1012	BA0309;BA0327;BA0849;BA1296;BA2289;BA2354;BA2513;BA2831;BA3609;BA4599;	HP0056;	Rv0147;Rv0223c;Rv0234c;Rv0458;Rv0753c;Rv0768;Rv1187;Rv1731;Rv2858c;Rv3293;	-	SP_1119;SP_2026;	VC0819;VC1745;VC1819;VC2033;VC2616;VCA1067;	y0175;y0176;y1146;y2023;y2347;y2546;y2894;	BAB1_0211;BAB1_0576;BAB1_1655;BAB1_1840;BAB1_2045;BAB2_0327;BAB2_0566;BAB2_0823;BAB2_0976;BAB2_1019;BAB2_1035;BAB2_1114;BAB2_1114;BAB2_1114;BAB2_1119;BAB2_1130;	PA0130;PA0219;PA0265;PA0366;PA0747;PA0898;PA1027;PA1253;PA1984;PA2125;PA2217;PA2323;PA3504;PA3570;PA4022;PA4073;PA4123;PA4189;PA4899;PA5312;PA5373;	NGO0665;NGO1061;	SMA2213;SMa0050;SMa0052;SMa0220;SMa0260;SMa0796;SMa0805;SMa1415;SMa1731;SMa1844;SMa1848;SMb20262;SMb20378;SMb20424;SMb20891;SMb21185;SMb21301;SMb21539;SMb21635;SMc00094;SMc00781;SMc01588;SMc01656;SMc01971;SMc02689;SMc02780;SMc04385;SMc04397;	SACOL0135;SACOL0154;SACOL1984;SACOL2114;SACOL2569;SACOL2628;
COG1013	BA3909;	HP0590;HP1111;	Rv2454c;	-	-	VCA0530;	y1999;	-	-	-	-	SACOL1309;
COG1014	BA3910;	HP0591;HP1108;	Rv2455c;	-	-	VCA0530;	y1999;	-	-	-	-	SACOL1308;
COG1015	BA4309;	HP1179;	-	-	SP_0829;	VC2348;	y3741;	-	-	-	SMc04119;	SACOL0124;
COG1017	BA1467;	-	-	-	-	VCA0183;	y1321;	-	PA2664;	-	SMa1191;	SACOL0220;
COG1018	BA1467;	-	Rv2776c;Rv3230c;Rv3554;Rv3571;	-	-	VCA0183;VCA0924;	y0049;y1321;y1695;y2820;	BAB1_0361;BAB1_1482;	PA2664;PA3397;PA3498;PA4615;PA4889;PA4905;PA5411;	NGO0687;NGO0734;	SMa0752;SMa1191;SMa1500;SMa1735;SMa2117;SMb21636;SMc00981;SMc02122;SMc04151;	SACOL0220;
COG1020	BA1389;BA2372;BA2372;BA2726;	-	Rv0101;Rv0101;Rv1182;Rv2379c;Rv2380c;Rv2380c;Rv2383c;Rv2935;Rv3820c;Rv3824c;	-	SP_2176;	VC0775;VC1579;VC2209;VC2209;VC2209;	y2399;y2399;y2400;y3410;y3410;y3411;y3412;	BAB2_0016;	PA1221;PA2302;PA2302;PA2305;PA2399;PA2399;PA2400;PA2400;PA2402;PA2402;PA2402;PA2402;PA2424;PA2424;PA2424;PA3327;PA3327;PA3329;PA4078;PA4225;PA4226;	-	-	SACOL0164;SACOL0164;SACOL0935;
COG1021	BA2370;	-	Rv2384;	-	-	VC0772;	y2403;	BAB2_0014;	PA4228;	-	-	-
COG1024	BA0894;BA2356;BA2551;BA3583;BA4761;BA5249;	-	Rv0222;Rv0456c;Rv0632c;Rv0673;Rv0675;Rv0860;Rv0905;Rv0971c;Rv1070c;Rv1071c;Rv1136;Rv1141c;Rv1142c;Rv1472;Rv1935c;Rv2486;Rv2679;Rv2831;Rv3039c;Rv3373;Rv3374;Rv3516;Rv3550;Rv3774;	RP560;	SP_0415;	VC1047;VC2758;	y0464;y1580;y2710;y2711;	BAB1_0016;BAB1_0439;BAB1_0781;BAB1_2046;BAB1_2185;BAB2_0444;BAB2_1046;	PA0744;PA0745;PA1021;PA1240;PA1629;PA1737;PA1748;PA1821;PA2013;PA2767;PA2841;PA2890;PA3014;PA3426;PA3591;PA4330;PA4980;	-	SMa1408;SMb20752;SMb21126;SMb21633;SMc00976;SMc01153;SMc01641;SMc01669;SMc01806;SMc02227;SMc04398;	SACOL0212;
COG1025	-	-	-	-	-	VC2072;	y3165;	-	PA1973;	-	-	-
COG1027	BA0609;BA1800;BA3136;	HP0649;	-	-	-	VC2698;	y0606;	BAB1_1959;	PA5429;	NGO0556;	-	-
COG1028	BA0748;BA1330;BA1847;BA1958;BA2368;BA2778;BA3204;BA3385;BA3440;BA3471;BA3602;BA3610;BA3921;BA3989;BA4204;BA4233;BA4249;BA4874;BA4968;	HP0561;HP0890;HP1014;	Rv0068;Rv0148;Rv0242c;Rv0303;Rv0439c;Rv0547c;Rv0687;Rv0765c;Rv0769;Rv0851c;Rv0927c;Rv0945;Rv1050;Rv1144;Rv1245c;Rv1350;Rv1483;Rv1543;Rv1714;Rv1856c;Rv1865c;Rv1882c;Rv1928c;Rv1941;Rv2002;Rv2073c;Rv2129c;Rv2214c;Rv2263;Rv2750;Rv2766c;Rv2857c;Rv3057c;Rv3085;Rv3174;Rv3224;Rv3391;Rv3485c;Rv3502c;Rv3530c;Rv3548c;Rv3549c;Rv3559c;Rv3791;	RP035;RP762;	SP_0320;SP_0421;SP_0793;	VC0774;VC0979;VC1059;VC1119;VC1591;VC1815;VC2021;VC2047;VCA0301;VCA0691;VCA1108;	y0839;y0984;y1098;y1645;y1758;y1886;y2056;y2317;y2497;y2600;y2709;y2713;y2717;y2897;y3224;	BAB1_0113;BAB1_0246;BAB1_0471;BAB1_0483;BAB1_0721;BAB1_0736;BAB1_1357;BAB1_1634;BAB1_1635;BAB1_1647;BAB1_1647;BAB1_1789;BAB1_1978;BAB1_2039;BAB1_2043;BAB2_0012;BAB2_0029;BAB2_0253;BAB2_0461;BAB2_0492;BAB2_0826;BAB2_0975;	PA0117;PA0182;PA1023;PA1066;PA1330;PA1344;PA1379;PA1470;PA1537;PA1649;PA1827;PA1828;PA2003;PA2099;PA2142;PA2515;PA2554;PA2887;PA2892;PA2918;PA2967;PA3106;PA3128;PA3173;PA3277;PA3324;PA3330;PA3387;PA3427;PA3437;PA3507;PA3511;PA3883;PA3957;PA4079;PA4089;PA4098;PA4148;PA4162;PA4389;PA4786;PA5031;PA5150;PA5521;PA5524;	NGO0832;NGO2163;	SMa0059;SMa0074;SMa0187;SMa0326;SMa0329;SMa0335;SMa0339;SMa0389;SMa0513;SMa0719;SMa0854;SMa0959;SMa1367;SMa1398;SMa1452;SMa1629;SMa1757;SMa1779;SMa1967;SMa2019;SMa2165;SMb20073;SMb20076;SMb20210;SMb20409;SMb20456;SMb20492;SMb20493;SMb20511;SMb20662;SMb20692;SMb20693;SMb20750;SMb20871;SMb20974;SMb21010;SMb21111;SMb21159;SMb21348;SMb21383;SMb21474;SMc00136;SMc00165;SMc00260;SMc00264;SMc00268;SMc003…	SACOL0111;SACOL1245;SACOL1299;SACOL2321;SACOL2594;
COG1032	-	-	Rv0213c;	-	-	VC1711;	y3502;y3503;	-	PA2956;PA4928;	-	-	-
COG1034	-	HP1266;	Rv3151;	RP797;	-	-	y1635;	BAB1_0828;	PA2642;	NGO1745;	SMc01920;	-
COG1040	BA5425;	HP1473;	Rv3242c;	-	SP_2207;	VC2719;	y3906;	BAB1_1880;	PA0489;	NGO1726;	SMc02444;	SACOL0814;
COG1042	-	-	-	-	-	VCA0574;	y0917;	-	PA1017;PA4978;	-	SMa1146;SMc01640;	-
COG1043	-	HP1375;	-	RP007;	-	VC2248;	y3123;	BAB1_1173;	PA3644;	NGO1806;	SMc02091;	-
COG1044	-	HP0196;	-	RP009;	-	VC2250;	y3125;	BAB1_1175;	PA3646;	NGO1803;	SMc02093;	-
COG1045	BA0088;	HP1210;	Rv2335;	-	SP_0589;	VC0919;VC0923;VC2649;	y0072;	BAB1_1281;	PA2105;PA3816;	NGO1423;	SMc02113;	SACOL0575;
COG1047	-	HP1123;	-	-	-	VC0684;VC2604;	y3698;y3975;	-	PA0837;PA4558;	NGO0981;	-	-
COG1048	BA3677;	-	Rv1475c;	RP799;	-	VC1338;	y2063;	BAB1_0090;	PA0794;PA1562;	-	SMc03846;	SACOL1385;
COG1049	-	HP0779;	-	-	-	VC0604;	y0771;	-	PA1787;	NGO1231;	-	-
COG1052	BA1434;BA5135;	HP0096;	-	-	-	VC2504;VCA0192;	y1651;y2004;y4096;	BAB1_2178;BAB2_0251;	PA0927;PA2263;PA3896;PA4626;	NGO1336;NGO2043;	SMa0085;SMa0478;SMa0510;SMa2137;SMb20113;SMc01943;SMc02849;SMc04462;	SACOL0162;SACOL0932;SACOL2296;SACOL2535;SACOL2574;
COG1053	BA4754;	HP0192;	Rv0248c;Rv1552;Rv1817;Rv3318;Rv3537;	RP128;	-	VC2089;VC2656;	y0617;y3069;	BAB1_1901;	PA1583;PA2243;PA2298;	NGO0921;	SMc02349;SMc02465;	SACOL1159;
COG1054	BA1881;	-	-	RP125;	SP_0095;	VC1259;	y1738;	BAB2_0085;	PA0858;	-	SMc03156;	SACOL2713;
COG1055	BA3526;BA5143;BA5462;	-	Rv2684;Rv2685;Rv3578;	-	-	VCA1015;	y0844;	-	PA2278;	NGO1411;	-	SACOL1823;
COG1056	-	-	Rv0212c;	-	-	-	-	-	-	-	-	-
COG1057	BA4558;	HP1337;	Rv2421c;	-	SP_1747;	VCA0208;	y1181;	BAB1_1850;	PA4006;PA4917;	NGO2080;	SMc03778;	SACOL1650;
COG1058	BA3916;	-	Rv1901;	-	SP_1941;	VC1252;	y2978;	BAB1_1069;	-	NGO1962;	SMc00944;	SACOL1303;
COG1060	-	HP0654;HP0656;	Rv1173;	-	-	VC0066;	y0487;	-	-	-	-	-
COG1061	-	-	Rv0861c;Rv1179c;Rv2917;	-	SP_0575;	VC0812;VC1636;	Y1022;y2919;	-	-	-	-	SACOL2499;SACOL2499;
COG1062	-	-	Rv0162c;Rv0761c;Rv2259;Rv3086;	-	-	-	y2667;	BAB1_0128;	PA3629;	-	SMa2113;SMb20170;SMc01270;SMc03929;	-
COG1063	BA0675;BA2588;BA3131;	-	Rv1530;Rv1895;Rv3726;	-	SP_1270;SP_1855;SP_2055;	VCA0885;	y0080;y0838;y1686;	-	PA2119;PA2158;PA2188;PA4097;PA4153;PA5421;	NGO0186;NGO0711;	SMa0400;SMa0512;SMa1156;SMa1417;SMa1430;SMb20080;SMb20246;SMb20445;SMb20853;SMc01214;SMc01564;SMc01992;SMc02771;	SACOL0233;SACOL0235;SACOL0237;SACOL0241;
COG1064	BA2267;	HP1104;	Rv1862;Rv3045;	-	SP_0285;	-	-	BAB1_0204;	PA2275;PA5427;	NGO1442;	SMa1296;SMc00105;SMc00680;	SACOL0660;
COG1066	BA0081;	HP0223;	Rv3585;	RP546;	-	VC2343;	y3737;	BAB1_0474;	PA4609;	NGO0367;	SMc00556;	SACOL0572;
COG1067	BA4703;	-	-	-	-	VC1482;VCA0975;	y2739;	-	PA4576;	-	-	-
COG1069	-	-	-	-	-	-	y0231;y2095;	BAB2_0934;	-	-	SMb20852;SMc01503;	SACOL0598;
COG1070	BA3428;	-	Rv0729;	-	SP_2167;	-	y0587;y0855;y2893;y3764;y4058;	BAB1_0571;BAB2_0372;	PA2343;PA3024;	-	SMb20489;SMb20497;SMb21022;SMc01618;SMc01623;SMc02334;SMc02335;SMc02341;SMc03003;SMc03164;	SACOL2515;
COG1072	-	-	Rv1092c;	-	SP_0839;	VC0320;	y0473;	BAB1_0059;BAB1_2088;	-	-	SMc02167;SMc02567;	-
COG1073	BA1109;BA1866;BA2865;BA3372;BA4328;	-	Rv2307c;	-	-	VC2276;VCA0863;	y0507;y0644;y0964;y2306;	BAB1_0058;	PA1680;PA2168;PA2218;PA3695;PA3829;	-	SMa0171;SMa1898;	-
COG1074	BA1142;	HP1553;	Rv0630c;	RP734;	SP_1152;	VC2320;	y3164;	BAB1_2105;	PA4284;	NGO0370;	SMc02760;	SACOL0971;
COG1076	-	-	-	RP201;	-	VC0447;VC0751;	y0227;y1338;y3679;	BAB1_1463;	PA0598;PA3811;	NGO0630;	SMc01853;	-
COG1077	BA4684;BA5520;	HP1373;	-	RP768;	-	VC0415;	y0202;	-	PA4481;	-	-	-
COG1080	BA4267;	-	-	-	SP_1176;	VC0965;	y1487;y3776;	-	PA3562;PA3760;	NGO2038;	-	SACOL1092;
COG1082	-	-	Rv0498;	-	-	-	y0252;y1154;	BAB1_0568;BAB2_0524;	PA0238;PA0242;	-	SMa1353;SMa1354;SMa1394;SMb20488;SMb20581;SMb21596;SMc00433;SMc03130;SMc03162;SMc03811;SMc04130;SMc04254;	SACOL0198;
COG1085	BA0225;	-	Rv0618;Rv0619;	-	-	VC1596;	y3044;	-	-	-	-	-
COG1087	BA5505;BA5700;	HP0360;	-	-	SP_1607;SP_1828;SP_1867;	VCA0774;	y3043;	BAB1_1088;BAB2_0694;	PA1384;	NGO1896;	SMb20459;SMb20942;SMc02252;	-
COG1088	BA1230;	-	Rv3464;	-	-	-	y0366;	-	PA5161;	NGO1897;	SMb21326;	-
COG1089	-	HP0044;	Rv1508A;Rv1511;	-	-	VC0243;	-	BAB1_0545;	PA5453;	-	-	-
COG1090	BA0515;	-	Rv2216;	-	-	-	y1611;	-	PA4656;	-	-	SACOL0834;
COG1091	BA1231;	-	Rv3266c;	RP332;	-	-	-	-	PA4069;PA5162;	NGO0332;	SMb21327;	-
COG1092	BA4780;	-	-	-	SP_1378;	VC1354;VC1488;	y2725;y2751;	BAB1_0150;	PA0354;PA1407;PA3048;	NGO0651;	SMc01131;	SACOL1089;
COG1104	BA4626;BA4663;BA4900;	HP0220;	Rv3025c;	RP486;RP487;	SP_0880;SP_1094;	VC0748;	y1334;y2182;	BAB1_0947;	PA2062;PA3814;	NGO0636;	SMc00529;	SACOL1677;SACOL1765;
COG1105	BA3847;	-	Rv2029c;	-	SP_0876;SP_1191;	VCA0517;	y2886;	-	PA3561;	-	-	SACOL0758;SACOL2184;
COG1108	BA3190;BA4504;	-	Rv2060;	RP621;	SP_1649;SP_2170;	VC2083;	y1894;y1895;y2251;	BAB2_1081;	PA2409;PA5501;	NGO0169;	SMc02506;SMc02507;SMc04243;	SACOL0689;SACOL1612;
COG1109	BA0157;BA4491;BA5153;	HP0075;HP1275;	Rv3257c;Rv3308;Rv3441c;	RP509;	SP_1498;SP_1559;	VC0242;VC0611;VC0639;VCA1041;	y0684;y1083;y1710;	BAB1_0560;BAB1_1702;BAB2_0855;	PA4749;PA5322;	NGO0375;NGO1341;	SMb21081;SMc00637;	SACOL2151;SACOL2501;
COG1112	BA3207;	HP0435;HP0447;	Rv1251c;	-	-	-	-	-	PA2727;PA2728;	-	-	SACOL0076;
COG1113	BA0693;BA3516;BA3853;	-	Rv0346c;Rv0522;Rv1704c;Rv2127;	-	-	-	y0375;y0765;y0982;y2374;y2447;y2564;y4036;	BAB2_0055;	PA0129;PA0789;PA0866;PA2079;PA3000;PA5097;	-	-	SACOL1743;SACOL2309;SACOL2441;SACOL2441;
COG1114	BA0690;BA0802;BA1459;BA2063;BA3142;BA4790;	-	-	-	SP_0626;	VC0662;	y0981;	-	PA1590;PA1971;	-	-	SACOL0171;SACOL0302;SACOL1443;
COG1115	BA0638;BA2381;BA2830;BA5289;BA5300;BA5301;	HP0942;	-	-	SP_0408;	VC0784;VC1422;VC2356;	-	BAB2_0754;	PA2252;PA2533;PA3641;	NGO1290;NGO1787;NGO1807;	SMb20069;SMc04263;	SACOL1018;SACOL1392;
COG1116	BA0383;BA0726;BA2922;BA5037;	-	-	-	SP_2196;	-	y0242;y2118;	BAB2_0768;BAB2_0917;BAB2_1147;	PA0184;PA2294;PA2308;PA2329;PA3442;PA3447;PA3514;	-	SMa0581;SMb20183;SMb20569;SMc01823;SMc02346;	-
COG1117	BA4493;	-	Rv0820;Rv0933;	-	SP_1396;SP_1397;SP_2087;	VC0726;VCA0073;	y1401;y4128;	BAB1_2144;	PA5366;	-	SMc02142;	SACOL1421;
COG1118	-	HP0475;	Rv1859;Rv2397c;	-	-	VC0541;	y1469;	BAB1_0107;	PA0280;	NGO0445;	SMa2067;SMb21130;	-
COG1119	-	-	Rv3041c;	-	-	-	y3041;	-	-	-	-	SACOL2144;
COG1120	BA0618;BA3864;BA4595;BA4784;BA5629;	HP0888;	-	-	SP_1035;	VC0201;VC0779;	y0796;y2637;y2837;y2873;	BAB1_1364;BAB2_0485;	PA2912;PA4158;	-	SMa1741;SMb20058;SMb21429;	SACOL0704;
COG1121	BA3191;BA4505;	-	-	RP834;	SP_1648;SP_2171;	VC2082;	y1896;y2250;	BAB2_1080;	PA2408;PA5500;	NGO0170;	SMc02508;SMc04244;	SACOL0690;SACOL1613;
COG1123	-	HP0250;	Rv1281c;Rv3663c;	-	-	VC0170;VCA1101;	y1234;	-	-	-	SMa0298;SMa0470;SMa1434;SMa1864;SMb20111;SMb20141;SMb21040;SMb21260;SMc01645;SMc02027;SMc03268;SMc04036;SMc04288;	SACOL0184;
COG1124	-	-	-	-	-	-	y0734;y1235;	BAB2_0438;	-	-	SMc01529;	SACOL2472;
COG1125	BA2279;	HP0819;	Rv3758c;	-	SP_1861;	-	y2991;	BAB1_0224;	PA3891;	-	SMa1466;SMb21146;	SACOL0781;SACOL2453;
COG1126	BA0368;BA0639;BA0857;BA4374;	HP1171;	-	RP868;	SP_0452;SP_0610;SP_0709;SP_0824;SP_1242;SP_1460;SP_1501;	VC0008;VC1359;VCA1037;	y0935;y1186;y1673;y2458;	BAB1_0769;BAB1_1957;BAB1_1960;BAB2_0556;	PA1256;PA1339;PA4192;PA5074;	NGO0269;NGO0374;NGO2013;	SMa0083;SMa0489;SMa0508;SMa2195;SMb20266;SMb20427;SMb21096;SMb21138;SMc02121;SMc03135;SMc03894;	SACOL1915;SACOL2410;
COG1127	-	HP1465;	Rv0655;	RP097;	-	VC2520;	y0146;	BAB1_1039;	PA3212;PA4456;	NGO2116;	SMc00175;	-
COG1129	BA0667;BA2978;	-	-	-	-	VC1327;VCA0128;	y0234;y0329;y0859;y0873;y1150;y1688;y2097;y2493;y2661;y2890;y3243;y3345;y3769;y3865;y4055;	BAB1_0565;BAB1_1358;BAB1_1650;BAB2_0238;BAB2_0299;BAB2_0375;BAB2_1110;	PA1947;	-	SMa0072;SMa0199;SMa0216;SMa0270;SMa1421;SMa1998;SMb20017;SMb20317;SMb20351;SMb20485;SMb20503;SMb20507;SMb20622;SMb20673;SMb20713;SMb20718;SMb20855;SMb20894;SMb20904;SMb20930;SMb21019;SMb21344;SMb21376;SMb21422;SMb21588;SMc02020;SMc02032;SMc02169;SMc02325;SMc02337;SMc02773;SMc03815;	-
COG1131	BA0285;BA1048;BA1374;BA1376;BA1793;BA2130;BA2228;BA2541;BA2906;BA3048;BA3349;BA3387;BA3493;BA3653;BA3903;BA4299;BA4444;BA4774;BA5003;BA5526;BA5600;BA5650;	HP0613;HP1220;	Rv1218c;Rv1458c;Rv1687c;Rv1747;Rv2688c;Rv2936;	-	SP_0522;SP_0707;SP_0957;SP_1062;SP_1381;SP_1426;SP_1704;SP_1715;SP_2003;	VC0589;	y0780;	BAB2_0926;	PA2812;PA3394;PA3672;PA4037;PA5231;	NGO1399;	SMa0864;SMa1184;SMb20184;SMb21206;SMc04219;	SACOL0264;SACOL0422;SACOL1352;SACOL1873;SACOL1893;SACOL1994;SACOL1996;SACOL2525;
COG1132	BA0528;BA0852;BA2443;BA2444;BA3676;BA3740;BA3741;BA5411;	HP0600;HP1082;HP1206;	Rv0194;Rv1272c;Rv1273c;Rv1348;Rv1349;Rv1620c;	RP214;RP387;RP388;RP696;	SP_0137;SP_1342;SP_1357;SP_1358;SP_1434;SP_1435;SP_1839;SP_1840;SP_1918;SP_1919;SP_2073;SP_2075;	VC0199;VC1499;VC1878;VCA0996;	y1039;y1040;y2091;y2396;y2397;y2573;y2777;y3422;y3423;	BAB1_1017;BAB1_1560;BAB1_1561;BAB1_1727;BAB2_1011;	PA0860;PA1113;PA3228;PA4222;PA4223;PA4997;	NGO1732;NGO2165;	SMb20813;SMb20941;SMb21191;SMb21268;SMb21269;SMc00185;SMc00186;SMc02836;SMc03900;SMc03991;	SACOL0700;SACOL1924;SACOL2430;SACOL2431;
COG1133	-	-	-	-	-	-	-	BAB1_0402;	-	-	SMb20999;	-
COG1135	BA0174;BA0312;BA5222;	HP1576;	-	-	SP_0151;	VC0907;	y2866;y3104;	BAB2_0274;	PA2350;PA5503;	NGO2137;	SMc03159;	SACOL0504;SACOL0882;
COG1136	BA0798;BA2482;BA2603;BA3052;BA3255;BA3406;BA4669;BA4997;BA5085;BA5091;BA5175;BA5496;	HP0179;HP0748;	Rv0073;Rv0986;Rv2564;	RP700;	SP_0111;SP_0600;SP_0687;SP_0786;SP_0912;SP_1341;SP_1653;SP_1957;SP_1987;	VC1568;VC1630;VC1883;VC2553;VCA0855;	y1480;y1786;y2364;y2671;y2813;	BAB1_0844;BAB1_1684;	PA0073;PA2390;PA2987;PA4064;PA4594;	NGO0770;NGO1439;	SMa1120;SMb20370;SMc01376;SMc04351;	SACOL0306;SACOL0718;SACOL1040;SACOL2356;SACOL2644;SACOL2724;
COG1137	-	HP0715;	-	RP508;	-	VC2528;	y0153;	BAB1_0156;	PA4461;	NGO1605;	SMc01138;	-
COG1138	-	-	-	RP703;	-	VC2052;	y1572;	BAB1_0633;	PA1480;	-	SMc02363;	-
COG1139	BA1316;BA3269;	HP0138;	-	-	-	-	-	-	-	NGO0906;	-	-
COG1140	BA2126;	-	Rv1162;	-	-	-	-	BAB2_0905;	PA3874;	-	-	SACOL2394;
COG1142	-	-	-	-	-	-	y0599;y0600;	-	-	-	-	-
COG1143	BA5537;	HP1268;	Rv3153;	RP795;	-	-	y1637;	BAB1_0830;	PA2644;	NGO1743;	SMa1519;SMc01922;	-
COG1145	-	HP0277;	-	-	-	VC0716;VC1516;VCA0676;	y1303;y1442;y1515;	-	PA0362;PA1176;PA2107;	NGO1859;	SMa0811;SMa0834;SMa1240;SMc00569;SMc04329;	-
COG1146	-	HP0588;	Rv0886;Rv1177;Rv2007c;	RP829;	-	VC0804;	-	BAB1_0313;BAB1_1778;	PA0439;PA2297;PA2715;PA3621;	-	SMc01815;SMc02347;SMc03875;	-
COG1151	BA3497;	-	-	-	-	-	y2819;	-	-	-	-	-
COG1154	BA4400;	HP0354;	Rv2682c;Rv3379c;	-	-	VC0889;	y1008;	BAB1_0462;	PA4044;	NGO0036;	SMc00972;	-
COG1157	BA1681;	HP1420;	-	-	-	VC2130;	y0526;y2479;y3461;	BAB2_0129;	PA1104;PA1697;	-	SMc03025;	-
COG1158	BA5575;	HP0550;	Rv1297;	RP526;	-	VC0307;	y0361;	BAB1_2065;	PA5239;	NGO0199;	SMc02796;	SACOL2113;
COG1159	BA4524;	HP0517;	Rv2364c;	RP118;	SP_0969;	VC2460;	y1298;	BAB1_0683;	PA0771;	NGO0260;	SMc02651;	SACOL1624;
COG1160	BA1525;	HP0834;	Rv1713;	RP677;	SP_1709;	VC0763;	y1357;	BAB1_0405;	PA3799;	NGO0424;	SMb20995;	SACOL1515;
COG1162	BA2008;BA3999;	-	Rv3228;	-	SP_1984;	VC0340;	y0622;	-	PA4952;	NGO1733;	-	SACOL1234;
COG1165	BA5111;	-	Rv0555;	-	-	VC1975;	y1660;	-	-	-	-	SACOL1052;
COG1166	-	HP0422;	-	-	-	VCA0815;	y3313;	-	PA4839;	NGO1487;	-	-
COG1167	BA0582;BA2085;BA2585;BA2609;BA2737;BA3062;BA3886;	-	Rv3722c;	-	SP_1393;	VCA0871;	y1389;y2350;y2375;	BAB1_1397;BAB1_1894;	PA0268;PA1654;PA2032;PA2100;PA2897;PA4132;PA4165;PA5283;PA5431;	-	SMb20039;SMb20426;SMb21525;SMc00490;SMc01406;SMc04323;	SACOL0091;SACOL0563;
COG1168	BA5138;	-	Rv0075;Rv2294;	-	SP_1524;	-	y1475;	-	-	-	-	-
COG1169	BA2369;BA5112;	-	Rv3215;	-	-	VC0773;VC1976;	y1659;	BAB2_0015;	PA4231;	-	-	SACOL1051;
COG1171	BA1854;BA2469;	-	Rv1559;	RP449;	SP_0450;	VC0027;	y0339;y4105;	-	PA0331;PA0851;PA1326;PA2683;	NGO0444;	SMa1872;SMb20432;SMc00936;	SACOL1477;SACOL2050;
COG1172	BA0668;BA2976;BA2977;	-	-	-	-	VCA0129;	y0232;y0233;y0330;y0331;y0857;y0858;y0874;y1151;y1689;y2098;y2492;y2495;y2615;y2889;y3244;y3344;y3770;y3771;	BAB1_0566;BAB1_1649;BAB2_0239;BAB2_0240;BAB2_0376;	PA1948;	-	SMa0070;SMa0197;SMa0198;SMa0217;SMa0271;SMa1418;SMa1424;SMa1995;SMa1996;SMb20015;SMb20016;SMb20315;SMb20318;SMb20352;SMb20486;SMb20487;SMb20502;SMb20506;SMb20621;SMb20672;SMb20714;SMb20719;SMb20854;SMb20929;SMb21017;SMb21018;SMb21342;SMb21343;SMb21375;SMb21423;SMb21589;SMb21590;SMc02019;SMc02031;SMc02170;SMc02452;SMc02772;SMc03000;SMc03001;SMc03814;	-
COG1173	BA0186;BA0233;BA0657;BA0910;BA1193;BA2268;BA4731;	HP0300;	Rv1282c;Rv3664c;	-	SP_1889;	VC0173;VC0618;VC1093;VCA1100;	y0736;y1233;y2028;y3828;	BAB1_1598;BAB2_0436;BAB2_0453;BAB2_0702;BAB2_0815;BAB2_0972;BAB2_1039;BAB2_1051;BAB2_1051;BAB2_1057;	PA4504;	-	SMa0106;SMa0299;SMa0469;SMa1374;SMa1435;SMa1649;SMa1863;SMa2083;SMb20110;SMb20142;SMb20478;SMb21039;SMb21198;SMb21263;SMb21645;SMc00788;SMc01527;SMc01644;SMc02028;SMc02419;SMc03128;SMc03272;SMc04035;SMc04295;	SACOL0186;SACOL0992;SACOL1000;SACOL1416;SACOL2474;
COG1174	BA2280;	HP0818;	Rv3756c;Rv3757c;	-	SP_1860;	-	y2990;y2992;	BAB1_0223;BAB1_0225;	PA3888;PA3890;	-	SMa1465;SMa1467;SMb21145;SMb21147;	SACOL0783;SACOL2450;SACOL2452;
COG1175	BA0567;BA4228;	-	Rv1236;Rv2040c;Rv2316;Rv2835c;	-	SP_1682;SP_1689;SP_1896;SP_2109;	VC1550;VCA0944;	y0027;y0435;y0713;y1713;y1884;y2416;y3240;y3565;	BAB1_0239;BAB2_0429;BAB2_0429;BAB2_0490;BAB2_0548;BAB2_0584;BAB2_0720;BAB2_1142;	PA2339;PA3189;	-	SMa0710;SMa1339;SMa1363;SMa2307;SMb20232;SMb20326;SMb20417;SMb20633;SMb20659;SMb20970;SMb21104;SMb21149;SMb21220;SMb21459;SMb21594;SMb21603;SMb21653;SMc01497;SMc01627;SMc01978;SMc02472;SMc02517;SMc02872;SMc03062;SMc04136;SMc04258;SMc04395;	SACOL0194;
COG1176	BA1298;	-	-	-	SP_1388;	VC1427;	y1392;y2279;y2848;	BAB2_0877;BAB2_1064;	PA0205;PA0303;PA0325;PA0605;PA3608;	NGO0195;	SMa0394;SMa0800;SMa0952;SMa1753;SMa2205;SMb20283;SMb20382;SMb21274;SMc00772;SMc01633;SMc01654;SMc01964;	SACOL1109;
COG1177	BA1299;	-	-	-	SP_1387;	VC1426;	y1393;y2280;y2847;	BAB1_1624;BAB2_0111;BAB2_0430;BAB2_0876;BAB2_1063;	PA0204;PA0304;PA0324;PA0606;PA3253;PA3609;	NGO0196;	SMa0396;SMa0802;SMa0951;SMa1751;SMa2203;SMb20282;SMb20381;SMb21275;SMc00773;SMc01607;SMc01634;SMc01655;SMc01963;	SACOL1110;
COG1178	BA1339;BA1736;	-	-	-	SP_1824;	VC0609;VC2538;VCA0601;VCA0686;	y1431;y1525;y3652;	BAB1_1771;BAB2_0520;BAB2_0540;	PA4688;PA5216;	NGO0216;NGO2078;	SMa0525;SMb20155;SMb20364;SMb21542;SMc00775;SMc03870;SMc04316;	-
COG1179	BA4630;	HP0755;	-	-	-	VC2311;	y3158;	-	PA1164;	NGO0960;	-	SACOL1683;
COG1180	BA0510;	-	Rv3138;	-	SP_0245;SP_1976;	VC1869;	y2792;	-	PA1919;	-	-	SACOL0205;
COG1181	BA2610;	HP0738;	Rv2981c;	RP249;	SP_1671;	VCA0572;	y3624;	BAB1_1291;BAB1_1447;	PA3460;PA4201;PA4410;	NGO1531;	SMb20482;SMc01871;	SACOL2074;
COG1182	BA0966;BA1908;BA2239;BA5660;	-	-	-	-	-	y2010;	-	PA0785;PA1962;PA3223;	-	SMc01329;	SACOL0190;
COG1185	BA3944;	HP1213;	Rv2783c;	RP504;	SP_0588;	VC0647;	y0694;	BAB1_2169;	PA4740;	NGO0335;	SMc00324;	SACOL1293;
COG1186	-	HP0171;	Rv3105c;	RP274;	SP_0755;	VC0663;	y3111;y3273;	BAB1_0933;BAB1_2089;	PA0868;PA3701;PA5470;	NGO1951;	SMc01333;SMc02563;	SACOL0818;
COG1187	-	HP1459;	Rv1711;	RP544;	SP_0280;SP_0680;SP_1874;	VC1140;VC1179;VC1635;VC2223;	y1801;y2054;y2917;	BAB2_0198;	PA0733;PA1110;PA3179;PA3968;	NGO0389;NGO0607;NGO0657;	SMb20024;SMc00904;	SACOL1536;SACOL1803;
COG1188	BA0056;	HP1423;	-	-	SP_0007;	VC2735;	y3920;	BAB1_1780;	PA5195;	NGO0822;	SMc03876;	SACOL0550;
COG1190	BA0076;	HP0182;	Rv1640c;Rv3598c;	-	SP_0713;	VC0664;	y3272;	-	PA3700;	NGO1454;	SMc03173;	SACOL0562;
COG1191	BA0992;BA3483;BA4042;BA4043;BA4115;BA4294;BA4566;	HP1032;	Rv3286c;	-	-	VC2066;	y2464;	-	PA1455;	-	-	SACOL2054;
COG1194	BA0522;	HP0142;	Rv3589;	-	SP_1228;	-	y3339;	BAB1_0518;	PA5147;	NGO0710;	SMc00452;	SACOL1926;
COG1195	BA0004;	-	-	RP029;	SP_2227;	VC0014;	y4111;	BAB1_0003;	PA0003;	-	SMc02863;	SACOL0004;
COG1197	BA0052;	HP1541;	Rv1020;	RP598;	SP_0006;	VC1886;	y1784;	BAB2_0661;	PA3002;	NGO0623;NGO0623;	SMc04450;	SACOL0547;
COG1198	BA4006;	HP0387;	Rv1402;	RP540;	SP_1736;	VC2678;	y0298;	BAB1_1812;	PA5050;	NGO1437;	SMc02496;	SACOL1224;
COG1199	BA1565;BA1586;	-	Rv1329c;	-	SP_0802;	VC1855;VC1990;	y2239;y2982;	-	PA1045;PA1866;	NGO1708;	-	SACOL1495;
COG1200	BA3993;	HP1523;	Rv2973c;	RP593;	SP_1697;	VC2711;	y0105;	BAB2_0659;	PA5345;	NGO0117;	SMc00228;	SACOL1241;
COG1201	-	-	Rv3296;	-	-	-	-	BAB2_0409;	PA3272;	-	SMc02237;	-
COG1203	-	-	-	-	-	-	y1723;	-	-	-	-	-
COG1204	-	-	-	-	-	-	-	-	-	-	SMa2245;	-
COG1207	BA0048;	HP0683;	Rv1018c;	RP454;	SP_0988;	VC2762;	y4133;	BAB2_0657;	PA5552;	NGO2053;	SMc00232;	SACOL0543;
COG1209	BA1228;	-	Rv0334;	-	-	-	y0367;	-	PA5163;	NGO1898;	SMb21324;	-
COG1210	BA5152;	HP0646;	Rv0993;	-	SP_2092;	VC0395;	y2630;y2631;	BAB2_0070;	PA2023;	NGO0220;	SMb20960;SMc04023;	SACOL2508;
COG1211	BA0084;	HP1020;	Rv3582c;	-	SP_1271;	VC0528;	y0828;	BAB1_1143;	PA3633;	NGO0972;	SMc01040;	SACOL0236;SACOL0240;
COG1212	-	HP0230;	-	RP379;	-	VC1875;	y2772;	BAB1_0035;	PA2979;	NGO0245;	SMc02898;	-
COG1214	BA0259;	HP1051;	Rv3421c;	RP551;	SP_0127;	VC1989;	y2238;	BAB1_2151;	PA3685;	NGO0032;	SMc01118;	SACOL2040;
COG1215	BA3480;	-	-	-	-	-	y2357;	BAB1_0326;BAB2_0693;	PA1163;PA3541;	-	SMa0866;SMb20391;SMb20460;	SACOL2689;
COG1217	BA4166;	HP0480;	Rv1165;	RP263;	SP_0681;	VC2744;	y3803;	BAB2_0361;	PA5117;	NGO0803;	SMc03242;	SACOL1118;
COG1218	-	-	Rv2131c;	RP297;	-	VC2722;	y0654;	BAB1_0195;	PA5175;	-	SMb21225;SMc01952;	-
COG1219	BA4704;	HP1374;	Rv2457c;	RP692;	SP_1569;	VC1921;	y1028;	BAB1_1131;	PA1802;	NGO0645;	SMc01904;	SACOL1721;
COG1220	BA3967;	HP0516;	-	RP320;	-	VC2674;	y0294;	BAB1_2080;	PA5054;	-	SMc02577;	SACOL1271;
COG1221	BA5437;	-	-	-	-	VC0665;VC1679;VCA0117;	y1979;	-	PA2354;PA2359;PA3932;	-	-	-
COG1225	BA0536;	HP0136;	Rv1608c;Rv2238c;Rv2521;	-	-	VC2160;	y1417;	BAB1_0941;	PA1008;	NGO0328;	SMc00524;	SACOL1921;
COG1226	BA0535;BA0676;BA5128;	HP0490;	Rv3200c;	RP810;	-	VC0992;VC2606;VCA0194;	y1086;y1247;y3972;	BAB1_1345;BAB2_0204;	PA0742;PA1207;PA1496;PA5518;	NGO1774;	SMa0702;SMa1600;SMa2323;SMb20361;SMb21555;SMc00898;	-
COG1230	BA1756;	-	-	-	SP_1857;	-	y3050;	-	PA0397;PA1297;	-	SMc04167;	SACOL0155;SACOL2138;
COG1234	BA1088;BA4364;	-	Rv1339;Rv2407;Rv3796;	-	SP_0674;	-	-	-	-	-	-	SACOL1548;
COG1235	BA5711;	-	-	RP869;	SP_1225;	-	y0720;	BAB1_1016;	PA1012;PA1986;PA3372;	-	SMb20205;SMb21254;SMc01194;	SACOL0023;
COG1238	-	-	-	RP436;	-	VC0553;	y0886;	BAB1_1656;	PA2752;PA5517;	NGO0140;	SMa1028;SMa1032;SMa1643;SMb21580;	-
COG1242	BA5001;	-	-	-	-	VC2371;	y0127;	-	-	-	-	SACOL1810;
COG1246	BA0831;	-	Rv2747;	-	-	VC2316;	y3162;	-	PA5204;	NGO0027;	-	-
COG1247	-	-	-	-	SP_0492;	VCA0387;	-	BAB1_1664;	PA4866;	-	SMc01229;SMc03840;	SACOL2541;
COG1249	BA2773;BA4181;BA4385;	-	Rv0462;Rv0794c;Rv2713;Rv2855;Rv3303c;	RP460;RP805;	SP_0784;SP_1161;SP_1588;	VC0151;VC0186;VC2412;VC2638;	y0318;y0321;y0769;y3852;	BAB1_1030;BAB1_1149;BAB1_1918;BAB2_0712;BAB2_0712;	PA1587;PA2025;PA2250;PA2991;PA4829;	NGO0562;NGO0915;NGO0925;	SMb21143;SMc00154;SMc00300;SMc01035;SMc01717;SMc02487;SMc03204;	SACOL0640;SACOL1105;SACOL1563;
COG1250	BA5249;BA5588;	-	Rv0468;Rv0860;Rv1715;	RP560;	-	VC1047;VC2758;	y0464;y1580;	BAB1_1970;BAB2_0444;BAB2_1045;	PA1628;PA1737;PA3014;PA3590;PA5188;PA5386;	-	SMb21632;SMc00727;SMc01638;SMc02227;	SACOL0212;
COG1251	BA2146;	-	Rv0252;	-	-	-	y3945;	-	PA1779;PA1781;	-	SMb20984;	SACOL2398;
COG1252	BA5159;BA5173;BA5313;	-	Rv0392c;Rv1812c;Rv1854c;	-	-	VC1890;	y1777;	BAB2_0758;	PA2691;PA4538;	-	SMb20861;SMc04452;	SACOL0944;
COG1253	BA0608;BA2059;BA2288;BA3422;	HP1490;	Rv1841c;Rv1842c;Rv2366c;	RP740;	SP_1963;	VC0271;VCA0837;	y0657;y2549;y2643;	BAB1_1353;BAB1_2157;	PA1331;PA5362;	NGO1059;	SMc00240;SMc01112;	SACOL0762;
COG1254	-	-	Rv2922A;	-	SP_1974;	VC1355;	y2724;	-	PA0954;	-	SMb20590;	SACOL1439;
COG1256	BA1669;	HP1119;	-	-	-	VC2191;	y2501;y3446;	BAB2_1097;	PA1086;	-	SMc03048;	-
COG1261	-	HP1477;	-	-	-	VC2203;	y2511;y3457;	BAB2_0152;	PA3350;	-	SMc03031;	-
COG1263	BA0372;BA0501;BA0631;BA0754;BA0823;BA4269;	-	-	-	SP_0577;SP_0758;SP_1684;SP_1722;SP_1884;	VC0207;VC0910;VC0995;VC2013;VCA0653;	y0166;y1203;y1767;	-	PA3761;	-	-	SACOL0175;SACOL0178;SACOL0224;SACOL0516;SACOL1775;SACOL2316;SACOL2376;SACOL2552;
COG1264	BA0372;BA0501;BA0631;BA0754;BA0823;BA4269;	-	-	-	SP_0577;SP_0758;SP_1684;SP_1722;SP_1884;	VC0207;VC0910;VC0995;VC2013;VCA0653;	y0166;y1203;y1767;y3236;	-	PA3761;	-	-	SACOL0175;SACOL0178;SACOL0224;SACOL0250;SACOL0516;SACOL1775;SACOL2316;SACOL2376;SACOL2552;
COG1267	BA5189;	HP0737;	-	RP750;	-	VC2265;	y1004;	-	PA4050;	NGO1574;	-	-
COG1271	BA1943;BA5050;BA5460;	-	Rv1623c;	RP216;	-	VC1571;VC1844;VCA0872;	y3063;	BAB2_0728;	PA3930;	-	SMc02255;	SACOL1094;
COG1272	BA2241;BA5701;	-	Rv1085c;	-	SP_1466;	VC0040;	y3285;	BAB1_0065;	PA4833;	NGO1289;	SMc00455;	SACOL2160;
COG1275	-	-	Rv1735c;	-	SP_0410;	VC2323;VCA0524;	-	-	-	-	-	SACOL1184;
COG1276	BA1912;	-	-	-	-	-	y2522;	-	-	-	SMa1198;	-
COG1278	BA1135;BA1629;BA2422;BA3594;BA5115;BA5424;	-	Rv0871;Rv3648c;	RP670;	-	VC1142;VCA0166;VCA0184;VCA0933;	y0223;y0224;y1166;y1230;y2774;	BAB1_0449;BAB1_1284;BAB1_1512;BAB1_1532;	PA0456;PA0961;PA1159;PA1960;PA2622;PA3266;	NGO0410;	SMa0126;SMa0181;SMa0738;SMc00289;SMc01428;SMc01585;SMc04234;SMc04318;	SACOL0861;SACOL1437;SACOL2731;
COG1279	BA1989;	HP0718;	Rv0488;Rv1986;	-	-	VC0481;	y3305;	BAB1_0694;	PA4365;	-	-	SACOL0870;
COG1280	BA1631;BA1890;BA2355;BA2447;BA3124;	-	-	-	-	VC0136;VC0191;VC1421;VC1712;VC1939;VCA0355;VCA0846;VCA1000;	y0398;y0399;y3691;y3962;	BAB1_0072;BAB1_1920;BAB2_0180;	PA0417;PA1620;PA2306;PA2710;PA2916;PA2929;PA3665;PA4507;PA4757;PA5249;PA5341;	-	SMb21507;SMc00044;SMc00422;SMc00423;SMc01425;SMc01851;SMc02484;SMc02907;SMc02981;SMc03827;SMc03887;SMc04404;	-
COG1281	BA0066;	-	-	-	SP_2188;	VC2736;	y3919;	BAB1_0333;	PA5193;	NGO1189;	SMc02136;	SACOL0556;
COG1282	-	-	Rv0157;	RP074;	-	VCA0564;	y2134;	BAB2_0263;	PA0196;	NGO1472;	SMc03938;	-
COG1283	BA0785;	-	-	-	SP_0496;	VC0676;	-	BAB1_1500;	PA4822;PA5473;	-	SMb20153;SMb21536;SMc00233;	SACOL0088;
COG1285	BA1979;BA3585;BA5127;	-	Rv1811;Rv3008;	-	SP_1823;	-	y1820;y2001;	BAB2_0039;	PA2148;PA2558;PA4635;	-	SMc00799;	-
COG1286	BA4796;	HP0181;	-	RP033;	SP_0405;	VC1003;	y1604;	BAB1_0473;	PA3109;	NGO0264;	SMc00555;	SACOL1152;
COG1288	BA3369;	-	-	-	SP_2152;	-	-	-	-	-	-	SACOL1183;
COG1289	-	-	-	-	-	VCA0718;	y0177;y2732;y3559;y3955;	BAB1_1817;BAB2_0479;	PA0454;PA0875;PA1232;PA1270;PA2431;PA3305;PA3893;	NGO1793;NGO1910;	SMc00481;	SACOL2520;
COG1291	BA1658;BA4748;	HP0815;	-	-	-	VC0892;	y1823;	BAB2_0126;	PA1460;PA4954;	-	SMc03022;	-
COG1292	BA0554;BA5479;BA5694;	-	Rv0917;	-	-	VC1279;	y1693;	-	PA3933;PA5291;PA5375;	NGO0529;	SMb20333;SMc00279;	SACOL1384;SACOL2176;SACOL2632;
COG1294	BA1944;BA4192;BA5051;BA5461;	-	Rv1622c;	RP217;	-	VC1570;VC1843;VCA0873;	y3062;	BAB2_0727;	PA3929;	-	SMc02254;	SACOL1095;
COG1295	BA0409;	HP1407;	Rv2707;Rv3335c;	RP496;	SP_0657;	VC2742;	y3801;y3844;	BAB1_1979;	PA0951;PA2751;	NGO0127;	SMb21356;SMb21363;SMc00734;	SACOL1941;
COG1296	BA1722;	HP1331;	-	-	SP_0146;	VCA1002;	y0925;	BAB1_1861;BAB2_0464;	PA2039;	-	SMc00559;SMc01882;	SACOL0010;
COG1298	BA1716;	HP1041;	-	-	-	VC2069;	y2518;	-	PA1452;	-	SMc03054;	-
COG1299	BA3846;BA5615;	-	-	-	SP_0877;SP_1617;	VC1821;VC1822;VC1826;VCA0516;	y2885;y3777;	-	PA3560;	-	-	SACOL0307;SACOL2546;SACOL2663;
COG1301	BA1408;BA1450;BA1799;BA5450;	-	Rv2443;	RP176;	-	VC1168;VCA0088;	y0511;y3836;	-	PA0119;PA1183;PA5479;	-	SMb20611;	SACOL2382;
COG1304	BA1520;	-	Rv0694;Rv1872c;	RP452;	SP_0384;SP_0715;	VCA0984;	y2596;	BAB2_0315;	PA2382;PA4771;	NGO0639;	SMa0404;SMb20850;SMb20858;SMc01712;SMc01740;	SACOL2341;
COG1309	BA0834;BA0943;BA0955;BA0964;BA1013;BA1080;BA1725;BA1927;BA2169;BA2406;BA2479;BA2530;BA2543;BA2754;BA2924;BA2951;BA3115;BA3303;BA3354;BA3487;BA4434;BA4762;BA4814;BA5244;BA5585;BA5685;	-	Rv0067c;Rv0078;Rv0135c;Rv0144;Rv0158;Rv0196;Rv0232;Rv0238;Rv0273c;Rv0275c;Rv0302;Rv0328;Rv0330c;Rv0452;Rv0472c;Rv0653c;Rv0681;Rv0691c;Rv0767c;Rv0825c;Rv1019;Rv1167c;Rv1219c;Rv1255c;Rv1353c;Rv1474c;Rv1534;Rv1556;Rv1685c;Rv1776c;Rv1816;Rv1963c;Rv2160A;Rv2250c;Rv2506;Rv2912c;Rv3050c;Rv3055;Rv3058c;Rv3160c;Rv3167c;Rv3173c;Rv3208;Rv3249c;Rv3295;Rv3405c;Rv3557c;Rv3574;Rv3830c;Rv3855;	-	SP_0743;SP_1858;SP_2234;	VC0152;VC0166;VC0214;VC0333;VC1408;VC1741;VC1746;VC1965;VC2489;VCA0586;VCA0767;VCA0917;VCA0999;	y0095;y0322;y0390;y0598;y1051;y1959;	BAB1_0311;BAB1_0311;BAB1_0321;BAB1_0578;BAB1_1114;BAB1_1400;BAB1_1422;BAB2_0117;BAB2_0774;	PA0167;PA0243;PA0294;PA0367;PA0436;PA0475;PA0828;PA0839;PA1226;PA1241;PA1283;PA1290;PA1315;PA1403;PA1504;PA1539;PA1836;PA1864;PA2020;PA2196;PA2270;PA2484;PA2766;PA2885;PA2931;PA2957;PA3006;PA3034;PA3133;PA3574;PA3678;PA3721;PA3973;PA4596;PA4600;PA4831;PA4890;PA4984;PA5059;PA5374;	NGO0393;NGO1366;	SMa0190;SMa0223;SMa1299;SMa1428;SMa1726;SMa1882;SMa1887;SMa2008;SMa2381;SMa2387;SMb20033;SMb20337;SMb20347;SMb20367;SMb20455;SMb20525;SMb21208;SMb21571;SMc00095;SMc01522;SMc01668;SMc01715;SMc01819;SMc02261;SMc02844;SMc02866;SMc03169;SMc04134;SMc04348;	SACOL2349;SACOL2374;SACOL2567;SACOL2587;SACOL2593;SACOL2610;SACOL2688;
COG1312	-	-	-	-	-	-	y2902;	BAB2_0422;	-	-	SMb20446;	-
COG1314	BA5336;	HP1255;	Rv1440;	RP079;	SP_0974;	VC0640;	y0685;	BAB1_1160;	PA4747;	NGO0016;	SMc01024;	SACOL0844;
COG1317	-	HP0353;	-	-	-	VC2131;	y2478;y3462;	-	PA1103;PA1725;	-	-	-
COG1319	-	-	Rv0375c;	-	-	-	-	-	PA1932;	-	SMa2041;SMa2351;SMb20130;SMb20396;SMb21338;SMb21557;SMc03103;	-
COG1321	BA4428;	-	Rv2711;Rv2788;	-	SP_1638;	-	-	-	-	-	-	SACOL0691;
COG1322	-	-	-	RP690;	SP_1981;	VC0082;	y0448;	BAB2_0998;	PA1031;	NGO2032;	SMc01102;	-
COG1324	-	-	-	RP177;	-	-	y0604;	-	-	-	-	-
COG1327	BA4824;	-	Rv2718c;	-	SP_1713;	VC2272;	y0999;	BAB1_0788;	PA4057;	NGO0090;	SMc01771;	SACOL1733;
COG1328	BA3663;	-	-	-	SP_0202;	VCA0511;	y0733;	-	PA1920;	-	-	SACOL2635;
COG1330	-	-	Rv0631c;	-	-	VC2322;	y3166;	-	PA4285;	NGO1369;	-	-
COG1335	BA0016;BA0311;BA1382;BA1620;BA2963;BA3166;BA3167;BA3315;BA4482;	-	Rv2043c;	-	SP_1583;SP_1745;	VCA0712;	y2162;	BAB1_1484;	PA1202;PA1677;PA2419;PA2698;PA3066;PA3288;PA3783;PA3846;PA3953;PA4918;PA5507;	NGO1933;	SMa0376;SMa1471;SMa1724;SMa1821;SMa2029;SMb20491;SMb21358;SMb21405;SMc02275;SMc02355;SMc02412;	SACOL0172;SACOL1981;SACOL2667;
COG1338	BA1712;	HP0684;HP0685;	-	-	-	VC2123;	y2486;y3469;	BAB2_0158;	PA1446;	-	SMc03036;	-
COG1344	BA1706;	HP0115;HP0295;HP0601;	-	-	-	VC2142;VC2143;VC2144;VC2187;VC2188;VC2190;	y2465;y2499;y3441;y3445;	BAB2_1096;BAB2_1106;	PA1087;PA1092;	-	SMc03037;SMc03038;SMc03039;SMc03040;SMc03049;	-
COG1345	BA1671;	HP0752;	-	-	-	VC2140;	y2466;	-	PA1094;	-	-	-
COG1346	BA3731;BA3884;BA5689;	-	-	-	-	VC1232;VC2100;	y2655;	BAB1_0356;	PA3431;PA4013;	NGO1193;	-	SACOL0248;SACOL2554;
COG1349	BA1343;BA2765;BA3848;BA4957;	-	-	-	SP_0246;SP_0875;SP_1182;SP_2168;	VC0486;VC1553;VCA0247;VCA0940;	y0862;y2373;y2861;y2950;y3216;y3897;	BAB1_0199;BAB2_0143;BAB2_0368;BAB2_0378;	PA1490;PA3583;PA5550;	NGO1219;	SMb21299;SMb21533;SMc01615;SMc02323;SMc02521;SMc03890;	SACOL0757;SACOL2188;
COG1352	BA0995;BA1665;	-	-	-	-	VC1399;VC2201;VCA1091;	y1839;	-	PA0175;PA0412;PA3348;PA3706;	-	SMa1552;SMb20515;SMc03009;	-
COG1357	BA2411;BA3425;	-	Rv3361c;	RP563;	-	-	y3664;y3665;	-	PA1981;PA2461;PA4702;	-	SMc04201;	-
COG1359	BA3039;	-	Rv0793;Rv1117;Rv2749;	-	SP_0302;	VCA0636;	y1159;y1744;y3774;	-	PA0271;PA0709;PA2048;PA2198;PA3390;PA3566;	NGO1234;	SMa0325;SMa0558;SMa1971;SMb21023;SMc01833;	-
COG1360	BA1659;	HP0816;	-	-	-	VC0893;VC1763;	y1826;y3659;	BAB1_1726;BAB2_1103;	PA0078;PA1461;PA4953;	-	SMc03042;SMc03992;	-
COG1363	BA0897;BA4815;BA4947;	-	-	-	SP_0627;SP_1865;	-	-	-	PA2172;PA3461;	-	SMb20466;	SACOL1402;SACOL1795;SACOL2463;
COG1368	BA1436;BA2947;BA3895;BA5031;BA5470;	HP0578;	-	-	-	VCA0802;	-	-	PA1115;PA1689;	NGO2071;	SMc00195;SMc02270;	SACOL0778;
COG1376	BA3232;BA4372;BA5274;	-	Rv0116c;Rv0192;Rv0483;Rv1433;Rv2518c;	-	-	VCA0058;	y1940;	BAB1_0047;BAB1_0138;BAB1_0589;BAB1_1159;BAB1_1867;	PA0732;PA2854;	NGO1484;	SMb21516;SMb21573;SMc00039;SMc00924;SMc00925;SMc01200;SMc01374;SMc01575;SMc02582;SMc02636;SMc04338;	-
COG1377	BA1715;	HP0770;	-	-	-	VC2120;	y2519;y3472;	BAB2_0120;	PA1449;	-	SMc03018;	-
COG1380	BA3730;BA3885;BA5690;	-	-	-	-	VC1233;VC2101;	y2654;	BAB1_0355;	PA3432;PA4014;	NGO1192;	-	SACOL0247;SACOL2554;
COG1381	BA4522;	-	Rv2362c;	RP548m;	SP_0036;	VC2459;	y1299;	BAB1_0684;	PA0772;	NGO1509;	SMc02635;	SACOL1623;
COG1385	BA4536;	HP0374;	Rv2372c;	RP168;	SP_1781;	VC0469;	y3320;	BAB2_0477;	PA0419;PA5071;	NGO2160;	SMc00826;	SACOL1634;
COG1387	BA1432;BA4795;	-	Rv3856c;	-	-	VCA0894;	y2275;	-	-	-	SMb21226;	SACOL1153;
COG1391	-	-	Rv2221c;	-	-	VC2438;	y3525;	BAB1_0638;	PA5014;	NGO1758;	SMc02368;	-
COG1393	BA1200;BA3456;BA5229;	-	-	-	SP_0189;SP_1334;SP_1348;SP_1405;SP_1462;	VC2150;VC2165;	y1411;y1428;	BAB1_0399;BAB1_1008;	PA0950;PA3664;	NGO0765;NGO1924;	SMc00386;SMc02649;	SACOL0876;SACOL1002;
COG1396	BA0074;BA0428;BA0432;BA1022;BA1292;BA1781;BA2414;BA2448;BA3138;BA3373;BA3829;BA4125;BA4126;BA4590;BA4740;	-	Rv0023;Rv0465c;Rv0474;Rv1129c;Rv1956;Rv2017;Rv2021c;Rv2515c;Rv2745c;Rv3183;	RP497;RP766;	SP_0141;SP_0163;SP_0584;SP_1050;SP_1057;SP_1115;SP_1130;SP_1144;SP_1809;SP_1936;SP_1946;SP_1989;SP_2090;	VC0176;VC0814;VC1455;VC1464;VC1803;VC1968;VCA0279;VCA0958;	y0260;y0699;y2012;y3266;y3267;y4049;	BAB1_0273;BAB1_0295;BAB1_0744;BAB1_1209;BAB1_1860;BAB1_1860;BAB1_2078;BAB1_2159;BAB2_0310;	PA0048;PA0225;PA0535;PA1263;PA1359;PA1879;PA1884;PA2251;PA2312;PA2780;PA3055;PA3056;PA3260;PA4499;PA4987;PA5301;	NGO0797;NGO0867;NGO1013;NGO1861;	SMa0594;SMa1076;SMb20754;SMb20935;SMb21035;SMb21117;SMb21187;SMc00089;SMc00351;SMc00377;SMc00769;SMc01110;SMc01269;SMc01646;SMc02184;SMc02620;SMc02783;SMc04387;	SACOL0321;SACOL0445;SACOL0890;SACOL0891;SACOL1107;SACOL2732;
COG1397	-	-	-	-	SP_1044;	-	-	-	-	-	-	-
COG1399	BA4063;	-	Rv2926c;	-	SP_1280;	VC2026;	y1752;	-	PA2971;	NGO2174;	-	SACOL1136;
COG1401	BA0927;BA2283;	HP0452;	-	-	SP_1251;	-	y3797;	-	-	-	-	-
COG1403	BA4096;	-	Rv2469c;	-	-	VCA0307;	-	BAB1_1658;	-	-	SMc00737;	SACOL0365;
COG1408	BA2539;BA3856;BA4205;	HP1044;	Rv3683;	-	-	-	-	-	-	-	SMc03964;	-
COG1409	-	-	Rv0805;Rv2577;Rv2795c;	-	-	VC2433;	y3513;	BAB1_1581;BAB2_1144;	PA4969;	-	SMb20152;SMc02179;SMc02712;	SACOL2440;
COG1410	BA4478;	-	Rv2124c;	-	-	VC0390;	y0020;	BAB1_0188;	PA1843;	-	SMc03112;SMc04342;	-
COG1413	BA2171;	-	-	-	-	-	-	-	PA2293;	-	-	SACOL1465;
COG1414	BA2997;BA3098;	-	Rv1719;Rv1773c;Rv2989;	-	-	VCA0029;	y0019;y1876;	BAB1_0237;BAB1_1654;BAB2_0215;BAB2_0235;BAB2_0603;BAB2_1041;BAB2_1128;	PA0155;PA0236;PA1015;PA1630;PA2010;PA3174;PA3508;PA4157;PA4341;	-	SMa0717;SMb20387;SMb20586;SMb20682;SMb21102;SMb21140;SMc00263;SMc00879;	-
COG1418	BA2163;BA3914;BA4807;	HP0760;	-	-	SP_1739;	-	-	-	-	-	SMc02632;	SACOL1305;SACOL2080;
COG1426	BA3918;	-	-	RP757;	SP_2223;	VC0758;	y1352;	-	PA3804;PA3804;	-	-	SACOL1301;
COG1434	BA1645;BA2278;BA3106;BA5055;	-	-	RP875;	-	VC1698;VC1718;VCA0595;	y1676;	BAB1_0103;BAB1_1199;BAB1_1995;BAB1_2114;	PA2066;PA3985;	NGO1925;	SMc00331;SMc00715;	SACOL2354;
COG1435	BA5573;	-	-	-	SP_1018;	VC1167;	y2145;	-	-	-	SMc02736;	SACOL2111;
COG1438	BA4398;	-	Rv1657;	-	SP_0893;SP_1203;SP_2077;	VC0431;	y0667;	-	-	-	-	SACOL1565;SACOL2658;
COG1440	BA0792;BA2462;BA5444;BA5449;	-	-	-	SP_0249;SP_0305;SP_2023;	VC1281;	y1251;	-	-	-	-	-
COG1441	-	-	-	-	-	VC1972;	y1663;	-	-	-	-	-
COG1442	-	HP0159;HP1105;HP1416;HP1578;	-	RP476;	SP_1765;SP_1766;SP_1767;SP_1770;SP_1771;	-	-	-	-	-	SMb21068;	-
COG1443	-	-	Rv1745c;	-	-	-	-	-	-	-	-	-
COG1444	-	-	-	-	-	VCA1112;	y1424;	-	-	-	-	-
COG1445	BA3846;	-	-	-	SP_0877;SP_1618;	VC1821;VC1822;VC1823;VC1826;VCA0516;	y2885;y3778;y3780;	-	PA3560;	-	-	SACOL2663;
COG1446	-	-	-	-	-	VC2603;	-	-	-	-	-	-
COG1447	BA0791;BA5442;BA5447;	-	-	-	SP_0248;SP_0308;SP_0476;SP_1186;SP_2024;	VC1283;	y1253;	-	-	-	-	SACOL2182;
COG1448	-	-	-	-	-	VC1293;VCA0513;	y0579;y2760;	-	PA0870;PA3139;	NGO1329;NGO1452;	SMc00387;	-
COG1450	-	-	-	-	-	VC0402;	y0514;y3204;	-	PA0685;PA1382;PA1716;PA1868;PA3105;	-	-	-
COG1451	BA0337;	HP0806;HP1401;	-	-	-	VC1615;	y3592;	BAB1_2115;BAB2_0394;	PA0560;	NGO2068;	SMc02768;	-
COG1452	-	HP1215;HP1216;	-	RP674;	-	VC0446;	y3680;	BAB1_0707;	PA0595;	NGO1715;	SMc00582;	-
COG1454	BA2222;BA4599;	-	-	-	SP_2026;SP_2157;	VC0250;VC1147;VC2033;	y0584;y2023;	BAB2_0506;	PA1146;PA1991;PA5186;	-	SMa0263;SMb20147;SMc01582;	SACOL0135;
COG1455	BA0793;BA2463;BA5443;BA5448;	-	-	-	SP_0250;SP_0310;SP_0474;SP_0478;SP_1185;SP_2022;	VC1211;VC1282;	y1252;	-	-	-	-	SACOL2181;
COG1457	-	-	-	-	-	-	-	-	PA0438;PA1419;PA2073;PA5099;	NGO2009;	-	-
COG1459	BA4465;	-	-	-	SP_2052;	VC0406;VC0836;VC2425;VC2731;	y0759;y3202;	-	PA0687;PA2676;PA3102;PA4527;	NGO1669;	-	SACOL1600;
COG1462	-	-	-	-	-	-	y1512;	-	PA0045;	NGO0834;	-	-
COG1463	-	HP1464;	Rv0169;Rv0170;Rv0171;Rv0172;Rv0173;Rv0174;Rv0589;Rv0590;Rv0590A;Rv0591;Rv0592;Rv0593;Rv0594;Rv1966;Rv1967;Rv1968;Rv1969;Rv1970;Rv1971;Rv3494c;Rv3495c;Rv3496c;Rv3497c;Rv3498c;Rv3499c;	RP724;	-	VC2518;	y0144;	BAB1_1040;	PA3213;PA4454;	NGO2118;	SMc00176;	-
COG1464	BA0175;BA0314;BA5219;BA5220;	HP1564;	-	-	SP_0149;	VC0905;	y2867;y3106;	BAB1_2176;BAB2_0275;	PA2349;PA3931;PA5505;	NGO2139;	SMc03157;	SACOL0506;SACOL0884;
COG1466	BA4548;	HP1247;	Rv2413c;	RP189;	SP_0765;	VC0953;	y1182;	BAB1_2058;	PA3989;	NGO0283;	SMc02802;	SACOL1643;
COG1472	-	-	Rv0186;Rv0237;	RP706;	-	VC0692;	y1128;y1775;y3562;	BAB1_0898;	PA1726;PA3005;	NGO0135;	SMc02071;	-
COG1473	BA0342;BA1392;BA3206;BA4193;	-	Rv3305c;Rv3306c;	-	SP_2096;	-	-	BAB1_2038;BAB1_2038;	PA2922;PA4344;	-	SMb21279;SMc00682;SMc02024;SMc02256;	SACOL0085;SACOL0595;SACOL1433;SACOL2125;SACOL2322;
COG1475	BA5729;BA5731;	HP1138;	Rv3917c;	RP059;	SP_2240;	VC2772;VCA1114;	Y1023;Y1024;Y1077;Y1092;	BAB1_2059;BAB2_1164;	PA2126;PA5562;	NGO2141;	SMa0480;SMa2147;SMa2393;SMb20045;SMb20599;SMc02801;	SACOL0108;SACOL0432;SACOL2735;
COG1477	-	-	-	-	SP_1470;	VC2289;	y0957;	BAB2_0227;BAB2_0923;	PA2993;	NGO1420;	SMa1188;	-
COG1482	-	-	Rv3255c;	-	SP_0736;	VC0269;VC1827;	y2105;	-	-	-	-	SACOL2135;SACOL2664;
COG1484	BA0439;BA3818;BA4120;BA4822;	-	Rv2943A;Rv2944;Rv3427c;Rv3638;	-	SP_1137;SP_1711;	-	Y1054;Y1094;y0042;y0111;y0285;y0457;y0476;y0505;y0642;y0752;y0905;y0936;y1006;y1121;y1216;y1320;y1551;y1670;y1853;y1941;y2021;y2144;y2225;y2342;y2410;y2577;y2743;y2794;y3091;y3150;y3212;y3408;y3615;y3733;y3799;y3819;y4030;	-	-	NGO1636;	SMa0776;SMa1073;SMc03281;	SACOL1731;
COG1485	-	-	Rv2670c;	RP212;	-	VC0568;	y0135;	BAB1_1929;	PA2353;PA4438;PA4539;	NGO0598;	SMc02478;	-
COG1486	BA5441;	-	-	-	-	VC1284;	y3950;	-	-	-	SMb21463;SMb21643;SMb21648;	-
COG1488	BA0596;BA4939;	-	Rv0573c;Rv1330c;	-	SP_1421;	VCA0098;	y2757;	BAB1_0109;	PA4376;PA4919;	NGO0962;	SMc02276;	SACOL1975;
COG1489	-	-	-	-	-	VC0597;	y0792;	BAB1_1299;	PA4721;	-	SMc00297;	-
COG1490	BA4636;	-	Rv1897c;	-	SP_1644;	VC2741;	y3800;	-	PA5079;	NGO1654;	-	SACOL1688;
COG1494	BA5195;BA5576;	-	Rv1099c;	-	-	VC2688;	y0048;	BAB1_1292;	-	-	-	-
COG1495	BA0758;	HP0595;	-	RP370;	-	VC1902;	y2179;	BAB1_1657;BAB2_0846;	PA0538;PA5256;	NGO1292;	SMc00738;	-
COG1496	BA4040;	-	Rv2149c;	RP494;	-	VC0710;	y0913;y2562;	BAB1_1546;	PA1469;PA4543;	NGO0281;	SMc02683;	SACOL1200;
COG1501	-	-	-	-	SP_0312;	-	y3233;	-	-	-	-	-
COG1502	BA0625;BA1204;BA1796;BA2054;BA5591;	HP0190;HP0323;	-	RP819;	SP_0199;	VC0315;VC1670;	Y1070;y0916;y2033;	BAB2_1021;	PA2155;PA3487;PA3727;PA4339;PA5089;PA5310;PA5394;	NGO0902;	SMa2012;SMb20094;SMc02076;SMc04448;	SACOL1351;SACOL2079;
COG1508	BA5372;	HP0714;	-	-	-	VC2529;	y0154;	BAB1_0157;	PA4462;	-	SMc01139;	-
COG1509	BA2300;	-	-	-	-	VC2661;	y0611;	-	-	-	SMc00355;	-
COG1512	-	-	-	-	-	-	-	BAB1_1829;	PA0536;PA1450;PA1451;	-	-	-
COG1513	-	-	-	-	-	-	-	-	PA2052;	-	-	-
COG1514	BA1241;BA4955;	-	-	-	-	-	y0793;	BAB1_0080;	PA2861;	-	SMc03835;	SACOL1020;
COG1515	-	-	-	-	-	-	y0497;	-	-	-	-	-
COG1516	BA1672;	HP0753;	-	-	-	VC2138;	y2467;	-	PA1095;	-	-	-
COG1518	-	-	Rv2817c;	-	-	-	y1722;	-	-	-	-	-
COG1519	-	HP0957;	-	RP089;	-	VC0233;	y0086;	BAB2_0209;	PA4988;	NGO1915;	SMc00894;	-
COG1520	-	-	Rv3035;	RP232;	-	VC0762;	y1356;	-	PA3800;	-	-	-
COG1522	BA0830;BA1380;BA3205;BA3316;BA5134;	-	Rv2324;Rv2779c;Rv3291c;	-	-	VC0071;VC1062;VC1713;VC1904;VCA1068;	y0002;y1038;y1813;y2801;	BAB1_0100;BAB1_0887;BAB1_1521;BAB1_1587;BAB1_1688;BAB2_0284;BAB2_0313;BAB2_0336;BAB2_0465;BAB2_0517;	PA0512;PA0513;PA0514;PA0515;PA2028;PA2082;PA2246;PA2577;PA3965;PA4508;PA4784;PA5308;	NGO1294;NGO1407;	SMa0535;SMa1867;SMb20021;SMb20425;SMb21493;SMc00131;SMc00278;SMc00425;SMc00678;SMc00681;SMc01168;SMc01223;SMc01403;SMc02235;SMc02504;SMc03092;SMc03210;	-
COG1523	BA2728;BA4953;	-	Rv1564c;	-	SP_0268;SP_1118;	VCA1029;	y3887;	-	PA2160;	-	SMb21446;SMc03926;	-
COG1526	BA0588;BA3628;	-	Rv2899c;	-	-	VC1519;	y4079;	BAB2_0544;	PA5180;	-	SMc03085;	SACOL2273;
COG1528	BA5296;	HP0653;	Rv3841;	-	-	VC0078;	y2524;	-	-	-	-	SACOL1952;
COG1529	-	-	Rv0373c;	-	-	-	-	-	PA1601;PA1880;PA1933;PA2378;PA4621;	-	SMa1488;SMa2037;SMa2353;SMb20132;SMb20342;SMb20395;SMb20404;SMb21339;SMb21340;SMb21556;SMc03102;	-
COG1530	BA4677;	-	Rv2444c;	RP256;	-	VC0419;VC2030;	y0196;y1749;	BAB1_0930;	PA2976;PA2976;PA4477;	NGO0113;NGO1785;	SMc01336;	-
COG1534	BA4560;	-	-	-	SP_1748;	VC0635;	y0680;	-	PA4753;	NGO0384;	-	SACOL1651;
COG1535	BA2371;	-	-	-	-	VC0771;	-	BAB2_0013;	PA1902;PA4213;	-	-	-
COG1536	BA1679;	HP0352;	-	-	-	VC2132;	y2477;y3463;	-	PA1102;	-	SMc03019;	-
COG1538	-	HP0605;HP1489;	-	RP224;	-	VC1409;VC1565;VC1606;VC1621;VC2436;	y0704;y3516;y3560;	BAB1_0963;	PA0427;PA1238;PA1248;PA1875;PA2391;PA2495;PA2522;PA2525;PA2837;PA3404;PA3521;PA3894;PA4144;PA4208;PA4592;PA4597;PA4974;PA5158;	NGO1363;	SMa1037;SMc02082;SMc02281;	-
COG1539	BA0072;	HP1510;	Rv3607c;	-	SP_0292;	VC0524;	y3531;	BAB1_1050;	PA0582;PA3439;	NGO0857;	SMc00463;	SACOL0559;
COG1540	BA3095;	-	-	-	-	VCA0776;	y1276;	-	PA0492;PA2112;PA4511;	-	-	SACOL1660;
COG1541	BA3246;	-	-	-	-	VC0924;	y2330;	-	-	-	-	-
COG1544	BA5422;	-	Rv3241c;	RP517;	SP_2206;	VC0706;VC2530;	y0155;y0156;y0910;	BAB1_0159;	PA4463;	-	SMc01140;	SACOL0815;
COG1546	BA3916;	HP0952;	Rv1901;	-	SP_1941;	VC0542;	y0880;	BAB1_1144;	PA2141;	NGO2058;	SMc01039;	-
COG1551	-	HP1442;	-	-	-	VC0548;	y0884;	-	PA0905;	-	-	-
COG1553	-	-	-	-	-	VC0356;	y1052;y3979;	-	PA2605;	-	-	-
COG1554	-	-	Rv2006;Rv3401;	-	-	-	-	-	-	-	-	-
COG1555	BA4553;	-	Rv2415c;	-	SP_0954;	VC1917;	y1032;	-	PA3140;	NGO1178;NGO1304;NGO1902;	-	SACOL1646;
COG1556	BA1317;BA3268;	HP0137;	-	-	-	-	-	-	-	NGO0905;	-	-
COG1558	BA1675;	HP1558;	-	-	-	VC2199;	y2509;y3455;	BAB2_0149;	PA1078;	-	SMc03028;	-
COG1559	BA4612;	HP0587;	Rv2553c;	RP322;	SP_1518;	VC2017;	y1763;	BAB1_0487;	PA2963;	NGO0238;	SMc00575;	-
COG1560	-	HP0280;	Rv2611c;	RP718;	-	VC0212;VC0213;VC1577;	y0236;y2247;	BAB1_0870;	PA0011;PA3242;	NGO0105;NGO0154;	SMc04268;	-
COG1561	BA4011;	-	-	-	-	VC0209;	y0098;	BAB1_0488;	PA5335;	NGO0286;	SMc00576;	-
COG1566	BA4813;	-	-	RP243;	-	VC1410;VCA0047;	y0178;y0922;y3558;	BAB2_0481;BAB2_0764;	PA1231;PA1237;PA2430;PA2836;PA3136;PA3304;PA3360;PA3892;PA5159;	NGO1683;	SMa0669;SMb20699;SMc00564;SMc03168;	SACOL2348;
COG1570	BA4404;	HP0259;HP0981;	Rv1108c;	RP675;	SP_1207;	VC0766;	y1361;	BAB2_0475;	PA3777;	NGO0655;	SMc00378;	SACOL1568;
COG1575	BA3186;BA5113;	-	Rv0534c;	-	-	VC2673;	y0293;	-	-	-	-	SACOL1049;
COG1576	BA5708;	HP0949;	-	-	SP_2238;	VC0951;	y1179;	BAB1_1848;	PA4004;	NGO2082;	SMc03781;	-
COG1580	-	HP0809;	-	-	-	VC0097;VC2127;	y2482;	-	PA1442;PA5233;	-	-	-
COG1584	BA3597;	-	-	-	-	VC0770;	y3707;	-	-	-	-	-
COG1585	BA2074;	-	Rv1487;	-	-	VC0975;	y1095;	BAB2_0073;	PA5211;	-	SMc04021;	-
COG1586	BA4825;BA5446;	-	-	-	-	-	y0774;	-	PA0654;PA4773;	-	-	-
COG1587	BA4695;	HP1224;	Rv0260c;Rv0511;	-	-	VC0119;	y0380;	BAB1_1886;	PA5259;	NGO0359;	SMc03232;	SACOL1716;
COG1589	BA4047;	-	Rv2151c;	RP250;	SP_0690;	VC2399;	y3623;	BAB1_1446;	PA4409;	NGO1530;	SMc01872;	SACOL1197;
COG1593	-	-	-	-	-	VC1777;VC1927;	y2587;	-	PA0886;PA3781;PA5169;	-	SMa0151;SMa0250;SMb20035;SMb20297;SMb20321;SMb20372;SMb20444;SMb20979;SMb21351;SMb21436;SMc00266;SMc00273;	-
COG1595	BA0093;BA0169;BA0646;BA1032;BA1113;BA1753;BA1789;BA2114;BA2454;BA2502;BA2732;BA2789;BA2970;BA3324;BA3649;BA3803;BA4913;BA5610;	-	Rv0182c;Rv0445c;Rv0735;Rv1189;Rv1221;Rv2069;Rv3223c;Rv3328c;Rv3414c;Rv3911;	-	-	VC1045;VC2302;VC2467;	y1290;	BAB1_1671;BAB1_1672;BAB2_0020;	PA0149;PA0472;PA0675;PA0762;PA1300;PA1363;PA1776;PA1912;PA2050;PA2093;PA2387;PA2426;PA2468;PA2896;PA3285;PA3410;PA3899;PA4896;	NGO1944;	SMa0143;SMb20030;SMb20531;SMb20592;SMb21484;SMc00794;SMc01419;SMc01504;SMc01506;SMc02713;SMc04051;SMc04203;	SACOL0580;SACOL1827;
COG1596	-	-	-	-	-	VC0936;	-	BAB1_0804;BAB2_0804;	PA2234;	-	SMa0364;SMb20945;SMb21073;SMb21245;SMc01794;SMc02274;	-
COG1597	BA0323;BA5075;	-	Rv2252;Rv3218;	-	SP_1045;	-	y1378;	-	PA3023;	-	SMc02382;	SACOL0787;SACOL1958;
COG1598	-	-	-	-	SP_1786;	-	y0821;y1511;y2490;	-	-	NGO0723;NGO1627;	SMc02313;SMc04269;	-
COG1600	BA0545;	-	-	-	-	VC0342;	y0624;	BAB2_1006;	PA4950;	-	SMc00406;	SACOL1914;
COG1605	BA2958;	HP0291;	Rv0948c;Rv1885c;	-	SP_1296;	VC0696;VC0705;	y0904;y2828;	BAB1_1833;	PA3166;PA4230;PA5184;	NGO1510;	SMc02253;SMc03858;	SACOL1787;
COG1607	BA2053;BA5675;	HP0891;	-	-	-	VC1701;VCA0941;	y2039;	BAB1_1528;	PA0449;PA2693;PA3741;PA5371;PA5519;	NGO1055;NGO1078;	SMb21634;SMc04228;	SACOL1936;
COG1609	BA0216;BA0664;BA0755;BA1086;BA2509;BA3283;BA4226;BA4326;BA4433;BA4929;BA5652;	-	Rv3575c;	-	SP_0330;SP_1725;SP_1799;SP_1821;SP_1854;SP_1999;SP_2112;	VC0289;VC0909;VC1286;VC1557;VC1721;VC2337;VC2677;VCA0132;VCA0519;VCA0654;VCA0673;	y0165;y0297;y1619;y1650;y1690;y1711;y1803;y1950;y2113;y2579;y3183;y3231;y3234;y3436;y3567;y3637;y3873;y3949;y4053;	BAB1_0206;BAB1_2050;BAB2_0250;BAB2_0940;	PA1949;PA2259;PA2320;PA3563;	-	SMa0078;SMb20014;SMb20154;SMb20230;SMb20290;SMb20324;SMb20366;SMb20483;SMb20537;SMb20667;SMb20674;SMb20717;SMb20967;SMb20977;SMb21272;SMb21346;SMb21372;SMb21598;SMb21650;SMb21706;SMc02975;SMc03060;SMc04260;SMc04401;	SACOL0257;SACOL1552;SACOL1786;SACOL2030;
COG1611	BA5294;	-	Rv1205;Rv2491;	-	-	VC0899;	y3148;	BAB1_0465;BAB2_0990;	PA3615;PA4115;PA4923;	NGO1712;	SMc01731;SMc02544;	SACOL0740;
COG1613	-	-	Rv2400c;	-	-	-	y0058;	BAB1_0104;	PA0283;PA1493;	-	SMa2069;SMb21133;	-
COG1619	BA1384;BA1949;BA3275;BA5613;	-	-	RP402;	SP_0182;	VCA0337;VCA0439;	-	-	PA5198;	NGO1274;	-	-
COG1620	BA0610;BA1256;BA5464;	HP0140;HP0141;	-	-	-	VCA0983;	-	BAB1_0738;	PA4770;	NGO1361;NGO1449;	-	SACOL0093;SACOL2363;
COG1622	BA0703;BA4154;	-	Rv2200c;	RP406;	-	-	y1021;	BAB1_0038;BAB1_0492;	PA0105;PA1317;	-	SMb21368;SMb21487;SMc00009;SMc01982;	SACOL1070;
COG1626	-	-	-	-	-	-	-	-	PA2416;	-	-	-
COG1629	-	HP0876;HP0915;HP0916;HP1511;HP1512;	-	-	-	VC0200;VC2211;VCA0064;VCA0576;VCA0625;	y0313;y0543;y2404;y2556;y3343;y3385;y3404;y3948;	BAB2_0233;BAB2_1150;	PA0151;PA0192;PA0434;PA0470;PA0781;PA1302;PA1365;PA1613;PA1910;PA2057;PA2070;PA2089;PA2289;PA2335;PA2466;PA2590;PA2911;PA3408;PA3790;PA4156;PA4675;PA4710;PA4837;PA4897;	NGO0553;NGO0553;NGO0952;NGO1205;NGO1431;NGO1495;NGO2093;NGO2109;	SMa1747;SMa2414;SMc01611;SMc01657;SMc02726;SMc02890;SMc04205;	-
COG1638	-	-	-	-	-	VC1779;VC1929;	y2585;	-	PA0884;PA3779;PA4616;PA5167;	-	SMa0157;SMa0252;SMb20036;SMb20295;SMb20320;SMb20374;SMb20442;SMb20981;SMb21353;SMb21438;SMc00265;SMc00271;	-
COG1640	-	-	Rv1781c;	-	SP_2107;	VCA0014;	y3902;	-	PA2163;	-	-	-
COG1643	-	-	-	-	-	VC0601;VC1382;	y0794;y2011;	-	PA3297;PA3961;	NGO1196;NGO1199;	SMc02586;	-
COG1648	BA1447;BA2142;	-	Rv2847c;	-	-	VC1363;	y3941;	BAB1_0179;	PA2611;	NGO0806;	SMb20987;SMc01053;	SACOL2638;
COG1649	BA2460;	-	-	-	-	-	y1649;	BAB1_1374;	-	-	-	-
COG1651	BA0544;	HP0231;	Rv1743;Rv2969c;	RP025;RP431;	-	VC2418;	y3275;	BAB1_0395;BAB1_0521;BAB1_0927;	PA0982;PA2476;PA3737;	NGO1438;	SMc00023;SMc01342;	SACOL2407;
COG1652	-	-	-	-	-	VC0047;	-	BAB1_0467;	PA0020;PA5178;	NGO1873;	SMc02543;SMc02564;	-
COG1653	BA0569;	-	Rv1235;Rv2041c;Rv2318;Rv2833c;	-	SP_0092;SP_1683;SP_1690;SP_1796;SP_1897;	VC1549;VCA1033;	y0434;y0712;y1712;y1881;y2417;y3566;	BAB1_0238;BAB2_0491;BAB2_0547;BAB2_0585;	PA2338;PA3190;	-	SMa0709;SMa1337;SMa1364;SMa2305;SMb20231;SMb20325;SMb20416;SMb20538;SMb20634;SMb20660;SMb20971;SMb21090;SMb21103;SMb21151;SMb21221;SMb21461;SMb21595;SMb21604;SMb21652;SMc01496;SMc01628;SMc01977;SMc02471;SMc02514;SMc02873;SMc03061;SMc04135;SMc04259;SMc04396;	-
COG1654	BA1560;	-	-	-	SP_1900;	VC0319;	y0472;	-	PA4280;	-	-	SACOL1496;
COG1660	BA5384;	-	Rv1421;	-	SP_1566;	VC2532;	y0158;	-	PA4465;	NGO0315;	-	SACOL0830;
COG1662	-	-	-	-	-	-	y0595;y3350;y3355;y3356;	-	-	-	-	-
COG1663	-	HP0328;	-	RP719;	-	VC1877;	y2776;	BAB2_0210;	PA2981;	NGO0242;	SMc00892;	-
COG1666	BA1166;	-	Rv0566c;	-	-	VC1508;	y1016;	-	PA4395;	-	-	-
COG1670	BA1876;BA2019;BA2089;BA2420;BA2534;BA2555;BA2601;BA2701;BA2847;BA2939;BA2964;BA3010;BA3075;BA3108;BA3472;BA3530;BA4315;BA4369;BA4593;BA4937;BA5168;BA5323;	-	-	RP693;	SP_0255;SP_0566;SP_0953;SP_1082;SP_1237;SP_1419;SP_1807;	VC0884;VC1309;VC1889;VCA0316;VCA0417;VCA0442;VCA0474;VCA0947;	y1405;y2271;y2355;y2639;y3382;	BAB1_0508;BAB1_1856;BAB2_0090;	PA1472;PA1928;PA2578;PA3248;PA3270;PA3944;PA3945;PA5433;	NGO1978;	SMa2339;SMa2406;SMb20533;SMc00075;SMc01437;SMc01775;SMc02576;SMc03151;SMc03773;SMc03774;SMc04442;	-

## Sheet: S5_COGs
		Tables
COGs	COG_Description	Escherichia coli w3110_Gene_Names	Escherichia coli w3110_Locus_ID	Escherichia coli w3110_Locus_Description	Escherichia coli w3110_clone_verification_class	Bacillus anthracis AMES	Helicobacter pylori	Mycobacterium tuberculosis	Rickettsia prowazekii	Streptococcus pneumoniae	Vibrio cholerae	Yersinia pestis	Brucella melitensis	Pseudomonas aeruginosa	Neisseria gonorrhoeae	Sinorhizobium meliloti	Staphylococcus aureus COL	Staphylococcus aureus Mu50	Francisella tularensis
COG0001	Glutamate-1-semialdehyde aminotransferase	hemL;	JW0150	glutamate-1-semialdehyde aminotransferase	A	BA0531;BA4693;	HP0306;	Rv0524;			VC0626;	y0799;	BAB2_1066;	PA3977;PA4088;PA5523;	NGO0040;	SMa0956;	SACOL1714;SACOL1922;	SAV1667;SAV1864;	FTT0927;
COG0002	Acetylglutamate semialdehyde dehydrogenase	argC;	JW3930	N-acetyl-gamma-glutamylphosphate reductase, NAD(P)-binding	A	BA4355;		Rv1652;			VC2644;	y0310;	BAB1_0808;	PA0662;	NGO0118;	SMc01801;	SACOL0169;	SAV0184;
COG0003	Oxyanion-translocating ATPase							Rv2184c;Rv3679;Rv3680;
COG0004	Ammonia permease	amtB;	JW0441	ammonium transporter	A			Rv2920c;				y1042;	BAB1_1896;	PA3039;PA5287;	NGO0198;	SMc03807;	SACOL2031;	SAV2043;
COG0005	Purine nucleoside phosphorylase	xapA;	JW2398	purine nucleoside phosphorylase II	B	BA4308;		Rv0535;Rv3307;		SP_0831;				PA3004;		SMc04123;			FTT1022c;
COG0006	Xaa-Pro aminopeptidase	pepP;pepQ;ypdF;	JW2876;JW3823;JW2382	proline aminopeptidase P II;proline dipeptidase;predicted peptidase	A;A;A	BA1901;BA4014;BA4422;BA4861;	HP1037;	Rv2089c;Rv2535c;	RP482;	SP_0187;SP_1591;	VC0067;	y0465;y1476;y1477;y2360;y3297;	BAB1_1437;BAB1_1547;	PA4498;PA5224;	NGO1456;	SMa1329;SMa1473;SMb20434;SMc01885;SMc02684;	SACOL1588;SACOL1756;	SAV1529;SAV1708;	FTT0609;
COG0007	Uroporphyrinogen-III methylase	cysG;	JW3331	fused siroheme synthase 1,3-dimethyluroporphyriongen III dehydrogenase/siroheme ferrochelatase and uroporphyrinogen methyltransferase	A	BA1445;BA2144;		Rv0511;Rv2847c;			VC1363;VC2561;	y3941;	BAB1_0179;BAB1_1317;	PA0510;PA1778;PA2611;		SMb20987;SMc01053;SMc04284;	SACOL2396;	SAV2398;
COG0008	Glutamyl- and glutaminyl-tRNA synthetases	glnS;gltX;yadB;	JW0666;JW2395;JW5892	glutamyl-tRNA synthetase;glutamyl-tRNA synthetase;glutamyl-Q tRNA(Asp) synthetase	A;B;A	BA0086;	HP0476;HP0643;	Rv2992c;	RP325;RP623;	SP_2069;	VC0595;VC0997;VC2214;	y0789;y1205;y1498;	BAB1_1034;BAB1_1169;BAB1_1662;	PA1794;PA3134;PA4724;	NGO1218;NGO1611;NGO1926;	SMc00735;SMc03172;	SACOL0574;	SAV0528;	FTT0307;FTT0448c;
COG0009	Putative translation factor (SUA5)	yciO;yrdC;	JW5196;JW3243	conserved hypothetical protein;dsRNA-binding protein	A;A	BA5568;		Rv1301;	RP848;	SP_1022;	VC0054;VC1079;VC1178;	y2053;y4027;	BAB1_0434;	PA0022;PA3199;	NGO1520;NGO1940;	SMc00984;	SACOL0982;SACOL2108;	SAV0978;SAV2116;	FTT0182c;FTT1293c;
COG0010	Arginase/agmatinase/formimionoglutamate hydrolase, arginase family	speB;	JW2904	agmatinase	A	BA0154;BA3709;BA5617;	HP1399;				VC1204;VCA0814;		BAB1_0809;BAB1_1958;BAB2_0337;	PA0288;PA1421;PA3175;	NGO1486;	SMa1711;SMc01802;SMc01967;SMc03091;	SACOL2154;SACOL2327;	SAV2164;SAV2334;
COG0011	Uncharacterized conserved protein					BA0380;BA5255;		Rv1898;		SP_2199;							SACOL1310;SACOL1603;	SAV1291;SAV1546;
COG0012	Predicted GTPase, probable translation factor	ychF;	JW1194	predicted GTP-binding protein	A	BA5724;	HP0569;	Rv1112;	RP604;	SP_0004;	VC2185;	y2298;	BAB1_1553;	PA4673;	NGO0063;	SMc02695;	SACOL0435;	SAV0363;	FTT0679c;
COG0013	Alanyl-tRNA synthetase	alaS;	JW2667	alanyl-tRNA synthetase	D	BA4616;	HP1241;	Rv2555c;	RP856;	SP_1383;	VC0545;	y0883;	BAB1_1223;	PA0903;	NGO1254;	SMc00475;	SACOL1673;	SAV1618;	FTT1096c;
COG0014	Gamma-glutamyl phosphate reductase	proA;	JW0233	gamma-glutamylphosphate reductase	A	BA2992;		Rv2427c;		SP_0932;	VC2273;	y0967;	BAB1_1851;	PA4007;	NGO0850;	SMc03777;
COG0015	Adenylosuccinate lyase	purB;	JW1117	adenylosuccinate lyase	D	BA0290;	HP1112;	Rv0777;		SP_0056;	VC1126;	y1797;	BAB1_0868;BAB2_0594;	PA0230;PA2629;PA3516;PA3517;	NGO1711;	SMb20575;SMc00508;	SACOL1969;	SAV1908;	FTT0015;
COG0016	Phenylalanyl-tRNA synthetase alpha subunit	pheS;	JW5277	phenylalanine tRNA synthetase, alpha subunit	A	BA4804;	HP0403;	Rv1649;	RP417;	SP_0579;	VC1219;	y1908;	BAB1_2126;	PA2740;	NGO0299;	SMc00365;	SACOL1148;	SAV1138;	FTT1003c;
COG0017	Aspartyl/asparaginyl-tRNA synthetases	asnS;	JW0913	asparaginyl tRNA synthetase	B	BA2186;BA4802;				SP_1542;	VC1297;	y2758;					SACOL1494;	SAV1454;
COG0018	Arginyl-tRNA synthetase	argS;	JW1865	arginyl-tRNA synthetase	A	BA2175;BA5611;	HP0319;	Rv1292;	RP065;	SP_2078;	VC2074;	y2266;	BAB1_0896;	PA5051;	NGO0963;	SMc02073;	SACOL0663;	SAV0607;	FTT0466c;
COG0019	Diaminopimelate decarboxylase	lysA;	JW2806	diaminopimelate decarboxylase, PLP-binding	A	BA1438;	HP0020;HP0290;	Rv1293;		SP_0166;SP_0920;SP_1978;	VC0125;VC1623;	y3184;	BAB1_0363;BAB1_1984;BAB2_0098;	PA4519;PA5277;	NGO2098;	SMb21631;SMc00723;SMc02983;	SACOL0107;SACOL1435;	SAV0123;SAV1400;	FTT0027c;
COG0020	Undecaprenyl pyrophosphate synthase	ispU;	JW0169	undecaprenyl pyrophosphate synthase	A	BA3961;	HP1221;	Rv1086;Rv1087A;Rv2361c;	RP425;	SP_0261;	VC2256;	y3130;	BAB1_1180;	PA3652;	NGO1797;	SMc02097;	SACOL1279;	SAV1260;	FTT0317;
COG0021	Transketolase	tktA;tktB;	JW5478;JW2449	transketolase 1, thiamin-binding;"transketolase 2, thiamin-binding"	C;B	BA3432;BA3744;	HP1088;	Rv1449c;		SP_1615;SP_2030;	VC0473;VCA0624;	y3310;	BAB1_1740;	PA0548;	NGO1028;	SMb20200;SMc02342;SMc03978;	SACOL1377;	SAV1342;	FTT1369c;
COG0022	Pyruvate/2-oxoglutarate dehydrogenase complex, dehydrogenase (E1) component, eukaryotic type, beta subunit					BA2775;BA4183;BA4383;		Rv2496c;	RP262;	SP_1163;			BAB1_1151;BAB2_0031;BAB2_0714;	PA2248;PA3416;PA4151;		SMb20020;SMc01031;SMc03202;	SACOL1103;SACOL1561;	SAV1094;SAV1516;
COG0023	Translation initiation factor 1 (eIF-1/SUI1) and related proteins	yciH;	JW1274	conserved hypothetical protein	A						VCA0570;	y2070;		PA4840;
COG0024	Methionine aminopeptidase	map;	JW0163	methionine aminopeptidase	A	BA0132;BA1590;BA5601;	HP1299;	Rv0734;Rv2861c;	RP824;	SP_1084;	VC2261;	y0852;y3138;	BAB1_1300;	PA2748;PA3657;	NGO1983;	SMb21002;SMc00298;	SACOL1946;	SAV1888;	FTT0393;
COG0025	NhaP-type Na+/H+ and K+/H+ antiporters	yjcE;	JW4026	predicted cation/proton antiporter	A	BA4781;		Rv2287;		SP_0655;SP_0655;	VC0389;VC0689;	y0238;		PA2135;PA3660;PA3660;PA3739;PA3887;			SACOL0687;SACOL2442;	SAV0629;SAV2439;	FTT0268;FTT0604;FTT1490;
COG0026	Phosphoribosylaminoimidazole carboxylase (NCAIR synthetase)	purK;	JW0511	N5-carboxyaminoimidazole ribonucleotide synthase	A	BA0289;		Rv3276c;		SP_0054;	VC0051;	y1102;	BAB1_1758;	PA5425;	NGO0875;	SMc04002;	SACOL1074;	SAV1065;	FTT0897;
COG0027	Formate-dependent phosphoribosylglycinamide formyltransferase (GAR transformylase)	purT;	JW1838	phosphoribosylglycinamide formyltransferase 2	A			Rv0389;			VC1228;	y2533;		PA3751;					FTT1767c;
COG0028	Thiamine pyrophosphate-requiring enzymes [acetolactate synthase, pyruvate dehydrogenase (cytochrome), glyoxylate carboligase, phosphonopyruvate decarboxylase]	ilvB;ilvI;oxc;poxB;	JW3646;JW0076;JW2370;JW0855	acetolactate synthase I, large subunit;"acetolactate synthase III, large subunit";predicted oxalyl-CoA decarboxylase;"pyruvate dehydrogenase (pyruvate oxidase), thiamin-dependent, FAD-binding"	A;A;B;A	BA0866;BA1417;BA1850;		Rv0118c;Rv1820;Rv3003c;Rv3470c;Rv3509c;		SP_0445;SP_0730;	VC0031;VC1590;VC2483;	y0336;y2126;y2821;y3640;	BAB1_1408;BAB2_0289;	PA1417;PA2035;PA2108;PA3506;PA4180;PA4696;PA4901;PA4977;PA5297;	NGO1236;	SMa0958;SMb20095;SMb21530;SMc01431;SMc02263;SMc04455;	SACOL2043;SACOL2199;SACOL2553;	SAV2054;SAV2207;SAV2539;
COG0029	Aspartate oxidase	nadB;	JW2558	quinolinate synthase, L-aspartate oxidase (B protein) subunit	B	BA4662;		Rv1595;			VC2469;	y1289;		PA0761;	NGO1568;	SMc02599;			FTT1467c;
COG0030	Dimethyladenosine transferase (rRNA methylation)	ksgA;	JW0050	S-adenosylmethionine-6-N,N-adenosyl (rRNA) dimethyltransferase	C	BA0039;	HP1431;	Rv1010;Rv1988;	RP672;	SP_1985;	VC0443;	y3683;	BAB1_0704;	PA0592;	NGO0272;	SMc00579;	SACOL0536;	SAV0052;SAV0493;SAV1655;	FTT0469;
COG0031	Cysteine synthase	cysK;cysM;	JW2407;JW2414	cysteine synthase A, O-acetylserine sulfhydrolase A subunit;cysteine synthase B	B;A	BA0067;BA1831;BA4601;	HP0107;	Rv0848;Rv1077;Rv1336;Rv2334;Rv3684;		SP_2210;	VC0537;VC0968;VC1061;	y1037;y1470;y1489;y4039;	BAB1_1073;BAB1_1968;	PA0399;PA0932;PA1061;PA2104;PA2709;	NGO0340;	SMc00421;SMc01174;	SACOL0100;SACOL0502;SACOL0557;	SAV0116;SAV0459;SAV0513;	FTT1287;
COG0033	Phosphoglucomutase	pgm;	JW0675	phosphoglucomutase	A			Rv3068c;			VC2095;	y1258;	BAB1_0055;			SMc03925;			FTT0414;
COG0034	Glutamine phosphoribosylpyrophosphate amidotransferase	purF;	JW2309	amidophosphoribosyltransferase	B	BA0295;		Rv0808;		SP_0046;	VC1004;	y1605;	BAB1_0472;	PA3108;	NGO0263;	SMc00554;	SACOL1079;	SAV1070;	FTT1721c;
COG0035	Uracil phosphoribosyltransferase	upp;	JW2483	uracil phosphoribosyltransferase	A	BA5557;		Rv3309c;		SP_0745;	VC2225;	y1408;	BAB2_1027;	PA4646;	NGO0353;	SMc04121;	SACOL2104;	SAV2112;	FTT0716;
COG0036	Pentose-5-phosphate-3-epimerase	alsE;rpe;sgcE;	JW4046;JW3349;JW4263	allulose-6-phosphate 3-epimerase;D-ribulose-5-phosphate 3-epimerase;predicted epimerase	A;A;A	BA3998;	HP1386;	Rv1408;		SP_1616;SP_1983;	VC2625;	y3938;	BAB1_0869;	PA0607;	NGO0758;	SMb20195;SMc00511;	SACOL1235;	SAV1222;	FTT0789;
COG0037	Predicted ATPase of the PP-loop superfamily implicated in cell cycle control	tilS;ydaO;	JW0183;JW1338	tRNA(Ile)-lysidine synthetase;predicted C32 tRNA thiolase	A;A	BA0062;	HP0728;HP1182;	Rv3625c;	RP042;	SP_0011;	VC1432;VC2242;	y1998;y3117;	BAB1_0852;BAB1_1704;	PA1192;PA3150;PA3638;	NGO0547;NGO0820;	SMc00534;SMc02940;	SACOL0553;	SAV0509;	FTT1042;FTT1187;FTT1231;
COG0038	Chloride channel protein EriC	clcA;clcB;yfeO;	JW5012;JW5263;JW2386	chloride channel, voltage-gated;predicted voltage-gated chloride channel;predicted ion channel protein	D;B;A			Rv0143c;		SP_1157;	VCA0526;	y0800;y2112;	BAB1_0515;BAB2_0852;		NGO1195;NGO1467;				FTT1775c;
COG0039	Malate/lactate dehydrogenases	mdh;	JW3205	malate dehydrogenase, NAD(P)-binding	A	BA1923;BA4837;BA5125;BA5240;		Rv1240;	RP376;	SP_1220;	VC0432;	y0668;	BAB1_1927;			SMc02479;	SACOL0222;SACOL2618;	SAV0241;SAV2602;	FTT0535c;
COG0040	ATP phosphoribosyltransferase	hisG;	JW2001	ATP phosphoribosyltransferase	A	BA1425;		Rv2121c;			VC1132;	y2620;	BAB2_0183;	PA4449;	NGO1238;	SMc00917;	SACOL2703;	SAV2679;
COG0041	Phosphoribosylcarboxyaminoimidazole (NCAIR) mutase	purE;	JW0512	N5-carboxyaminoimidazole ribonucleotide mutase	A	BA0288;		Rv3275c;		SP_0053;	VC0052;	y1103;	BAB1_1757;	PA5426;	NGO0748;	SMc04001;	SACOL1073;	SAV1064;	FTT0896;
COG0042	tRNA-dihydrouridine synthase	dusB;dusC;yjbN;	JW3228;JW2128;JW5950	tRNA-dihydrouridine synthase B;tRNA-dihydrouridine synthase C;tRNA-dihydrouridine synthase A	A;A;D	BA0075;BA0334;	HP0727;	Rv0823c;	RP011;	SP_2189;	VC0291;VC0379;VC1105;	y0213;y0574;y3015;	BAB1_0882;BAB1_1142;	PA2795;PA3129;PA4852;	NGO0151;NGO0894;NGO1612;	SMc01041;SMc04235;	SACOL0059;SACOL0067;	SAV0083;SAV0089;	FTT0508c;FTT0519;
COG0043	3-polyprenyl-4-hydroxybenzoate decarboxylase and related decarboxylases	ubiD;	JW3819	3-octaprenyl-4-hydroxybenzoate decarboxylase	A		HP0396;		RP821;		VC0309;	y0461;		PA0254;PA5237;	NGO1345;	SMa1288;SMa2217;SMb20136;
COG0044	Dihydroorotase and related cyclic amidohydrolases	allB;hyuA;	JW0500;JW2841	allantoinase;D-stereospecific phenylhydantoinase	A;A	BA4027;	HP0266;	Rv1381;		SP_1167;			BAB1_0688;BAB2_0640;	PA0401;PA0441;PA5541;		SMa0552;SMc01361;SMc01821;	SACOL1213;	SAV1201;	FTT1660c;
COG0045	Succinyl-CoA synthetase, beta subunit	sucC;	JW0717	succinyl-CoA synthetase, beta subunit	A	BA3974;		Rv0951;	RP433;		VC2085;	y3065;	BAB1_1926;	PA1588;	NGO0913;	SMc02480;	SACOL1262;	SAV1245;	FTT0504c;
COG0046	Phosphoribosylformylglycinamidine (FGAM) synthase, synthetase domain	purL;	JW2541	phosphoribosylformyl-glycineamide synthetase	D	BA0294;		Rv0803;		SP_0045;	VC0869;	y1309;	BAB1_0857;	PA3763;	NGO1183;	SMc00488;	SACOL1078;	SAV1069;	FTT1720c;
COG0047	Phosphoribosylformylglycinamidine (FGAM) synthase, glutamine amidotransferase domain	purL;	JW2541	phosphoribosylformyl-glycineamide synthetase	D	BA0293;		Rv0788;		SP_0045;	VC0869;	y1309;	BAB1_0860;	PA3763;	NGO1183;	SMc00493;	SACOL1077;	SAV1068;	FTT1720c;
COG0048	Ribosomal protein S12	rpsL;	JW3304	30S ribosomal subunit protein S12	A	BA0105;	HP1197;	Rv0682;	RP130;	SP_0271;	VC0359;	y3983;	BAB1_1260;	PA4268;	NGO1845;	SMc01314;	SACOL0591;	SAV0545;	FTT0321;
COG0049	Ribosomal protein S7	rpsG;	JW3303	30S ribosomal subunit protein S7	A	BA0106;	HP1196;	Rv0683;	RP131;	SP_0272;	VC0360;	y3984;	BAB1_1259;	PA4267;	NGO1844;	SMc01313;	SACOL0592;	SAV0546;	FTT0322;
COG0050	GTPases - translation elongation factors	tufA;tufB;	JW3301;JW3943	protein chain elongation factor EF-Tu;protein chain elongation factor EF-Tu	A;A	BA0108;	HP1205;	Rv0685;	RP661;	SP_1489;	VC0321;VC0362;	y0477;y3986;	BAB1_1257;BAB1_1271;	PA4265;PA4277;	NGO1842;NGO1858;	SMc01311;SMc01326;	SACOL0594;	SAV0548;	FTT0137;
COG0051	Ribosomal protein S10	rpsJ;	JW3283	30S ribosomal subunit protein S10	A	BA0109;	HP1320;	Rv0700;	RP660;	SP_0208;	VC2597;	y3989;	BAB1_1256;	PA4264;	NGO1841;	SMc01310;	SACOL2240;	SAV2251;	FTT0324;
COG0052	Ribosomal protein S2	rpsB;	JW0164	30S ribosomal subunit protein S2	A	BA3965;	HP1554;	Rv2890c;	RP086;	SP_2215;	VC2260;	y3137;	BAB1_1184;	PA3656;	NGO1975;	SMc02101;	SACOL1274;	SAV1256;	FTT0313;
COG0053	Predicted Co/Zn/Cd cation transporters	fieF;	JW3886	zinc transporter	A	BA2310;BA4640;		Rv2025c;	RP832;	SP_1552;	VC2690;	y0060;		PA3963;		SMc02724;	SACOL2416;	SAV2417;	FTT0756;
COG0054	Riboflavin synthase beta-chain	ribE;	JW0405	riboflavin synthase beta chain	B	BA4334;	HP0002;	Rv1416;		SP_0175;	VC2268;	y1001;	BAB1_0791;BAB2_0545;	PA4053;	NGO0257;	SMc01609;SMc01777;	SACOL1817;	SAV1767;	FTT1674;
COG0055	F0F1-type ATP synthase, beta subunit	atpD;	JW3710	F1 sector of membrane-bound ATP synthase, beta subunit	A	BA5547;	HP1132;	Rv1310;	RP801;	SP_1508;	VC2764;	y4135;	BAB1_1807;	PA5554;	NGO2150;	SMc02501;	SACOL2095;	SAV2103;	FTT0064;
COG0056	F0F1-type ATP synthase, alpha subunit	atpA;	JW3712	F1 sector of membrane-bound ATP synthase, alpha subunit	A	BA5549;	HP1134;	Rv1308;	RP803;	SP_1510;	VC2766;	y4137;	BAB1_1809;	PA5556;	NGO2148;	SMc02499;	SACOL2097;	SAV2105;	FTT0062;
COG0057	Glyceraldehyde-3-phosphate dehydrogenase/erythrose-4-phosphate dehydrogenase	epd;gapA;	JW2894;JW1768	D-erythrose 4-phosphate dehydrogenase;glyceraldehyde-3-phosphate dehydrogenase A	A;A	BA4827;BA5369;	HP0921;HP1346;	Rv1436;		SP_2012;	VC0476;VC1069;VC2000;VCA0843;	y2165;y3309;	BAB1_1741;	PA0551;PA3001;PA3195;	NGO1776;NGO1931;	SMc03979;	SACOL0838;SACOL1734;	SAV0772;SAV1687;	FTT1368c;
COG0058	Glucan phosphorylase	glgP;malP;	JW3391;JW5689	glycogen phosphorylase;maltodextrin phosphorylase	D;B	BA5119;		Rv1328;		SP_2106;	VCA0013;	y3890;		PA2144;		SMc04460;			FTT0417;
COG0059	Ketol-acid reductoisomerase	ilvC;	JW3747	ketol-acid reductoisomerase, NAD(P)-binding	A	BA1419;BA1852;	HP0330;	Rv3001c;		SP_0447;	VC0162;	y0345;	BAB1_1399;	PA4694;	NGO1233;	SMc04346;	SACOL2045;	SAV2056;
COG0060	Isoleucyl-tRNA synthetase	ileS;	JW0024	isoleucyl-tRNA synthetase	B	BA2181;BA4034;	HP1422;	Rv1536;	RP617;	SP_1659;	VC0682;	y3700;	BAB2_0194;	PA4560;	NGO0069;	SMc00908;	SACOL1206;	SAV1193;	FTT0915c;
COG0061	Predicted sugar kinase	yfjB;	JW2596	NAD kinase	B	BA1213;BA4893;	HP1394;	Rv1695;	RP440;	SP_1098;	VC0853;	y3074;	BAB1_0954;	PA3088;	NGO0390;	SMc01331;	SACOL1011;	SAV1007;	FTT1432c;
COG0062	Uncharacterized conserved protein	yjeF;	JW4125	predicted carbohydrate kinase	B		HP1363;	Rv3433c;			VCA0191;	y0625;	BAB1_1025;	PA4949;		SMc00946;			FTT0738;
COG0063	Predicted sugar kinase	yjeF;	JW4125	predicted carbohydrate kinase	B		HP1363;	Rv3433c;			VCA0191;	y0625;	BAB1_1025;	PA4949;	NGO0804;	SMc00946;	SACOL0007;	SAV0007;	FTT0738;
COG0064	Asp-tRNAAsn/Glu-tRNAGln amidotransferase B subunit (PET112 homolog)					BA0322;	HP0658;	Rv3009c;	RP151;	SP_0436;			BAB1_0918;	PA4484;	NGO0660;	SMc01350;	SACOL1960;	SAV1899;	FTT0021;
COG0065	3-isopropylmalate dehydratase large subunit	leuC;	JW0071	3-isopropylmalate isomerase subunit, dehydratase component	A	BA1422;		Rv2988c;			VC2492;	y3647;	BAB1_1905;	PA3121;	NGO0679;	SMc03823;	SACOL2048;	SAV2059;
COG0066	3-isopropylmalate dehydratase small subunit	leuD;	JW0070	3-isopropylmalate isomerase subunit	A	BA1423;		Rv2987c;		SP_1255;	VC2493;	y3648;	BAB2_0353;	PA3120;	NGO0677;	SMc03795;	SACOL2049;	SAV2060;
COG0067	Glutamate synthase domain 1	gltB;	JW3179	glutamate synthase, large subunit	D	BA0530;		Rv3859c;			VC2373;VC2376;	y0128;	BAB2_0053;	PA5036;		SMc02610;SMc04028;	SACOL0514;	SAV0472;
COG0068	Hydrogenase maturation factor	hypF;	JW5433	carbamoyl phosphate phosphatase and maturation protein for [NiFe] hydrogenases	A	BA3313;	HP0048;
COG0069	Glutamate synthase domain 2	gltB;	JW3179	glutamate synthase, large subunit	D	BA0530;BA3706;		Rv3859c;			VC2373;VC2376;	y0128;	BAB2_0053;	PA3602;PA5036;		SMc02612;SMc04028;	SACOL0514;SACOL2469;	SAV0472;SAV2459;
COG0070	Glutamate synthase domain 3	gltB;	JW3179	glutamate synthase, large subunit	D	BA0530;		Rv3859c;			VC2373;VC2376;	y0128;	BAB2_0053;	PA5036;		SMc02611;SMc04028;	SACOL0514;	SAV0472;
COG0071	Molecular chaperone (small heat shock protein)	ibpA;ibpB;	JW3664;JW3663	heat shock chaperone;heat shock chaperone	A;A	BA2250;BA2262;		Rv0251c;Rv2031c;	RP273;		VC0018;	y4101;y4102;	BAB1_0162;BAB2_0050;	PA3126;		SMa1118;SMb21294;SMb21295;SMc01106;SMc04040;	SACOL2385;	SAV2387;	FTT1794;
COG0072	Phenylalanyl-tRNA synthetase beta subunit	pheT;	JW1703	phenylalanine tRNA synthetase, beta subunit	A	BA4803;	HP0402;	Rv1650;	RP418;	SP_0581;	VC1220;	y1909;	BAB1_2127;	PA2739;	NGO0304;	SMc00366;	SACOL1149;	SAV1139;	FTT1002c;
COG0073	EMAP domain	metG;pheT;ygjH;	JW2101;JW1703;JW3045	methionyl-tRNA synthetase;"phenylalanine tRNA synthetase, beta subunit";conserved hypothetical protein	A;A;A	BA0036;BA2064;BA4803;BA4943;	HP0402;HP0417;	Rv1650;	RP418;	SP_0581;SP_0788;SP_1910;	VC1036;VC1220;VC2336;	y1909;y2648;	BAB1_1541;BAB1_2127;	PA2739;PA3221;PA3482;	NGO0304;NGO2044;	SMc00366;SMc04456;	SACOL0533;SACOL1149;SACOL1792;	SAV0490;SAV1139;SAV1742;	FTT1002c;FTT1290;
COG0074	Succinyl-CoA synthetase, alpha subunit	fdrA;sucD;yahF;	JW0506;JW0718;JW0312	predicted acyl-CoA synthetase with NAD(P)-binding Rossmann-fold domain;"succinyl-CoA synthetase, NAD(P)-binding, alpha subunit";predicted acyl-CoA synthetase with NAD(P)-binding domain and succinyl-CoA synthetase domain	A;A;A	BA3973;		Rv0952;	RP432;		VC2084;	y3064;	BAB1_1925;	PA1589;	NGO0912;	SMc02481;	SACOL1263;	SAV1246;	FTT0503c;
COG0075	Serine-pyruvate aminotransferase/archaeal aspartate aminotransferase					BA1341;BA2468;	HP0736;				VC0392;VCA0604;			PA1310;		SMa1495;SMa2139;SMb21537;	SACOL1772;	SAV1723;
COG0076	Glutamate decarboxylase and related PLP-dependent proteins	gadA;gadB;	JW3485;JW1488	glutamate decarboxylase A, PLP-dependent;"glutamate decarboxylase B, PLP-dependent"	B;A	BA2724;		Rv3432c;			VC1149;VCA0269;	y2641;y2996;	BAB2_0865;BAB2_0866;			SMa2402;SMb21414;			FTT0664c;FTT1722c;
COG0077	Prephenate dehydratase	pheA;	JW2580	fused chorismate mutase P and prephenate dehydratase	A	BA4666;		Rv3838c;		SP_1369;	VC0705;		BAB1_0034;	PA3166;	NGO1510;	SMc02899;	SACOL1977;	SAV1915;	FTT0575;
COG0078	Ornithine carbamoyltransferase	argF;argI;ygeW;	JW0266;JW4211;JW5463	ornithine carbamoyltransferase 2, chain F;ornithine carbamoyltransferase 1;conserved hypothetical protein	A;B;A	BA4351;		Rv1656;		SP_2150;	VC2508;	y0740;	BAB1_0332;	PA3537;PA5172;	NGO1232;	SMa0695;SMc02137;	SACOL1181;SACOL2656;	SAV1169;SAV2634;
COG0079	Histidinol-phosphate/aromatic aminotransferase and cobyric acid decarboxylase	hisC;	JW2003	histidinol-phosphate aminotransferase	A	BA1539;BA2955;		Rv1600;Rv2231c;Rv3772;			VC1134;	y2622;	BAB1_0657;BAB1_1315;BAB1_1988;	PA1276;PA2531;PA3165;PA4447;	NGO1241;	SMa0387;SMc00710;SMc02393;SMc03885;SMc04281;	SACOL0784;SACOL2701;	SAV0724;SAV2677;
COG0080	Ribosomal protein L11	rplK;	JW3946	50S ribosomal subunit protein L11	B	BA0097;	HP1202;	Rv0640;	RP136;	SP_0630;	VC0324;	y0480;	BAB1_1268;	PA4274;	NGO1855;	SMc01321;	SACOL0583;	SAV0537;	FTT0140;
COG0081	Ribosomal protein L1	rplA;	JW3947	50S ribosomal subunit protein L1	A	BA0098;	HP1201;	Rv0641;	RP137;	SP_0631;	VC0325;	y0481;	BAB1_1267;	PA4273;	NGO1854;	SMc01320;	SACOL0584;	SAV0538;	FTT0141;
COG0082	Chorismate synthase	aroC;	JW2326	chorismate synthase	B	BA1537;BA2956;	HP0663;	Rv2540c;		SP_1374;	VC2116;	y1585;	BAB1_0454;	PA1681;	NGO1331;	SMc00007;	SACOL1506;	SAV1466;	FTT0876c;
COG0083	Homoserine kinase	thrB;	JW0002	homoserine kinase	A	BA1970;	HP1050;	Rv1296;		SP_1360;	VC2363;	y3716;					SACOL1364;	SAV1330;
COG0084	Mg-dependent DNase	tatD;ycfH;yjjV;	JW5931;JW1086;JW4341	DNase, magnesium-dependent;predicted metallodependent hydrolase;predicted DNase	A;C;A	BA0037;BA0222;	HP1573;	Rv1008;	RP682;	SP_1991;	VC0103;VC2014;VC2353;	y0455;y0458;y1766;y3745;	BAB1_1015;	PA2866;PA2959;PA3564;	NGO0349;NGO1338;	SMc01193;	SACOL0534;	SAV0491;	FTT0763c;FTT1439c;
COG0085	DNA-directed RNA polymerase, beta subunit/140 kD subunit	rpoB;	JW3950	RNA polymerase, beta subunit	D	BA0102;	HP1198;	Rv0667;	RP140;	SP_1961;	VC0328;	y0484;	BAB1_1264;	PA4270;	NGO1851;	SMc01317;	SACOL0588;	SAV0542;	FTT0144;
COG0086	DNA-directed RNA polymerase, beta subunit/160 kD subunit	rpoC;	JW3951	RNA polymerase, beta prime subunit	D	BA0103;	HP1198;	Rv0668;	RP141;	SP_1960;	VC0329;	y0485;	BAB1_1263;	PA4269;	NGO1850;	SMc01316;	SACOL0589;	SAV0543;	FTT0145;
COG0087	Ribosomal protein L3	rplC;	JW3282	50S ribosomal subunit protein L3	A	BA0110;	HP1319;	Rv0701;	RP659;	SP_0209;	VC2596;	y3990;	BAB1_1255;	PA4263;	NGO1838;	SMc01309;	SACOL2239;	SAV2250;	FTT0325;
COG0088	Ribosomal protein L4	rplD;	JW3281	50S ribosomal subunit protein L4	A	BA0111;	HP1318;	Rv0702;	RP658;	SP_0210;	VC2595;	y3991;	BAB1_1254;	PA4262;	NGO1837;	SMc01308;	SACOL2238;	SAV2249;	FTT0326;
COG0089	Ribosomal protein L23	rplW;	JW3280	50S ribosomal subunit protein L23	A	BA0112;	HP1317;	Rv0703;	RP657;	SP_0211;	VC2594;	y3992;	BAB1_1253;	PA4261;	NGO1836;	SMc01307;	SACOL2237;	SAV2248;	FTT0327;
COG0090	Ribosomal protein L2	rplB;	JW3279	50S ribosomal subunit protein L2	A	BA0113;	HP1316;	Rv0704;	RP656;	SP_0212;	VC2593;	y3993;	BAB1_1252;	PA4260;	NGO1835;	SMc01306;	SACOL2236;	SAV2247;	FTT0328;
COG0091	Ribosomal protein L22	rplV;	JW3277	50S ribosomal subunit protein L22	A	BA0115;	HP1314;	Rv0706;	RP654;	SP_0214;	VC2591;	y3994;	BAB1_1250;	PA4258;	NGO1833;	SMc01304;	SACOL2234;	SAV2245;	FTT0330;
COG0092	Ribosomal protein S3	rpsC;	JW3276	30S ribosomal subunit protein S3	A	BA0116;	HP1313;	Rv0707;	RP653;	SP_0215;	VC2590;	y3995;	BAB1_1249;	PA4257;	NGO1832;	SMc01303;	SACOL2233;	SAV2244;	FTT0331;
COG0093	Ribosomal protein L14	rplN;	JW3272	50S ribosomal subunit protein L14	A	BA0120;	HP1309;	Rv0714;	RP649;	SP_0219;	VC2586;	y3999;	BAB1_1245;	PA4253;	NGO1829;	SMc01299;	SACOL2229;	SAV2240;	FTT0335;
COG0094	Ribosomal protein L5	rplE;	JW3270	50S ribosomal subunit protein L5	D	BA0122;	HP1307;	Rv0716;	RP647;	SP_0221;	VC2584;	y4001;	BAB1_1243;	PA4251;	NGO1827;	SMc01297;	SACOL2227;	SAV2238;	FTT0337;
COG0095	Lipoate-protein ligase A	lplA;	JW4349	lipoate-protein ligase A	A	BA1089;BA4431;BA5635;				SP_1160;	VC1388;	y1926;		PA4286;			SACOL0398;SACOL0635;SACOL1034;SACOL1591;	SAV0327;SAV0589;SAV1028;SAV1533;	FTT0690c;
COG0096	Ribosomal protein S8	rpsH;	JW3268	30S ribosomal subunit protein S8	A	BA0124;	HP1305;	Rv0718;	RP645;	SP_0224;	VC2582;	y4003;	BAB1_1241;	PA4249;	NGO1826;	SMc01295;	SACOL2225;	SAV2236;	FTT0339;
COG0097	Ribosomal protein L6P/L9E	rplF;	JW3267	50S ribosomal subunit protein L6	A	BA0125;	HP1304;	Rv0719;	RP644;	SP_0225;	VC2581;	y4004;	BAB1_1240;	PA4248;	NGO1825;	SMc01294;	SACOL2224;	SAV2235;	FTT0340;
COG0098	Ribosomal protein S5	rpsE;	JW3265	30S ribosomal subunit protein S5	A	BA0127;	HP1302;	Rv0721;	RP642;	SP_0227;	VC2579;	y4007;	BAB1_1238;	PA4246;	NGO1824;	SMc01292;	SACOL2222;	SAV2233;	FTT0342;
COG0099	Ribosomal protein S13	rpsM;	JW3260	30S ribosomal subunit protein S13	A	BA0135;	HP1296;	Rv3460c;	RP637;	SP_0234;	VC2574;	y4012;	BAB1_1233;	PA4241;	NGO1821;	SMc01287;	SACOL2215;	SAV2226;	FTT0347;
COG0100	Ribosomal protein S11	rpsK;	JW3259	30S ribosomal subunit protein S11	A	BA0136;	HP1295;	Rv3459c;	RP636;	SP_0235;	VC2573;	y4013;	BAB1_1232;	PA4240;	NGO1820;	SMc01286;	SACOL2214;	SAV2225;	FTT0348;
COG0101	Pseudouridylate synthase	truA;	JW2315	pseudouridylate synthase I	A		HP0361;	Rv3455c;	RP857;	SP_1599;	VC0999;	y1599;	BAB2_0995;	PA3114;	NGO1811;	SMc01099;	SACOL2208;	SAV2219;	FTT1021c;
COG0102	Ribosomal protein L13	rplM;	JW3200	50S ribosomal subunit protein L13	A	BA0143;	HP0084;	Rv3443c;	RP233;	SP_0294;	VC0570;	y0134;	BAB1_0811;	PA4433;	NGO2024;	SMc01804;	SACOL2207;	SAV2218;	FTT1273;
COG0103	Ribosomal protein S9	rpsI;	JW3199	30S ribosomal subunit protein S9	A	BA0144;	HP0083;	Rv3442c;	RP234;	SP_0295;	VC0571;	y0133;	BAB1_0810;	PA4432;	NGO2025;	SMc01803;	SACOL2206;	SAV2217;	FTT1274;
COG0104	Adenylosuccinate synthase	purA;	JW4135	adenylosuccinate synthetase	B	BA5716;	HP0255;	Rv0357c;		SP_0019;	VC2602;	y0635;	BAB1_1695;	PA4938;	NGO0398;	SMc00643;	SACOL0018;	SAV0017;	FTT0204;
COG0105	Nucleoside diphosphate kinase	ndk;	JW2502	multifunctional nucleoside diphosphate kinase, apyrimidinic endonuclease, and 3-phosphodiesterase	A	BA1536;	HP0198;	Rv2445c;	RP055;	SP_1959;	VC0756;	y1349;	BAB1_0715;	PA3807;	NGO0597;	SMc00595;	SACOL1509;	SAV1469;	FTT0373c;
COG0106	Phosphoribosylformimino-5-aminoimidazole carboxamide ribonucleotide (ProFAR) isomerase	hisA;	JW2006	N-(5-phospho-L-ribosyl-formimino)-5-amino-1- (5-phosphoribosyl)-4-imidazolecarboxamide isomerase	A	BA1429;		Rv1603;			VC1137;	y2626;	BAB1_2085;	PA5141;	NGO0212;	SMc02570;	SACOL2698;	SAV2674;
COG0107	Imidazoleglycerol-phosphate synthase	hisF;	JW2007	imidazole glycerol phosphate synthase, catalytic subunit with HisF	A	BA1430;		Rv1605;			VC1138;	y2627;	BAB1_2086;	PA3151;PA5140;	NGO0211;	SMc02569;	SACOL2697;	SAV2673;
COG0108	3,4-dihydroxy-2-butanone 4-phosphate synthase	ribB;	JW3009	3,4 dihydroxy-2-butanone-4-phosphate synthase	B	BA4333;	HP0804;	Rv1415;Rv1940;		SP_0176;	VC2269;VCA1060;	y3520;	BAB1_0455;	PA4054;	NGO0704;	SMc00008;	SACOL1818;	SAV1769;	FTT1673;
COG0109	Polyprenyltransferase (cytochrome oxidase assembly factor)	cyoE;	JW0418	protoheme IX farnesyltransferase	A	BA4155;		Rv1451;	RP346;			y1018;		PA0113;PA1321;		SMc00450;	SACOL1125;	SAV1116;	FTT0285;
COG0110	Acetyltransferase (isoleucine patch superfamily)	lacA;maa;wbbJ;wcaF;	JW0333;JW0448;JW2018;JW2039	thiogalactoside acetyltransferase;maltose O-acetyltransferase;;predicted acyl transferase	A;A;A;A	BA2629;BA3402;BA3580;BA3600;BA5389;		Rv1505c;Rv3034c;		SP_0074;	VC0238;VC0252;VCA0253;VCA0300;VCA0473;VCA0836;		BAB1_1434;	PA0706;PA3156;PA3853;	NGO0085;NGO2125;	SMa0772;SMb20765;SMb20825;SMb21427;SMc01797;	SACOL0143;SACOL0827;SACOL2570;	SAV0156;SAV0762;SAV2555;
COG0111	Phosphoglycerate dehydrogenase and related dehydrogenases	pdxB;serA;ycdW;	JW2317;JW2880;JW5146	erythronate-4-phosphate dehydrogenase;D-3-phosphoglycerate dehydrogenase;2-ketoacid reductase	B;A;A	BA3320;	HP0397;	Rv0728c;Rv2996c;			VC0267;VC2108;VC2481;VCA0630;	y1597;y2896;y3301;	BAB1_0005;BAB1_1697;BAB2_0783;	PA0316;PA1296;PA1375;		SMa1347;SMa1838;SMb20535;SMc00340;SMc00641;SMc01622;SMc02045;SMc02828;	SACOL1773;SACOL1920;	SAV1724;SAV1862;	FTT1230;
COG0112	Glycine/serine hydroxymethyltransferase	glyA;	JW2535	serine hydroxymethyltransferase	A	BA5558;	HP0183;	Rv0070c;Rv1093;	RP743;	SP_1024;	VC0941;VCA0278;	y1322;	BAB1_0787;	PA2444;PA4602;PA5415;	NGO0866;	SMa2135;SMc01770;	SACOL2105;	SAV2113;	FTT1241;
COG0113	Delta-aminolevulinic acid dehydratase	hemB;	JW0361	porphobilinogen synthase	A	BA4694;	HP0163;	Rv0512;	RP539;		VC0105;	y0459;	BAB1_0780;	PA5243;	NGO0385;	SMc01766;	SACOL1715;	SAV1668;	FTT0462;
COG0114	Fumarase	fumC;	JW1603	fumarate hydratase (fumarase C), aerobic Class II	A	BA1767;	HP1325;	Rv1098c;	RP665;		VC1573;	y2106;	BAB2_0186;	PA0854;PA4470;	NGO1029;	SMc00149;	SACOL1908;	SAV1851;	FTT0306;
COG0115	Branched-chain amino acid aminotransferase/4-amino-4-deoxychorismate lyase	ilvE;pabC;	JW5606;JW1082	branched-chain amino-acid aminotransferase;4-amino-4-deoxychorismate lyase component of para-aminobenzoate synthase multienzyme complex	A;A	BA0070;BA1416;BA1849;BA2256;BA5472;	HP0293;HP1468;	Rv0812;Rv2210c;	RP428;	SP_0665;SP_0856;	VC0029;VC2018;	y0337;y1762;	BAB2_0078;BAB2_0301;BAB2_0572;	PA2964;PA5013;	NGO1665;NGO2112;	SMa0093;SMc00042;SMc01047;SMc02896;SMc04014;	SACOL0600;SACOL1800;	SAV0554;SAV0715;SAV1750;	FTT0251;FTT0945;
COG0116	Predicted N6-adenine-specific DNA methylase	ycbY;	JW0931	predicted methyltransferase	B	BA1584;				SP_0373;	VC1488;	y2751;		PA3048;	NGO1504;		SACOL1483;	SAV1444;	FTT0923;
COG0117	Pyrimidine deaminase	ribD;	JW0404	fused diaminohydroxyphosphoribosylaminopyrimidin e deaminase and 5-amino-6-(5-phosphoribosylamino) uracil reductase	A	BA4331;	HP1505;	Rv1409;		SP_0178;	VC2271;	y1000;	BAB1_0789;	PA4056;	NGO0089;	SMc01772;	SACOL1820;	SAV1771;	FTT1671;
COG0118	Glutamine amidotransferase	hisH;	JW2005	imidazole glycerol phosphate synthase, glutamine amidotransferase subunit	A	BA1428;		Rv1602;			VC1136;	y2625;	BAB1_2084;	PA3152;PA5142;	NGO0213;	SMc02572;	SACOL2699;	SAV2675;
COG0119	Isopropylmalate/homocitrate/citramalate synthases	leuA;mhpE;	JW0073;JW0343	2-isopropylmalate synthase;"4-hyroxy-2-oxovalerate/4-hydroxy-2-oxopentanoic acid aldolase, class I"	A;A	BA1420;BA2550;		Rv3469c;Rv3534c;Rv3710;		SP_1258;	VC2490;	y3645;	BAB1_0017;BAB1_0701;BAB1_1583;	PA1217;PA2011;PA3792;	NGO0848;	SMb21125;SMc02546;SMc02717;	SACOL0981;SACOL2046;	SAV0977;SAV2057;	FTT0252;
COG0120	Ribose 5-phosphate isomerase	rpiA;	JW5475	ribosephosphate isomerase, constitutive	A	BA2791;				SP_0828;	VC2480;	y2892;y3302;		PA0330;	NGO0970;	SMc00152;	SACOL2329;	SAV2336;	FTT1208;
COG0121	Predicted glutamine amidotransferase	yafJ;	JW0213	predicted amidotransfease	A			Rv1061;Rv3702c;			VC2229;VCA0225;	y0948;	BAB1_1690;	PA1307;	NGO0091;	SMc01162;			FTT1166c;FTT1193c;
COG0122	3-methyladenine DNA glycosylase/8-oxoguanine DNA glycosylase	alkA;	JW2053	3-methyl-adenine DNA glycosylase II	A	BA3871;		Rv0142;Rv1317c;			VCA1018;	y2473;	BAB1_1661;	PA1686;		SMc00736;
COG0123	Deacetylases, including yeast histone deacetylase and acetoin utilization protein					BA4918;					VC2042;		BAB1_0456;	PA0321;PA1409;PA3774;	NGO0187;	SMc00969;	SACOL1785;	SAV1735;
COG0124	Histidyl-tRNA synthetase	hisS;	JW2498	histidyl tRNA synthetase	C	BA3376;BA4633;	HP1190;	Rv2580c;	RP308;	SP_2121;	VC0760;	y1354;	BAB2_0181;	PA3802;	NGO0426;	SMc00919;	SACOL1686;	SAV1631;	FTT0052;
COG0125	Thymidylate kinase	tmk;	JW1084	thymidylate kinase	D	BA0027;	HP1474;	Rv3247c;	RP684;	SP_0935;	VC2016;	y1764;	BAB1_1011;	PA2962;	NGO0239;	SMc01189;	SACOL0524;	SAV0482;	FTT0117;
COG0126	3-phosphoglycerate kinase	pgk;	JW2893	phosphoglycerate kinase	C	BA5367;	HP1345;	Rv1437;		SP_0499;	VC0477;	y3308;	BAB1_1742;	PA0552;	NGO1919;	SMc03981;	SACOL0839;	SAV0773;	FTT1367c;
COG0127	Xanthosine triphosphate pyrophosphatase	yggV;	JW2921	dITP/XTP pyrophosphatase	A	BA4714;		Rv1341;		SP_1880;	VC0456;	y3331;	BAB1_0175;	PA0387;	NGO0221;	SMc01146;	SACOL1162;	SAV1152;	FTT1560;
COG0128	5-enolpyruvylshikimate-3-phosphate synthase	aroA;	JW0891	5-enolpyruvylshikimate-3-phosphate synthetase	B	BA2953;	HP0401;	Rv3227;		SP_1371;	VC1732;	y2783;	BAB1_0023;	PA3164;	NGO0900;	SMc00333;	SACOL1504;	SAV1464;	FTT0588;
COG0129	Dihydroxyacid dehydratase/phosphogluconate dehydratase	edd;ilvD;yagF;yjhG;	JW1840;JW5605;JW0262;JW4259	6-phosphogluconate dehydratase;dihydroxyacid dehydratase;predicted dehydratase;predicted dehydratase	A;D;A;B	BA1853;	HP1100;	Rv0189c;		SP_2126;	VC0028;VC0288;	y0338;y1654;	BAB1_0096;BAB2_0294;BAB2_0458;	PA0353;PA3194;	NGO0714;NGO0809;	SMa0235;SMb20115;SMb20890;SMc00884;SMc03068;SMc04045;SMc04144;	SACOL2042;	SAV2053;	FTT0640;
COG0130	Pseudouridine synthase	truB;	JW3135	tRNA pseudouridine synthase	B			Rv2793c;	RP501;RP502;	SP_1212;	VC0645;	y0690;	BAB1_2167;	PA4742;	NGO0642;	SMc00321;	SACOL1290;	SAV1271;	FTT1554c;
COG0131	Imidazoleglycerol-phosphate dehydratase	hisB;	JW2004	fused histidinol-phosphatase and imidazoleglycerol-phosphate dehydratase	A	BA1427;		Rv1601;			VC1135;	y2623;	BAB1_2082;	PA5143;	NGO1242;	SMc02574;	SACOL2700;	SAV2676;
COG0132	Dethiobiotin synthetase	bioD;ynfK;	JW0761;JW5264	dethiobiotin synthetase;predicted dethiobiotin synthetase	A;A	BA4340;	HP0029;	Rv1570;			VC1115;	y2111;y3028;	BAB2_0746;	PA0504;	NGO0309;		SACOL2428;	SAV2427;	FTT0934c;
COG0133	Tryptophan synthase beta chain	trpB;	JW1253	tryptophan synthase, beta subunit	C	BA1253;	HP1278;	Rv1612;		SP_1812;	VC1170;	y2048;	BAB1_2112;	PA0036;	NGO0274;	SMc02766;	SACOL1408;	SAV1372;	FTT1773c;
COG0134	Indole-3-glycerol phosphate synthase	trpC;	JW1254	fused indole-3-glycerolphosphate synthetase and N-(5-phosphoribosyl)anthranilate isomerase	A	BA1251;	HP1279;	Rv1611;		SP_1814;	VC1171;	y2049;	BAB1_1164;	PA0651;	NGO1721;	SMc00236;	SACOL1406;	SAV1370;	FTT1795c;
COG0135	Phosphoribosylanthranilate isomerase	trpC;	JW1254	fused indole-3-glycerolphosphate synthetase and N-(5-phosphoribosyl)anthranilate isomerase	A	BA1252;	HP1279;			SP_1813;	VC1171;	y2049;	BAB1_2113;	PA3113;	NGO0261;	SMc02767;	SACOL1407;	SAV1371;	FTT1795c;
COG0136	Aspartate-semialdehyde dehydrogenase	asd;usg;	JW3396;JW2316	aspartate-semialdehyde dehydrogenase, NAD(P)-binding;predicted semialdehyde dehydrogenase	A;A	BA2436;BA3937;	HP1189;	Rv3708c;	RP316;	SP_1013;	VC2036;VC2107;	y1598;y3880;	BAB2_0349;	PA3116;PA3117;	NGO1997;	SMc04410;	SACOL1429;	SAV1394;	FTT0425c;
COG0137	Argininosuccinate synthase	argG;	JW3140	argininosuccinate synthetase	A	BA4880;		Rv1658;			VC2642;	y2595;	BAB1_0071;	PA3525;	NGO1961;	SMc03826;	SACOL0964;	SAV0961;
COG0138	AICAR transformylase/IMP cyclohydrolase PurH (only IMP cyclohydrolase domain in Aful)	purH;	JW3970	fused IMP cyclohydrolase and phosphoribosylaminoimidazolecarboxamide formyltransferase	A	BA0298;		Rv0957;		SP_0050;	VC0276;	y0502;	BAB1_1824;	PA4854;	NGO1466;	SMc04088;	SACOL1082;	SAV1073;	FTT0203c;
COG0139	Phosphoribosyl-AMP cyclohydrolase	hisI;	JW2008	fused phosphoribosyl-AMP cyclohydrolase and phosphoribosyl-ATP pyrophosphatase	A			Rv1606;			VC1139;	y2628;	BAB1_1098;	PA5066;	NGO0210;	SMc01004;	SACOL2696;	SAV2672;
COG0140	Phosphoribosyl-ATP pyrophosphohydrolase	hisI;	JW2008	fused phosphoribosyl-AMP cyclohydrolase and phosphoribosyl-ATP pyrophosphatase	A			Rv2122c;			VC1139;	y2628;	BAB1_2087;	PA5067;	NGO0185;	SMc02568;	SACOL2696;	SAV2672;
COG0141	Histidinol dehydrogenase	hisD;	JW2002	bifunctional histidinal dehydrogenase and histidinol dehydrogenase	B	BA1426;		Rv1599;			VC1133;	y2621;	BAB1_0285;	PA4448;	NGO1240;	SMa0398;SMc02307;	SACOL2702;	SAV2678;
COG0142	Geranylgeranyl pyrophosphate synthase	ispA;ispB;	JW0411;JW3154	geranyltranstransferase;octaprenyl diphosphate synthase	B;A	BA1535;BA4402;	HP0240;HP0929;	Rv0562;Rv0989c;Rv2173;Rv3383c;Rv3398c;	RP479;	SP_1205;	VC0434;VC0890;	y0671;y1009;	BAB1_0429;BAB1_1787;	PA4043;PA4569;	NGO1675;NGO1735;	SMc00860;SMc03884;	SACOL1510;SACOL1566;	SAV1470;SAV1521;	FTT1044c;FTT1562;
COG0143	Methionyl-tRNA synthetase	metG;	JW2101	methionyl-tRNA synthetase	A	BA0036;BA5278;	HP0417;	Rv1007c;	RP683;	SP_0788;	VC1036;	y2648;	BAB1_1014;	PA3482;	NGO2044;	SMc01192;	SACOL0533;	SAV0490;	FTT1290;
COG0144	tRNA and rRNA cytosine-C5-methylases	rsmB;yebU;	JW3250;JW5301	16S rRNA m5C967 methyltransferase, S-adenosyl-L-methionine-dependent;predicted methyltransferase	A;C	BA4003;		Rv1407;		SP_1402;SP_1734;	VC0044;VC1502;	y4021;	BAB1_1822;BAB2_0845;	PA0017;	NGO0668;NGO1869;	SMc00403;SMc04090;	SACOL1229;	SAV1217;	FTT1383;
COG0145	N-methylhydantoinase A/acetone carboxylase, beta subunit						HP0695;	Rv0266c;					BAB2_0559;			SMb20023;SMb20406;SMc02580;
COG0146	N-methylhydantoinase B/acetone carboxylase, alpha subunit						HP0696;	Rv0266c;					BAB2_0559;			SMb20023;SMb20407;
COG0147	Anthranilate/para-aminobenzoate synthases component I	pabB;trpE;	JW1801;JW1256	aminodeoxychorismate synthase, subunit I;component I of anthranilate synthase	A;A	BA0068;BA1248;	HP0293;HP1282;	Rv1005c;Rv1609;Rv2386c;		SP_0665;SP_1817;	VC1174;VC1303;	y2051;y2336;y2394;y2535;	BAB1_1586;BAB2_0079;	PA0609;PA1001;PA1758;PA1903;PA4214;	NGO0872;NGO2112;	SMc02725;SMc04013;	SACOL1403;	SAV0714;SAV1367;	FTT0945;FTT1802c;
COG0148	Enolase	eno;	JW2750	enolase	B	BA5364;	HP0154;	Rv1023;		SP_1128;	VC2447;	y0814;	BAB1_1155;	PA3635;	NGO0617;	SMc01028;	SACOL0842;	SAV0776;	FTT0709;
COG0149	Triosephosphate isomerase	tpiA;	JW3890	triosephosphate isomerase	A	BA5366;	HP0194;	Rv1438;		SP_1574;	VC2670;	y0052;	BAB1_1161;BAB2_0367;	PA4748;	NGO0017;	SMc01023;SMc01614;	SACOL0840;	SAV0774;	FTT0080;
COG0150	Phosphoribosylaminoimidazole (AIR) synthetase	purM;	JW2484	phosphoribosylaminoimidazole synthetase	A	BA0296;		Rv0809;		SP_0047;	VC2226;	y1407;	BAB1_0731;	PA0945;	NGO0526;	SMc00615;	SACOL1080;	SAV1071;	FTT0893;
COG0151	Phosphoribosylamine-glycine ligase	purD;	JW3969	phosphoribosylglycinamide synthetase phosphoribosylamine-glycine ligase	A	BA0299;	HP1218;	Rv0772;		SP_0051;	VC0275;	y0501;	BAB1_0442;	PA4855;	NGO1939;	SMc00993;	SACOL1083;	SAV1074;	FTT0894;
COG0152	Phosphoribosylaminoimidazolesuccinocarboxamide (SAICAR) synthase	purC;	JW2461	phosphoribosylaminoimidazole-succinocarboxamide synthetase	A	BA0291;		Rv0780;	RP220;	SP_0044;	VC1190;	y1421;	BAB1_0862;	PA1013;	NGO0333;	SMc00495;	SACOL1075;	SAV1066;	FTT0894;
COG0153	Galactokinase	galK;	JW0740	galactokinase	A			Rv0620;		SP_1853;	VC1595;	y3045;							FTT1476;
COG0154	Asp-tRNAAsn/Glu-tRNAGln amidotransferase A subunit and related amidases					BA0321;BA1921;BA2072;	HP0830;	Rv1263;Rv2363;Rv2888c;Rv3011c;Rv3175;Rv3375;	RP152;	SP_0437;		y0928;	BAB1_0598;BAB2_0097;BAB2_0646;BAB2_1061;	PA0202;PA0704;PA4163;PA4342;PA4483;	NGO0662;	SMa1377;SMa2363;SMc01352;SMc02881;SMc03245;	SACOL1961;	SAV1900;	FTT0020;
COG0155	Sulfite reductase, beta subunit (hemoprotein)	cysI;	JW2733	sulfite reductase, beta subunit, NAD(P)-binding	B	BA1443;		Rv2064;Rv2391;			VC0385;	y0819;	BAB1_0181;BAB1_1304;	PA1838;PA2906;PA4130;		SMc02124;SMc03193;
COG0156	7-keto-8-aminopelargonate synthetase and related enzymes	bioF;kbl;	JW0759;JW3592	8-amino-7-oxononanoate synthase;glycine C-acetyltransferase	A;A	BA0620;BA4339;	HP0598;	Rv0032;Rv1569;	RP841;		VC1113;VCA0523;VCA0886;	y0081;y3030;	BAB1_0349;BAB2_0745;	PA0501;	NGO1483;	SMa0972;SMc01565;SMc02272;SMc03104;	SACOL0596;SACOL2425;	SAV0550;SAV2424;	FTT0714c;FTT0936c;FTT0980;
COG0157	Nicotinate-nucleotide pyrophosphorylase	nadC;	JW0105	quinolinate phosphoribosyltransferase	A	BA4661;	HP1355;	Rv1596;		SP_2016;	VC2422;	y0762;		PA4524;	NGO1565;	SMc02598;			FTT1468c;
COG0158	Fructose-1,6-bisphosphatase	fbp;	JW4191	fructose-1,6-bisphosphatase I	A		HP1385;				VC2544;	y0664;	BAB2_0364;	PA5110;	NGO0862;	SMb20202;
COG0159	Tryptophan synthase alpha chain	trpA;	JW1252	tryptophan synthase, alpha subunit	A	BA1254;	HP1277;	Rv1613;		SP_1811;	VC1169;	y2047;	BAB1_2110;	PA0035;	NGO0248;	SMc02765;	SACOL1409;	SAV1373;	FTT1772c;
COG0160	4-aminobutyrate aminotransferase and related aminotransferases	gabT;puuE;	JW2637;JW1295	4-aminobutyrate aminotransferase, PLP-dependent;"GABA aminotransferase, PLP-dependent"	A;A	BA0325;BA3312;		Rv2589;Rv3290c;			VCA0605;VCA0824;	y1390;	BAB2_0285;	PA0266;PA2413;		SMa1761;SMa2400;SMb20973;SMb21186;SMc00675;SMc00677;SMc02413;	SACOL2620;	SAV2604;
COG0161	Adenosylmethionine-8-amino-7-oxononanoate aminotransferase	bioA;	JW0757	7,8-diaminopelargonic acid synthase, PLP-dependent	A	BA1636;BA2294;BA4341;	HP0976;	Rv1568;Rv3329;			VC1111;	y3032;	BAB1_0191;BAB2_0309;BAB2_0747;BAB2_1125;	PA0132;PA0221;PA0299;PA0420;PA4805;PA5313;	NGO0308;	SMa1855;SMb20277;SMb20379;SMb20423;SMc01534;SMc04388;	SACOL2427;	SAV2426;	FTT0938;
COG0162	Tyrosyl-tRNA synthetase	tyrS;	JW1629	tyrosyl-tRNA synthetase	B	BA4911;BA5314;	HP0774;	Rv1689;	RP556;	SP_2100;	VC0465;VC0631;	y1966;	BAB1_0943;	PA0668;PA4138;	NGO0066;	SMc00526;	SACOL1778;	SAV1729;	FTT0691;
COG0163	3-polyprenyl-4-hydroxybenzoate decarboxylase	ubiX;	JW2308	3-octaprenyl-4-hydroxybenzoate carboxy-lyase	C		HP1476;		RP541;		VC2541;	y1606;	BAB2_0910;	PA4019;	NGO2140;	SMa1285;SMa2219;SMb20135;
COG0164	Ribonuclease HII	rnhB;	JW0178	ribonuclease HII, degrades RNA of DNA-RNA hybrids	B	BA3975;	HP1323;	Rv2902c;	RP202;	SP_1156;	VC2246;	y3121;	BAB1_0415;	PA3642;	NGO1789;	SMc00867;	SACOL1261;	SAV1244;	FTT1278c;
COG0165	Argininosuccinate lyase	argH;	JW3932	argininosuccinate lyase	A	BA3604;BA4879;		Rv1659;			VC2641;	y0312;	BAB1_1982;	PA5263;	NGO0219;	SMb21094;SMc00725;	SACOL0963;	SAV0960;
COG0166	Glucose-6-phosphate isomerase	pgi;	JW3985	glucosephosphate isomerase	A	BA5130;	HP1166;	Rv0946c;		SP_2070;	VC0374;	y0024;	BAB1_0316;	PA4732;	NGO0719;NGO1668;	SMc02163;	SACOL0966;	SAV0962;	FTT1315c;
COG0167	Dihydroorotate dehydrogenase	pyrD;yeiA;	JW0928;JW2134	dihydro-orotate oxidase, FMN-linked;predicted oxidoreductase	A;B	BA4023;	HP1011;	Rv2139;		SP_0764;SP_0964;	VC1491;	y2755;	BAB1_0313;BAB1_0341;	PA0439;PA3050;	NGO1761;	SMc01815;SMc02245;	SACOL2606;	SAV2589;
COG0168	Trk-type K+ transport systems, membrane components	trkG;trkH;	JW1358;JW5576	potassium transporter subunit;potassium transporter	A;B	BA1323;BA1333;BA1409;				SP_0078;SP_0479;	VC0042;VC2756;	y0468;	BAB1_1519;	PA3210;	NGO0230;	SMa1691;SMc00937;	SACOL1030;SACOL2011;	SAV1024;SAV2007;	FTT1638;
COG0169	Shikimate 5-dehydrogenase	aroE;ydiB;	JW3242;JW1682	dehydroshikimate reductase, NAD(P)-binding;"quinate/shikimate 5-dehydrogenase, NAD(P)-binding"	A;A	BA4561;	HP1249;	Rv2552c;		SP_1376;	VC0056;	y1769;y4028;	BAB1_2070;BAB2_0033;BAB2_0825;	PA0025;PA0244;	NGO1602;	SMb20037;SMc02044;SMc02791;	SACOL1652;	SAV1596;	FTT0238;FTT0411c;
COG0170	Dolichol kinase								RP860;
COG0171	NAD synthase	nadE;	JW1729	NAD synthetase, NH3/glutamine-dependent	A	BA1998;	HP0329;	Rv2438c;		SP_1420;	VCA0207;	y1316;	BAB1_1033;	PA4920;	NGO0654;	SMb20649;SMc00161;	SACOL1974;	SAV1912;	FTT1259;
COG0172	Seryl-tRNA synthetase	serS;	JW0876	seryl-tRNA synthetase, also charges selenocysteinyl-tRNA with serine	C	BA0012;	HP1480;	Rv3834c;	RP783;	SP_0411;	VC1110;	y2796;	BAB1_0904;	PA2612;	NGO1335;	SMc02064;	SACOL0009;	SAV0009;	FTT1330;
COG0173	Aspartyl-tRNA synthetase	aspS;	JW1855	aspartyl-tRNA synthetase	A	BA4632;	HP0617;	Rv2572c;	RP145;	SP_2114;	VC1166;	y2258;	BAB1_0775;	PA0963;	NGO1489;NGO1490;	SMc01756;	SACOL1685;	SAV1630;	FTT0007;
COG0174	Glutamine synthetase	glnA;puuA;	JW3841;JW5201	glutamine synthetase;gamma-Glu-putrescine synthase	A;B	BA3833;	HP0512;	Rv1878;Rv2220;Rv2222c;Rv2860c;	RP495;	SP_0502;	VC2746;	y3804;	BAB1_1023;BAB2_0471;BAB2_0507;	PA0296;PA0298;PA1566;PA2040;PA3356;PA5119;PA5508;PA5522;	NGO1600;	SMb20745;SMc00762;SMc00948;SMc01594;SMc01973;SMc02352;SMc02613;	SACOL1329;	SAV1310;	FTT0196c;
COG0175	3-phosphoadenosine 5-phosphosulfate sulfotransferase (PAPS reductase)/FAD synthetase and related enzymes	cysD;cysH;	JW2722;JW2732	sulfate adenylyltransferase, subunit 2;3-phosphoadenosine 5-phosphosulfate reductase	A;A	BA1440;		Rv1285;Rv2392;			VC0386;VC2560;	y0823;	BAB1_0182;BAB1_0193;	PA1756;PA4443;		SMa0855;SMb21223;SMc00091;SMc00092;
COG0176	Transaldolase	fsaA;fsaB;talA;talB;	JW5109;JW3918;JW2448;JW0007	fructose-6-phosphate aldolase 1;fructose-6-phosphate aldolase 2;transaldolase A;transaldolase B	C;A;B;A	BA0670;BA3430;	HP1495;	Rv1448c;		SP_0252;	VCA0623;	y2074;y3712;	BAB1_1813;	PA2796;	NGO1610;	SMc02495;	SACOL1831;	SAV1781;	FTT1093c;
COG0177	Predicted EndoIII-related endonuclease	nth;	JW1625	DNA glycosylase and apyrimidinic (AP) lyase	D	BA1570;	HP0585;	Rv3674c;	RP746;	SP_1279;	VC1011;	y2080;	BAB1_0165;	PA3495;	NGO0139;	SMc02843;	SACOL1492;	SAV1452;	FTT0648c;
COG0178	Excinuclease ATPase subunit	uvrA;	JW4019	ATPase and DNA damage recognition protein of nucleotide excision repair excinuclease UvrABC	B	BA2572;BA2572;BA5395;	HP0705;	Rv1638;	RP835;	SP_0186;	VC0394;	y0580;	BAB1_1128;	PA4234;	NGO1207;	SMc01235;	SACOL0824;	SAV0759;	FTT1312c;
COG0179	2-keto-4-pentenoate hydratase/2-oxohepta-3-ene-1,7-dioic acid hydratase (catechol pathway)	ycgM;	JW1169	predicted isomerase/hydrolase	A	BA0241;BA1152;		Rv0939;Rv2993c;			VC1346;VCA1004;	y2229;y2599;	BAB1_0060;BAB1_0247;BAB2_1117;	PA0318;PA2008;PA2471;PA4121;PA4122;	NGO0567;	SMb21112;SMc03207;SMc04240;	SACOL0973;	SAV0968;	FTT1023c;
COG0180	Tryptophanyl-tRNA synthetase	trpS;	JW3347	tryptophanyl-tRNA synthetase	A	BA1188;BA3408;	HP1253;	Rv3336c;	RP468;	SP_2229;	VC2623;	y3940;	BAB1_0141;	PA4439;	NGO1045;	SMc01121;	SACOL1001;	SAV0996;	FTT1488;
COG0181	Porphobilinogen deaminase	hemC;	JW5932	hydroxymethylbilane synthase	D	BA4696;	HP0237;	Rv0510;	RP466;		VC0120;	y0381;	BAB1_1887;	PA5260;	NGO0146;	SMc03231;	SACOL1717;	SAV1670;	FTT0259;
COG0182	Predicted translation initiation factor 2B subunit, eIF-2B alpha/beta/delta family					BA0347;BA4251;								PA3169;		SMb20624;
COG0183	Acetyl-CoA acetyltransferase	atoB;fadA;paaJ;yfcY;yqeF;	JW2218;JW5578;JW1392;JW2339;JW5453	acetyl-CoA acetyltransferase;3-ketoacyl-CoA thiolase;predicted beta-ketoadipyl CoA thiolase;"beta-ketoacyl-CoA thiolase, anaerobic, subunit";predicted acyltransferase	B;A;A;B;A	BA3687;BA4240;BA5248;BA5589;	HP0690;	Rv0243;Rv0859;Rv0914c;Rv1074c;Rv1135A;Rv1323;Rv1627c;Rv1867;Rv2790c;Rv3522;Rv3523;Rv3540c;Rv3546;Rv3556c;	RP737;		VC1046;VC2759;VCA0690;	y0463;y1579;	BAB1_1782;BAB1_1783;BAB2_0443;BAB2_0606;BAB2_0790;	PA0228;PA1016;PA1736;PA2001;PA2553;PA2940;PA3013;PA3454;PA3589;PA3925;PA4785;		SMa1450;SMb20589;SMc00262;SMc00966;SMc02228;SMc03879;	SACOL0211;SACOL0426;SACOL0622;	SAV0231;SAV0354;SAV0576;	FTT1531;
COG0184	Ribosomal protein S15P/S13E	rpsO;	JW3134	30S ribosomal subunit protein S15	A	BA3945;	HP1040;	Rv2785c;	RP503;	SP_1626;	VC0646;	y0691;	BAB1_2168;	PA4741;	NGO0191;	SMc00323;	SACOL1292;	SAV1273;	FTT0698;
COG0185	Ribosomal protein S19	rpsS;	JW3278	30S ribosomal subunit protein S19	A	BA0114;	HP1315;	Rv0705;	RP655;	SP_0213;	VC2592;		BAB1_1251;	PA4259;	NGO1834;	SMc01305;	SACOL2235;	SAV2246;	FTT0329;
COG0186	Ribosomal protein S17	rpsQ;	JW3273	30S ribosomal subunit protein S17	A	BA0119;	HP1310;	Rv0710;	RP650;	SP_0218;	VC2587;		BAB1_1246;	PA4254;	NGO1830;	SMc01300;	SACOL2230;	SAV2241;	FTT0334;
COG0187	Type IIA topoisomerase (DNA gyrase/topo II, topoisomerase IV), B subunit	gyrB;parE;	JW5625;JW2998	DNA gyrase, subunit B;"DNA topoisomerase IV, subunit B"	D;C	BA0005;BA3657;	HP0501;	Rv0005;	RP227;RP580;	SP_0806;SP_0852;	VC0015;VC2431;	y3511;y4110;	BAB1_0122;BAB2_0649;	PA0004;PA4967;	NGO1333;NGO1772;	SMc01018;SMc02782;	SACOL0005;SACOL1389;	SAV0005;SAV1354;	FTT0163c;FTT0510;
COG0188	Type IIA topoisomerase (DNA gyrase/topo II, topoisomerase IV), A subunit	gyrA;parC;	JW2225;JW2987	DNA gyrase (type II topoisomerase), subunit A;"DNA topoisomerase IV, subunit A"	D;D	BA0006;BA3656;	HP0701;	Rv0006;	RP067;RP206;	SP_0855;SP_1219;	VC1258;VC2430;	y2972;y3507;	BAB1_0777;BAB1_1121;	PA3168;PA4964;	NGO0629;NGO1259;	SMc01231;SMc01761;	SACOL0006;SACOL1390;	SAV0006;SAV1355;	FTT0396;FTT1575c;
COG0189	Glutathione synthase/Ribosomal protein S6 modification enzyme (glutaminyl transferase)	gshB;rimK;	JW2914;JW0836	glutathione synthetase;ribosomal protein S6 modification protein	B;A						VC0468;VC2281;VC2333;	y3321;	BAB1_2135;	PA0407;PA1345;PA1944;PA5197;	NGO1217;	SMb21586;SMc00419;			FTT0178c;FTT0926;
COG0190	5,10-methylene-tetrahydrofolate dehydrogenase/Methenyl tetrahydrofolate cyclohydrolase	folD;	JW0518	bifunctional 5,10-methylene-tetrahydrofolate dehydrogenase and 5,10-methylene-tetrahydrofolate cyclohydrolase	A	BA4405;	HP0577;	Rv3356c;	RP515;	SP_0825;	VC1942;	y1110;	BAB2_0457;	PA1796;	NGO1999;	SMc02604;SMc03059;	SACOL1072;	SAV1063;	FTT0892;
COG0191	Fructose/tagatose bisphosphate aldolase	fbaA;gatY;kbaY;ydjI;	JW2892;JW5343;JW3106;JW1762	fructose-bisphosphate aldolase, class II;"D-tagatose 1,6-bisphosphate aldolase 2, catalytic subunit";"tagatose 6-phosphate aldolase 1, kbaY subunit";predicted aldolase	A;B;A;A	BA2516;BA5580;	HP0176;	Rv0363c;		SP_0605;	VC0478;	y3229;y3307;y3869;	BAB2_0365;	PA0555;	NGO0034;	SMb20199;SMb21192;	SACOL2117;	SAV2125;	FTT1365c;
COG0192	S-adenosylmethionine synthetase	metK;	JW2909	methionine adenosyltransferase 1	A	BA5017;	HP0197;	Rv1392;		SP_0762;	VC0472;	y3314;	BAB1_2160;	PA0546;	NGO0106;	SMc01109;	SACOL1837;	SAV1790;	FTT0149c;
COG0193	Peptidyl-tRNA hydrolase	pth;	JW1195	peptidyl-tRNA hydrolase	D	BA0050;	HP1497;	Rv1014c;	RP605;	SP_0005;	VC2184;	y2297;	BAB1_1552;	PA4672;	NGO0379;	SMc02693;	SACOL0546;	SAV0502;	FTT0680c;
COG0194	Guanylate kinase	gmk;	JW3623	guanylate kinase	A	BA4009;	HP0321;	Rv1389;	RP765;	SP_1738;	VC2708;	y0101;	BAB1_0489;	PA5336;	NGO1310;	SMc00577;	SACOL1221;	SAV1209;	FTT1470c;
COG0195	Transcription elongation factor	nusA;	JW3138	transcription termination/antitermination L factor	A	BA3953;	HP1514;	Rv2841c;	RP553;	SP_0553;	VC0642;	y0687;	BAB1_2163;	PA4745;	NGO1285;	SMc02912;	SACOL1285;	SAV1266;	FTT0049;
COG0196	FAD synthase	ribF;	JW0023	bifunctional riboflavin kinase and FAD synthetase	A	BA3946;	HP1087;	Rv2786c;		SP_1110;	VC0681;	y3701;	BAB2_0193;	PA4561;	NGO0068;	SMc00909;	SACOL1291;	SAV1272;	FTT0916c;
COG0197	Ribosomal protein L16/L10E	rplP;	JW3275	50S ribosomal subunit protein L16	A	BA0117;	HP1312;	Rv0708;	RP652;	SP_0216;	VC2589;	y3996;	BAB1_1248;	PA4256;	NGO18311;	SMc01302;	SACOL2232;	SAV2243;	FTT0332;
COG0198	Ribosomal protein L24	rplX;	JW3271	50S ribosomal subunit protein L24	D	BA0121;	HP1308;	Rv0715;	RP648;	SP_0220;	VC2585;	y4000;	BAB1_1244;	PA4252;	NGO1828;	SMc01298;	SACOL2228;	SAV2239;	FTT0336;
COG0199	Ribosomal protein S14	rpsN;	JW3269	30S ribosomal subunit protein S14	A	BA0123;	HP1306;	Rv0717;Rv2056c;	RP646;	SP_0222;	VC2583;	y4002;	BAB1_1242;	PA4250;	NGO18261;	SMc01296;	SACOL1370;SACOL2226;	SAV1336;SAV2237;	FTT0338;
COG0200	Ribosomal protein L15	rplO;	JW3263	50S ribosomal subunit protein L15	A	BA0129;	HP1301;	Rv0723;	RP640;	SP_0229;	VC2577;	y4009;	BAB1_1236;	PA4244;	NGO1823;	SMc01290;	SACOL2220;	SAV2231;	FTT0344;
COG0201	Preprotein translocase subunit SecY	secY;	JW3262	preprotein translocase membrane subunit	A	BA0130;BA2734;	HP1300;	Rv0732;	RP639;	SP_0230;SP_1763;	VC2576;	y4010;	BAB1_1235;	PA4243;	NGO1822;	SMc01289;	SACOL2219;SACOL2675;	SAV2230;SAV2653;	FTT0345;
COG0202	DNA-directed RNA polymerase, alpha subunit/40 kD subunit	rpoA;	JW3257	RNA polymerase, alpha subunit	D	BA0137;	HP1293;	Rv3457c;	RP635;	SP_0236;	VC2571;	y4015;	BAB1_1231;	PA4238;	NGO1818;	SMc01285;	SACOL2213;	SAV2224;	FTT0350;FTT1442c;
COG0203	Ribosomal protein L17	rplQ;	JW3256	50S ribosomal subunit protein L17	A	BA0138;	HP1292;	Rv3456c;	RP634;	SP_0237;	VC2570;	y4016;	BAB1_1230;	PA4237;	NGO1817;	SMc01283;	SACOL2212;	SAV2223;	FTT0351;
COG0204	1-acyl-sn-glycerol-3-phosphate acyltransferase	aas;plsC;yihG;	JW2804;JW2986;JW3834	fused 2-acylglycerophospho-ethanolamine acyl transferase and acyl-acyl carrier protein synthetase;1-acyl-sn-glycerol-3-phosphate acyltransferase;predicted endonuclease	A;C;A	BA0213;BA2240;	HP1348;	Rv0502;Rv1428c;Rv1920;Rv2182c;Rv2483c;Rv3026c;Rv3814c;Rv3815c;Rv3816c;	RP469;RP620;	SP_1624;	VC0033;VC1937;VC1966;VC2513;	y1117;y3181;y3506;	BAB1_1994;BAB1_2153;	PA0005;PA0358;PA0461;PA0834;PA2537;PA3267;PA4351;	NGO0611;NGO2069;	SMc00714;SMc01116;SMc02158;	SACOL1776;	SAV1727;	FTT0180;FTT1762c;FTT1763c;
COG0205	6-phosphofructokinase	pfkA;	JW3887	6-phosphofructokinase I	A	BA4844;		Rv3010c;		SP_0896;	VC2689;	y0059;				SMc01852;	SACOL1746;	SAV1698;
COG0206	Cell division GTPase	ftsZ;	JW0093	GTP-binding tubulin-like cell division protein	A	BA4045;	HP0979;	Rv2150c;	RP666;	SP_1666;	VC2397;	y3621;	BAB1_1444;	PA4407;	NGO1528;	SMc01874;SMc04296;	SACOL1199;	SAV1186;	FTT0188;
COG0207	Thymidylate synthase	thyA;	JW2795	thymidylate synthetase	C	BA2236;		Rv2764c;		SP_0669;	VC0675;	y3171;	BAB1_1418;	PA0342;	NGO1357;	SMc01444;	SACOL1462;	SAV1427;	FTT1229;
COG0208	Ribonucleotide reductase, beta subunit	nrdB;nrdF;	JW2229;JW2651	ribonucleoside diphosphate reductase 1, beta subunit, ferritin-like;"ribonucleoside-diphosphate reductase 2, beta subunit, ferritin-like"	A;A	BA1372;	HP0364;	Rv0233;Rv1981c;Rv3048c;	RP512;	SP_1180;	VC1255;	y1222;y2975;	BAB2_0888;	PA1155;	NGO0615;		SACOL0793;	SAV0732;	FTT0532c;
COG0209	Ribonucleotide reductase, alpha subunit	nrdA;nrdE;	JW2228;JW2650	ribonucleoside diphosphate reductase 1, alpha subunit;"ribonucleoside-diphosphate reductase 2, alpha subunit"	A;A	BA1371;	HP0680;	Rv0570;Rv3051c;	RP513;	SP_1179;	VC1256;	y1223;y2974;	BAB1_1063;BAB2_0889;	PA1156;PA5496;PA5497;	NGO0614;	SMc01237;	SACOL0792;	SAV0731;	FTT0534c;
COG0210	Superfamily I DNA and RNA helicases	helD;rep;uvrD;	JW0945;JW5604;JW3786	DNA helicase IV;DNA helicase and single-stranded DNA-dependent ATPase;DNA-dependent ATPase I and helicase II	C;A;C	BA0305;BA1239;	HP0911;HP1478;	Rv0949;Rv3198c;Rv3201c;Rv3202c;	RP447;	SP_1087;	VC0167;VC0190;VCA0717;	y0356;y0389;y2730;	BAB1_1432;	PA1405;PA5296;PA5443;	NGO0739;NGO1757;	SMa2321;SMc01461;	SACOL1966;	SAV0413;SAV1905;SAV2025;	FTT0121;FTT1087c;
COG0211	Ribosomal protein L27	rpmA;	JW3152	50S ribosomal subunit protein L27	A	BA4674;	HP0297;	Rv2441c;	RP752;	SP_1107;	VC0436;	y0673;	BAB1_1857;	PA4567;	NGO1677;	SMc03772;	SACOL1700;	SAV1645;	FTT0773;
COG0212	5-formyltetrahydrofolate cyclo-ligase	ygfA;	JW2879	predicted ligase	A	BA4489;	HP0761;	Rv0992c;	RP461;	SP_2095;	VC2479;	y3300;	BAB1_1735;	PA5228;	NGO1977;	SMc02594;SMc03974;	SACOL1607;	SAV1550;	FTT1220;
COG0213	Thymidine phosphorylase	deoA;	JW4345	thymidine phosphorylase	C	BA1894;BA4307;		Rv3314c;		SP_0842;	VC2349;					SMc04122;	SACOL2128;	SAV2136;
COG0214	Pyridoxine biosynthesis enzyme					BA0010;		Rv2606c;		SP_1468;							SACOL0564;	SAV0519;	FTT0511;
COG0215	Cysteinyl-tRNA synthetase	cysS;	JW0515	cysteinyl-tRNA synthetase	A	BA0089;	HP0886;	Rv2130c;Rv3580c;	RP085;	SP_0591;	VC1848;	y1107;	BAB1_0697;	PA1795;	NGO1993;	SMc02551;	SACOL0576;	SAV0530;	FTT1616;
COG0216	Protein chain release factor A	prfA;	JW1202	peptide chain release factor RF-1	A	BA5572;	HP0077;	Rv1299;	RP529;	SP_1020;	VC2179;	y2290;	BAB1_1872;	PA4665;	NGO1337;	SMc02436;	SACOL2110;	SAV2118;	FTT0168;
COG0217	Uncharacterized conserved protein	yebC;yeeN;	JW1853;JW1964	conserved hypothetical protein;conserved hypothetical protein	A;C	BA0541;	HP0162;	Rv2603c;	RP455;	SP_1922;	VCA0006;	y2255;	BAB1_1729;	PA0964;	NGO1291;	SMc03969;	SACOL0727;	SAV0669;	FTT0655;
COG0218	Predicted GTPase	yihA;	JW5930	GTP-binding protein	D	BA4701;	HP1567;		RP102;	SP_1568;	VC0111;	y3809;	BAB2_0987;	PA5492;	NGO0100;	SMc01722;	SACOL1720;	SAV1673;	FTT0636;
COG0219	Predicted rRNA methylase (SpoU class)	yibK;	JW3581	predicted rRNA methylase	A	BA0547;		Rv3366;		SP_0486;	VC2695;VCA0627;	y0071;	BAB1_1562;	PA5127;	NGO1727;	SMc00184;	SACOL1913;	SAV1855;	FTT0463;
COG0220	Predicted S-adenosylmethionine-dependent methyltransferase	yggH;	JW2927	tRNA (m7G46) methyltransferase, SAM-dependent	A	BA4950;	HP0747;	Rv0208c;	RP847;	SP_0550;	VC0453;	y3338;	BAB1_2161;	PA0382;	NGO0575;	SMc01108;	SACOL1798;	SAV1748;
COG0221	Inorganic pyrophosphatase	ppa;	JW4185	inorganic pyrophosphatase	D		HP0620;	Rv3628;	RP589;		VC2545;	y0663;	BAB1_1993;	PA4031;	NGO0223;	SMc03239;			FTT1028c;
COG0222	Ribosomal protein L7/L12	rplL;	JW3949	50S ribosomal subunit protein L7/L12	C	BA0100;	HP1199;	Rv0652;	RP139;	SP_1354;	VC0327;	y0483;	BAB1_1265;	PA4271;	NGO1852;	SMc01318;	SACOL0586;	SAV0540;	FTT0143;
COG0223	Methionyl-tRNA formyltransferase	fmt;yfbG;	JW3249;JW2249	10-formyltetrahydrofolate:L-methionyl-tRNA(fMet) N-formyltransferase;fused UDP-L-Ara4N formyltransferase and UDP-GlcA C-4-decarboxylase	A;C	BA4004;	HP1141;	Rv1406;Rv3404c;	RP209;	SP_1735;	VC0045;	y1919;y4022;	BAB1_0540;BAB2_0996;	PA0018;PA3554;	NGO1870;	SMb21235;SMc01100;	SACOL1228;	SAV1216;	FTT0925;FTT1454c;
COG0224	F0F1-type ATP synthase, gamma subunit	atpG;	JW3711	F1 sector of membrane-bound ATP synthase, gamma subunit	A	BA5548;	HP1133;	Rv1309;	RP802;	SP_1509;	VC2765;	y4136;	BAB1_1808;	PA5555;	NGO2149;	SMc02500;	SACOL2096;	SAV2104;	FTT0063;
COG0225	Peptide methionine sulfoxide reductase	msrA;	JW4178	methionine sulfoxide reductase A	A	BA1846;BA5687;	HP0224;	Rv0137c;		SP_0660;SP_1359;	VC2549;VCA0615;	y0658;	BAB2_1029;	PA5018;	NGO2059;	SMa1896;SMc02467;SMc02885;	SACOL1397;SACOL2683;	SAV1361;SAV1424;SAV2660;	FTT1105c;FTT1797c;
COG0226	ABC-type phosphate transport system, periplasmic component	pstS;	JW3706	phosphate transporter subunit	A	BA0715;BA4496;		Rv0928;Rv0932c;Rv0934;		SP_1400;SP_2084;	VC0721;VCA0070;VCA0807;	y0980;y4131;	BAB1_2141;	PA0688;PA0689;PA2548;PA5369;		SMc02146;	SACOL1424;	SAV1389;
COG0227	Ribosomal protein L28	rpmB;	JW3612	50S ribosomal subunit protein L28	B	BA3996;	HP0491;	Rv0105c;Rv2058c;	RP099;	SP_0441;	VC0218;		BAB1_2016;	PA5316;	NGO1680;	SMc00704;	SACOL1238;	SAV1224;	FTT1603;
COG0228	Ribosomal protein S16	rpsP;	JW2590	30S ribosomal subunit protein S16	C	BA3982;	HP1151;	Rv2909c;	RP878;	SP_0775;	VC0561;	y0894;	BAB1_1832;	PA3745;	NGO0174;	SMc03859;	SACOL1254;	SAV1238;	FTT0150;
COG0229	Conserved domain frequently associated with peptide methionine sulfoxide reductase	yeaA;	JW1767	methionine sulfoxide reductase B	A	BA5687;	HP0224;	Rv2674;		SP_0660;SP_1359;	VC1236;VC1998;VCA0615;	y2164;	BAB2_0792;	PA2827;	NGO2059;	SMa1894;SMc00117;SMc01724;		SAV1423;	FTT0878c;FTT1105c;
COG0230	Ribosomal protein L34	rpmH;	JW3680	50S ribosomal subunit protein L34	A	BA5738;	HP1447;	Rv3924c;	RP610;		VC0007;	y4114;	BAB2_0984;	PA5570;		SMc04434;	SACOL2740;	SAV2714;	FTT0236c;
COG0231	Translation elongation factor P (EF-P)/translation initiation factor 5A (eIF-5A)	efp;yeiP;	JW4107;JW5362	Elongation factor EF-P;predicted elongtion factor	A;A	BA4421;	HP0177;	Rv2534c;	RP238;	SP_0435;	VC1209;VC2660;	y0612;y2901;	BAB1_1722;	PA2851;	NGO0936;	SMc00357;	SACOL1587;	SAV1528;	FTT0229c;
COG0232	dGTP triphosphohydrolase	dgt;	JW0156	deoxyguanosine triphosphate triphosphohydrolase	A			Rv2344c;	RP064;		VC1979;VCA0308;	y0806;	BAB1_0895;	PA1124;PA3043;		SMc02074;			FTT0720c;
COG0233	Ribosome recycling factor	frr;	JW0167	ribosome recycling factor	A	BA3962;	HP1256;	Rv2882c;	RP154;	SP_0945;	VC2257;	y3133;	BAB1_1181;	PA3653;	NGO1796;	SMc02098;	SACOL1278;	SAV1259;	FTT0316;
COG0234	Co-chaperonin GroES (HSP10)	groS;	JW4102	Cpn10 chaperonin GroES, small subunit of GroESL	A	BA0266;	HP0011;	Rv3418c;	RP627;	SP_1907;	VC2665;VCA0819;	y0608;	BAB2_0190;	PA4386;	NGO2094;	SMa0125;SMa0745;SMc00912;	SACOL2017;	SAV2030;	FTT1695;
COG0235	Ribulose-5-phosphate 4-epimerase and related epimerases and aldolases	araD;fucA;rhaD;sgbE;ulaF;ygbL;	JW0060;JW2771;JW3873;JW3555;JW4156;JW2708	L-ribulose-5-phosphate 4-epimerase;L-fuculose-1-phosphate aldolase;rhamnulose-1-phosphate aldolase;L-ribulose-5-phosphate 4-epimerase;L-ribulose 5-phosphate 4-epimerase;predicted class II aldolase	A;C;A;A;A;C	BA0348;BA4257;	HP0112;	Rv0727c;	RP493;	SP_2033;SP_2166;	VCA0244;	y0585;y0863;y2072;y2951;	BAB2_0141;BAB2_1068;	PA0224;PA1683;PA3430;		SMa1976;SMb20490;SMb20666;SMc01621;			FTT0665c;
COG0236	Acyl carrier protein	acpP;	JW1080	acyl carrier protein	A	BA1387;BA3988;	HP0559;HP0962;	Rv0033;Rv1344;Rv2244;	RP763;	SP_0038;SP_0418;SP_2174;	VC0248;VC2020;	y1759;	BAB1_0484;BAB1_0874;	PA1869;PA2966;PA3334;	NGO1762;	SMa0852;SMb20651;SMc00573;SMc01553;SMc04278;	SACOL0937;SACOL1247;	SAV0934;SAV1232;	FTT1376;
COG0237	Dephospho-CoA kinase	coaE;	JW0100	dephospho-CoA kinase	A	BA4828;	HP0831;	Rv1631;	RP731;	SP_0971;	VC2427;	y0757;	BAB1_2071;	PA4529;	NGO1671;	SMc02790;	SACOL1735;	SAV1688;	FTT1487;
COG0238	Ribosomal protein S18	rpsR;	JW4160	30S ribosomal subunit protein S18	A	BA5721;	HP1244;	Rv0055;Rv2055c;	RP040;	SP_1539;	VC0368;	y0646;	BAB1_0479;	PA4934;	NGO0583;	SMc00567;	SACOL0439;	SAV0367;	FTT1061c;
COG0239	Integral membrane protein possibly involved in chromosome condensation	crcB;	JW0619	predicted inner membrane protein associated with chromosome condensation	A	BA5320;	HP1225;	Rv3069;Rv3070;		SP_1294;SP_1295;	VC0060;	y1168;y1248;y1249;	BAB1_1389;BAB1_1390;BAB2_0416;BAB2_0417;	PA4383;	NGO0853;	SMc01274;	SACOL1832;SACOL1833;	SAV1783;SAV1784;	FTT0260;
COG0240	Glycerol-3-phosphate dehydrogenase	gpsA;	JW3583	glycerol-3-phosphate dehydrogenase (NAD+)	A	BA1526;	HP0961;	Rv0564c;Rv2982c;	RP442;	SP_2091;	VC2651;	y0073;	BAB1_1889;	PA1614;	NGO2021;	SMc03229;	SACOL1514;	SAV1474;	FTT0871;
COG0241	Histidinol phosphatase and related phosphatases	gmhB;hisB;	JW0196;JW2004	D,D-heptose 1,7-bisphosphate phosphatase;fused histidinol-phosphatase and imidazoleglycerol-phosphate dehydratase	A;A		HP0860;	Rv0114;			VC0908;VC1135;	y2623;y3103;		PA0006;	NGO2070;
COG0242	N-formylmethionyl-tRNA deformylase	def;	JW3248	peptide deformylase	A	BA4005;BA4187;	HP0793;	Rv0429c;	RP208;	SP_1456;SP_1549;	VC0046;VCA0150;	y4023;	BAB2_0782;BAB2_0997;	PA0019;PA1122;	NGO1871;	SMc01101;SMc01262;	SACOL1100;SACOL1227;	SAV1091;SAV1215;	FTT0403;FTT1675;
COG0243	Anaerobic dehydrogenases, typically selenocysteine-containing	bisC;dmsA;fdhF;fdnG;fdoG;napA;torA;torZ;ydeP;ynfE;ynfF;	JW5940;JW5118;JW4040;JW1470;JW3865;JW2194;JW0982;JW1861;JW1495;JW1579;JW5260	biotin sulfoxide reductase;"dimethyl sulfoxide reductase, anaerobic, subunit A";"formate dehydrogenase-H, selenopolypeptide subunit";"formate dehydrogenase-N, alpha subunit, nitrate-inducible";"formate dehydrogenase-O, large subunit";"nitrate reductase, periplasmic, large subunit";"trimethylamine N-oxide (TMAO) reductase I, catalytic subunit";"trimethylamine N-oxide reductase system III, catalyti…	A;A;C;B;A;B;B;A;A;C;D		HP0407;	Rv0197;Rv1442;Rv2900c;			VC1692;VC1950;VCA0678;	y0601;y0864;y1519;y3182;	BAB1_0728;BAB2_0316;	PA1174;PA1779;PA2714;PA3534;PA4812;PA5181;		SMa0002;SMa1236;SMb20986;SMc00609;
COG0244	Ribosomal protein L10	rplJ;	JW3948	50S ribosomal subunit protein L10	A	BA0099;	HP1200;	Rv0651;	RP138;	SP_1355;	VC0326;	y0482;	BAB1_1266;	PA4272;	NGO1853;	SMc01319;	SACOL0585;	SAV0539;	FTT0142;
COG0245	2C-methyl-D-erythritol 2,4-cyclodiphosphate synthase	ispF;	JW2716	2C-methyl-D-erythritol 2,4-cyclodiphosphate synthase	A	BA0085;	HP1020;	Rv3581c;			VC0529;	y0829;	BAB1_1143;	PA3627;	NGO0971;	SMc01040;			FTT1128;
COG0246	Mannitol-1-phosphate/altronate dehydrogenases	mtlD;uxaB;uxuB;ydfI;yeiQ;	JW3574;JW1514;JW4286;JW1535;JW2160	mannitol-1-phosphate dehydrogenase, NAD(P)-binding;"altronate oxidoreductase, NAD-dependent";"D-mannonate oxidoreductase, NAD-binding";predicted mannonate dehydrogenase;"predicted dehydrogenase, NAD-dependent"	A;B;C;B;C					SP_0397;	VCA1046;	y2008;y2903;y3599;y4086;	BAB2_0426;	PA2342;		SMb20749;SMc01501;	SACOL2149;	SAV2159;
COG0247	Fe-S oxidoreductase	glcF;glpC;ydiJ;ykgE;	JW5486;JW2237;JW1677;JW5041	glycolate oxidase iron-sulfur subunit;"sn-glycerol-3-phosphate dehydrogenase (anaerobic), small subunit";predicted FAD-linked oxidoreductase;predicted oxidoreductase	B;A;A;A	BA1308;BA1315;BA3270;BA5590;	HP0139;HP0666;HP1222;	Rv0338c;			VC1198;VCA0749;VCA0985;	y0406;y1932;	BAB2_0176;	PA4772;PA5353;PA5399;	NGO0893;NGO0904;	SMc00926;
COG0248	Exopolyphosphatase	gpp;ppx;	JW5603;JW2487	guanosine pentaphosphatase/exopolyphosphatase;exopolyphosphatase	A;C	BA4209;	HP0278;	Rv0496;Rv1026;	RP294;		VC0304;VC0722;	y1397;	BAB1_0773;BAB2_0555;	PA5241;	NGO1041;	SMc00619;SMc00810;			FTT1444c;
COG0249	Mismatch repair ATPase (MutS family)	mutS;	JW2703	methyl-directed mismatch repair protein	C	BA3905;			RP298;		VC0535;	y0835;	BAB1_0146;	PA3620;	NGO1930;	SMc01125;	SACOL1315;SACOL2037;	SAV1295;SAV2048;	FTT1499;
COG0250	Transcription antiterminator	nusG;rfaH;	JW3945;JW3818	transcription termination factor;DNA-binding transcriptional antiterminator	A;A	BA0096;	HP1203;	Rv0639;	RP135;	SP_2007;	VC0323;VC0990;	y0460;y0479;	BAB1_1269;	PA4275;	NGO1856;	SMc01322;	SACOL0582;	SAV0535;	FTT0139;
COG0251	Putative translation initiation inhibitor, yjgF family	tdcF;ycdK;yjgF;yjgH;yoaB;	JW5521;JW0995;JW5755;JW4206;JW5295	predicted L-PSP (mRNA) endoribonuclease;conserved hypothetical protein;ketoacid-binding protein;predicted mRNA endoribonuclease;conserved hypothetical protein	A;A;A;A;C	BA0046;BA2326;BA2691;	HP0944;	Rv2704;Rv3678c;		SP_1567;	VC1556;VC2512;	y0163;y1830;y2240;y3550;y3551;	BAB1_1187;BAB2_0241;BAB2_0488;	PA0814;PA1568;PA3123;PA3499;PA4173;PA5083;PA5303;PA5339;PA5392;	NGO0232;NGO0549;	SMa0089;SMa2201;SMa2289;SMb20118;SMb20376;SMb20377;SMb21123;SMb21139;SMb21157;SMb21439;SMc00791;SMc01714;SMc02103;SMc03796;	SACOL0540;	SAV0497;	FTT1338c;
COG0252	L-asparaginase/archaeal Glu-tRNAGln amidotransferase subunit D	ansA;ansB;	JW1756;JW2924	cytoplasmic L-asparaginase I;periplasmic L-asparaginase II	A;A	BA1516;BA3137;	HP0723;	Rv1538c;		SP_1998;	VC1995;	y2161;y2787;	BAB1_1961;BAB1_1963;	PA1337;PA2253;	NGO1339;		SACOL1519;	SAV1479;	FTT0464;FTT0591;
COG0253	Diaminopimelate epimerase	dapF;	JW5592	diaminopimelate epimerase	B	BA5170;	HP0566;	Rv2726c;	RP415;		VC0126;	y0385;	BAB1_1932;	PA5278;	NGO0338;	SMc03856;	SACOL2479;	SAV2470;
COG0254	Ribosomal protein L31	rpmE;ykgM;	JW3907;JW5034	50S ribosomal subunit protein L31;predicted ribosomal protein	A;B	BA5574;	HP0551;	Rv1298;	RP100;	SP_1299;	VC0878;VC2679;	y0299;y1048;	BAB1_1728;	PA3601;PA5049;	NGO0930;NGO2126;	SMc03990;	SACOL2112;	SAV2120;	FTT0366;
COG0255	Ribosomal protein L29	rpmC;	JW3274	50S ribosomal subunit protein L29	A	BA0118;	HP1311;	Rv0709;	RP651;	SP_0217;	VC2588;	y3998;	BAB1_1247;	PA4255;	NGO1831;	SMc01301;	SACOL2231;	SAV2242;
COG0256	Ribosomal protein L18	rplR;	JW3266	50S ribosomal subunit protein L18	A	BA0126;	HP1303;	Rv0720;	RP643;	SP_0226;	VC2580;	y4006;	BAB1_1239;	PA4247;	NGO18241;	SMc01293;	SACOL2223;	SAV2234;	FTT0341;
COG0257	Ribosomal protein L36	rpmJ;	JW3261	50S ribosomal subunit protein L36	A	BA0134;		Rv3461c;		SP_0233;	VC0879;VC2575;		BAB1_1759;	PA3600;PA4242;	NGO0931;	SMc04003;	SACOL2216;	SAV2227;	FTT0346;
COG0258	5-3 exonuclease (including N-terminal domain of PolI)	exo;polA;	JW5446;JW3835	exonuclease IX (5-3 exonuclease);"fused DNA polymerase I 5->3 exonuclease, 3->5 polymerase and 3->5 exonuclease"	A;D	BA1606;BA4831;	HP1022;HP1470;	Rv1629;Rv2090;	RP776;	SP_0032;	VC0108;VC0898;	Y1111;y3151;y3811;	BAB1_0120;	PA5493;	NGO2103;	SMc02850;	SACOL1479;SACOL1737;	SAV1440;SAV1690;	FTT0111;
COG0259	Pyridoxamine-phosphate oxidase	pdxH;	JW1630	pyridoxine 5-phosphate oxidase	A			Rv2607;			VCA1079;	y1965;	BAB1_0444;	PA1049;PA1905;PA4216;	NGO0658;	SMc00069;
COG0260	Leucyl aminopeptidase	pepA;pepB;	JW4217;JW2507	aminopeptidase A, a cyteinylglycinase;aminopeptidase B	C;A	BA5155;	HP0570;	Rv2213;	RP142;		VC0755;VC2501;	y0746;y1342;	BAB1_0710;BAB1_2182;	PA3831;	NGO1227;	SMc00585;SMc02825;	SACOL0945;	SAV0942;	FTT1094c;FTT1318c;
COG0261	Ribosomal protein L21	rplU;	JW3153	50S ribosomal subunit protein L21	A	BA4676;	HP0296;	Rv2442c;	RP751;	SP_1105;	VC0435;	y0672;	BAB1_1858;	PA4568;	NGO1676;	SMc03770;	SACOL1702;	SAV1647;	FTT0772;
COG0262	Dihydrofolate reductase	folA;	JW0047	dihydrofolate reductase	A	BA0649;BA2237;		Rv2763c;		SP_1571;	VC0440;	y3688;	BAB1_1417;	PA0350;PA3469;	NGO1694;	SMa1326;SMc01442;SMc02439;SMc04173;	SACOL1461;	SAV1426;	FTT0312c;
COG0263	Glutamate 5-kinase	proB;	JW0232	gamma-glutamate kinase	A	BA2993;		Rv2439c;		SP_0931;	VC2274;	y0966;	BAB1_1852;	PA4565;		SMc03252;SMc03776;
COG0264	Translation elongation factor Ts	tsf;	JW0165	protein chain elongation factor EF-Ts	A	BA3964;	HP1555;	Rv2889c;	RP087;	SP_2214;	VC2259;	y3135;	BAB1_1183;	PA3655;	NGO1974;	SMc02100;	SACOL1276;	SAV1257;	FTT0314;
COG0265	Trypsin-like serine proteases, typically periplasmic, contain C-terminal PDZ domain	degP;degQ;degS;	JW0157;JW3203;JW3204	serine endoprotease (protease Do), membrane-associated;"serine endoprotease, periplasmic";"serine endoprotease, periplasmic"	A;A;C	BA3660;BA5412;BA5710;	HP1019;	Rv0125;Rv0983;Rv1043c;Rv1223;Rv3671c;	RP124;RP186;RP187;	SP_2239;	VC0565;VC0566;	y0137;y0139;y0807;	BAB1_0635;BAB1_1229;BAB1_1413;	PA0766;PA4446;	NGO0138;	SMa1128;SMc01280;SMc01438;SMc02365;	SACOL1028;SACOL1777;	SAV1023;SAV1728;
COG0266	Formamidopyrimidine-DNA glycosylase	mutM;nei;	JW3610;JW0704	formamidopyrimidine/5-formyluracil/ 5-hydroxymethyluracil DNA glycosylase;endonuclease VIII	A;A	BA4830;		Rv0944;Rv2464c;Rv2924c;Rv3297;		SP_0970;	VC0221;	y0090;	BAB1_2184;	PA0357;	NGO0610;	SMc01154;	SACOL1736;	SAV1689;	FTT0693c;
COG0267	Ribosomal protein L33	rpmG;	JW3611	50S ribosomal subunit protein L33	A	BA0094;BA4490;BA4570;	HP1204;	Rv0634B;Rv2057c;	RP879;	SP_0973;SP_2009;SP_2135;	VC0219;	y0091;	BAB2_0631;	PA5315;	NGO1679;	SMc01369;	SACOL1369;SACOL1608;	SAV1335;SAV1551;	FTT1604;
COG0268	Ribosomal protein S20	rpsT;	JW0022	30S ribosomal subunit protein S20	A	BA4547;	HP0076;	Rv2412;	RP633;	SP_0838;	VC0679;	y3702;	BAB1_2186;	PA4563;	NGO1493;	SMc01152;	SACOL1642;	SAV1586;	FTT1679;
COG0269	3-hexulose-6-phosphate synthase and related proteins	sgbH;ulaD;	JW3553;JW4154	3-keto-L-gulonate 6-phosphate decarboxylase;3-keto-L-gulonate 6-phosphate decarboxylase	A;A					SP_2035;	VCA0242;						SACOL0617;	SAV0570;
COG0270	Site-specific DNA methylase	dcm;	JW1944	DNA cytosine methylase	A	BA3814;	HP0051;HP0054;HP1121;			SP_1336;	VCA0198;				NGO0365;NGO0676;NGO0873;NGO1209;NGO1795;NGO1894;NGO1991;	SMc03763;
COG0271	Stress-induced morphogen (activity unknown)	bolA;	JW5060	regulator of penicillin binding proteins and beta lactamase transcription (morphogene)	A				RP245;RP812;		VC2296;	y1025;	BAB1_0856;BAB1_2027;	PA0857;	NGO1657;	SMc00487;SMc00698;
COG0272	NAD-dependent DNA ligase (contains BRCT domain type II)	ligA;ligB;	JW2403;JW3622	DNA ligase, NAD(+)-dependent;"DNA ligase, NAD(+)-dependent"	B;B	BA0306;	HP0615;	Rv3014c;	RP720;	SP_1117;	VC0971;	y0100;y1492;	BAB1_1439;	PA1529;	NGO0235;	SMc01878;	SACOL1965;	SAV1904;	FTT1387c;
COG0274	Deoxyribose-phosphate aldolase	deoC;	JW4344	2-deoxyribose-5-phosphate aldolase, NAD(P)-linked	A	BA1892;		Rv0478;		SP_0843;	VC2350;	y0247;y2860;y3743;				SMb21300;SMc02333;	SACOL0123;SACOL2129;	SAV0138;SAV2137;	FTT0114;
COG0275	Predicted S-adenosylmethionine-dependent methyltransferase involved in cell envelope biogenesis	mraW;	JW0080	S-adenosyl-dependent methyltransferase activity on membrane-located substrates	A	BA4057;	HP0707;	Rv2165c;	RP569;	SP_0334;	VC2409;	y3634;	BAB1_1458;	PA4420;	NGO1544;	SMc01858;	SACOL1192;	SAV1179;	FTT0695;
COG0276	Protoheme ferro-lyase (ferrochelatase)	hemH;	JW0464	ferrochelatase	A	BA1071;BA1158;	HP0376;	Rv1485;	RP884;	SP_1009;	VC0987;	y1066;	BAB2_0075;	PA4655;	NGO0293;	SMc04019;	SACOL1888;	SAV1833;	FTT1138;
COG0277	FAD/FMN-containing dehydrogenases	dld;glcD;glcE;ydiJ;ygcU;	JW2121;JW2946;JW5487;JW1677;JW5442	D-lactate dehydrogenase, FAD-binding, NADH independent;"glycolate oxidase subunit, FAD-linked";glycolate oxidase FAD binding subunit;predicted FAD-linked oxidoreductase;predicted FAD containing dehydrogenase	A;C;A;A;B	BA0178;BA0680;BA1309;BA3575;	HP0509;HP1222;	Rv0063;Rv0161;Rv1257c;Rv1726;Rv1771;Rv1774;Rv2250A;Rv2251;Rv2280;Rv3107c;Rv3351c;Rv3352c;Rv3353c;Rv3719;Rv3790;			VC1198;VCA0985;	y0566;y1932;y2718;y3012;	BAB1_0435;BAB1_1429;BAB2_0174;BAB2_0175;BAB2_0175;BAB2_0382;BAB2_1073;	PA0317;PA1416;PA3026;PA4140;PA4772;PA5327;PA5354;PA5355;	NGO0890;NGO0893;NGO0984;	SMa0244;SMb20097;SMb21129;SMb21415;SMc00779;SMc00832;SMc00833;SMc00985;SMc01020;SMc01455;SMc04384;			FTT1243c;
COG0278	Glutaredoxin-related protein	ydhD;	JW1646	conserved hypothetical protein	D				RP745;		VC2044;	y1953;	BAB1_0855;	PA3533;	NGO0351;	SMc00538;			FTT0067c;
COG0279	Phosphoheptose isomerase	lpcA;yraO;	JW0212;JW3118	D-sedoheptulose 7-phosphate isomerase;DnaA initiator-associating factor for replication initiation	A;B		HP0857;	Rv0113;			VC0579;VC2230;	y0122;y0947;		PA4425;	NGO1986;				FTT1681c;
COG0280	Phosphotransacetylase	eutI;maeB;pta;	JW2442;JW2447;JW2294	predicted phosphotransacetylase subunit;fused malic enzyme predicted oxidoreductase and predicted phosphotransacetylase;phosphate acetyltransferase	B;C;C	BA4388;BA5636;		Rv0408;	RP109;RP373;	SP_1100;	VC1097;	y1449;y1620;	BAB1_1036;	PA0835;	NGO0214;	SMb21532;SMc00169;SMc01126;	SACOL0634;	SAV0588;	FTT1754;
COG0281	Malic enzyme	maeB;sfcA;	JW2447;JW5238	fused malic enzyme predicted oxidoreductase and predicted phosphotransacetylase;"malate dehydrogenase, NAD-requiring"	C;C	BA0579;BA1801;BA3145;BA4848;		Rv2332;	RP373;		VC1188;VC2681;	y1449;y2658;	BAB1_1036;	PA3471;PA5046;	NGO0240;	SMc00169;SMc01126;	SACOL1749;	SAV1702;	FTT0917;
COG0282	Acetate kinase	ackA;tdcD;	JW2293;JW5806	acetate kinase A and propionate kinase 2;"propionate kinase/acetate kinase C, anaerobic"	A;D	BA4888;	HP0903m;	Rv0409;	RP110;	SP_2044;	VC1098;VCA0235;	y1622;	BAB2_0835;	PA0836;	NGO0977;NGO1521;	SMb21184;	SACOL1760;	SAV1711;	FTT1753;
COG0283	Cytidylate kinase	cmk;	JW0893	cytidylate kinase	B	BA1518;		Rv1712;	RP522;	SP_1603;	VC1916;	y2782;	BAB1_0024;	PA3163;	NGO0605;	SMc00334;	SACOL1518;	SAV1478;	FTT0559c;
COG0284	Orotidine-5-phosphate decarboxylase	pyrF;	JW1273	orotidine-5-phosphate decarboxylase	A	BA4022;	HP0005;	Rv1385;		SP_0701;	VC1911;	y2069;	BAB1_2132;	PA2876;	NGO0401;	SMc00412;	SACOL1216;	SAV1204;	FTT1648c;
COG0285	Folylpolyglutamate synthase	folC;	JW2312	bifunctional folylpolyglutamate synthase and dihydrofolate synthase	A	BA4689;	HP1545;	Rv2447c;	RP536;	SP_0197;SP_0290;	VC1001;	y1602;	BAB1_2108;	PA3111;	NGO0266;	SMc02763;	SACOL1709;	SAV1662;	FTT0371c;
COG0286	Type I restriction-modification system methyltransferase subunit	hsdM;	JW4312	DNA methylase M	A		HP0463;HP0850;HP1403;HP1472;	Rv2756c;		SP_0509;SP_0886;	VC1769;		BAB2_0397;	PA2735;	NGO0404;NGO0702;	SMc02296;	SACOL0476;SACOL1862;	SAV0431;SAV1808;	FTT0522;FTT1171c;
COG0287	Prephenate dehydrogenase	tyrA;	JW2581	fused chorismate mutase T and prephenate dehydrogenase	B	BA2954;	HP1380;	Rv3754;		SP_1373;	VC0696;	y0904;	BAB1_1989;	PA3164;	NGO1515;	SMc00711;	SACOL1401;	SAV1365;
COG0288	Carbonic anhydrase	can;cynT;	JW0122;JW0330	carbonic anhydrase;carbonic anhydrase	A;A	BA3181;BA5049;	HP0004;	Rv1284;Rv3273;Rv3588c;		SP_0024;	VC0586;	y0779;y3207;	BAB1_1837;BAB2_0449;	PA0102;PA2053;PA4676;	NGO2079;	SMc04083;			FTT0592;
COG0289	Dihydrodipicolinate reductase	dapB;	JW0029	dihydrodipicolinate reductase	A	BA1555;	HP0510;	Rv2773c;	RP148;	SP_1555;	VC2391;	y3694;	BAB2_1012;	PA4759;	NGO1781;	SMc02837;	SACOL1431;	SAV1396;
COG0290	Translation initiation factor 3 (IF-3)	infC;	JW5829	protein chain initiation factor IF-3	A	BA4819;	HP0124;	Rv1641;	RP531;	SP_0959;	VCA0288;	y1904;	BAB1_2121;	PA2743;	NGO0296;	SMc00362;	SACOL1727;	SAV1680;	FTT0818;
COG0291	Ribosomal protein L35	rpmI;	JW1707	50S ribosomal subunit protein L35	B	BA4818;	HP0125;	Rv1642;	RP608;	SP_0960;	VCA0289;		BAB1_2123;	PA2742;	NGO0297;	SMc00363;	SACOL1726;	SAV1679;
COG0292	Ribosomal protein L20	rplT;	JW1706	50S ribosomal subunit protein L20	A	BA4817;	HP0126;	Rv1643;	RP609;	SP_0961;	VCA0290;	y1905;	BAB1_2124;	PA2741;	NGO0298;	SMc00364;	SACOL1725;	SAV1678;	FTT0820;
COG0293	23S rRNA methylase	rrmJ;	JW3146	23S rRNA methyltransferase	C				RP163;		VC0636;	y0681;	BAB2_0554;	PA4752;	NGO0383;	SMc00811;			FTT0912c;
COG0294	Dihydropteroate synthase and related enzymes	folP;	JW3144	7,8-dihydropteroate synthase	B	BA0071;	HP1232;	Rv1207;Rv3608c;		SP_0289;	VC0638;	y0683;	BAB1_1049;	PA4750;	NGO1342;	SMc00462;	SACOL0558;	SAV0514;	FTT0942c;
COG0295	Cytidine deaminase	cdd;	JW2131	cytidine/deoxycytidine deaminase	C	BA1895;BA2855;BA4525;		Rv3315c;		SP_0844;SP_2068;	VC1231;	y2657;				SMc04124;	SACOL1625;	SAV1568;	FTT1327;
COG0296	1,4-alpha-glucan branching enzyme	glgB;	JW3395	1,4-alpha-glucan branching enzyme	D	BA5123;		Rv1326c;Rv1562c;		SP_1121;	VCA0015;VCA0016;	y3886;		PA2153;PA2164;		SMb21447;SMc03922;			FTT0413c;
COG0297	Glycogen synthase	glgA;	JW3392	glycogen synthase	A	BA5120;				SP_1124;	VC1726;	y3889;		PA2165;		SMb20704;SMc03924;			FTT0416;
COG0298	Hydrogenase maturation factor	hybG;hypC;	JW2958;JW2698	hydrogenase 2 accessory protein;protein required for maturation of hydrogenases 1 and 3	A;D		HP0899;
COG0299	Folate-dependent phosphoribosylglycinamide formyltransferase PurN	purN;	JW2485	phosphoribosylglycinamide formyltransferase 1	A	BA0297;		Rv0956;		SP_0048;	VC2227;	y1406;	BAB1_0730;	PA0944;	NGO1224;	SMc00614;	SACOL1081;	SAV1072;	FTT0895;
COG0300	Short-chain dehydrogenases of various substrate specificities					BA4357;		Rv1544;Rv2509;		SP_0675;				PA0658;PA4832;		SMb20214;SMc01204;	SACOL1545;	SAV1502;
COG0301	Thiamine biosynthesis ATP pyrophosphatase	thiI;	JW0413	sulfurtransferase required for thiamine and 4-thiouridine biosynthesis	A	BA4899;				SP_0881;	VC0894;	y1012;		PA5118;			SACOL1764;	SAV1715;
COG0302	GTP cyclohydrolase I	folE;	JW2140	GTP cyclohydrolase I	D	BA1532;	HP0928;	Rv3609c;	RP383;	SP_0291;	VCA0616;	y2664;	BAB1_1097;	PA1674;PA3438;		SMc01005;			FTT0951c;
COG0303	Molybdopterin biosynthesis enzyme	moeA;	JW0811	molybdopterin biosynthesis protein	A	BA2135;BA3623;BA4974;	HP0172;	Rv0438c;Rv0994;			VC1527;VCA0617;	y2673;	BAB1_0037;BAB1_1166;	PA3028;PA3914;		SMc00238;SMc00519;	SACOL2266;	SAV2273;
COG0304	3-oxoacyl-(acyl-carrier-protein) synthase	fabB;fabF;	JW2320;JW1081	3-oxoacyl-[acyl-carrier-protein] synthase I;3-oxoacyl-[acyl-carrier-protein] synthase II	B;A	BA1185;	HP0558;	Rv2245;Rv2246;Rv2524c;	RP764;	SP_0422;	VC2019;	y1591;y1760;y2714;y2741;y2744;	BAB1_0486;BAB1_0872;BAB1_0873;BAB1_2173;	PA0098;PA1373;PA1609;PA2965;PA5174;	NGO1352;NGO1763;	SMa0853;SMc00327;SMc00574;SMc04273;SMc04275;	SACOL0988;	SAV0984;	FTT1377;
COG0305	Replicative DNA helicase	dnaB;	JW4012	replicative DNA helicase	A	BA0934;BA5717;	HP1362;	Rv0058;Rv0058;	RP542;	SP_2203;	VC0371;	y0577;y2439;	BAB1_0475;	PA4931;	NGO0451;NGO0485;NGO1110;	SMc00561;SMc01749;	SACOL0016;SACOL0343;	SAV0016;	FTT1059c;
COG0306	Phosphate/sulphate permeases	pitA;pitB;	JW3460;JW2955	phosphate transporter, low-affinity;phosphate transporter	A;C	BA1471;	HP1491;	Rv0545c;Rv2281;			VC2442;	y3862;		PA0450;PA4292;PA5207;	NGO1581;	SMc00827;SMc02861;	SACOL0722;	SAV0664;	FTT0219c;
COG0307	Riboflavin synthase alpha chain	ribC;	JW1654	riboflavin synthase, alpha subunit	A	BA4332;	HP1574;	Rv1412;		SP_0177;	VC2270;	y1946;	BAB1_0790;	PA4055;	NGO0755;	SMc01773;	SACOL1819;	SAV1770;	FTT1672;
COG0308	Aminopeptidase N	pepN;	JW0915	aminopeptidase N	B			Rv2467;		SP_0797;	VC1494;	y2756;	BAB1_0641;	PA3083;	NGO0158;	SMc02370;			FTT1793c;
COG0309	Hydrogenase maturation factor	hypE;	JW2700	carbamoyl phosphate phosphatase, hydrogenase 3 maturation protein	A	BA3314;	HP0047;
COG0310	ABC-type Co2+ transport system, permease component												BAB1_1385;BAB1_1385;
COG0311	Predicted glutamine amidotransferase involved in pyridoxine biosynthesis					BA0011;		Rv2604c;		SP_1467;							SACOL0565;	SAV0520;	FTT0512;
COG0312	Predicted Zn-dependent proteases and their inactivated homologs	pmbA;tldD;	JW4194;JW3213	predicted peptidase required for the maturation and secretion of the antibiotic peptide MccB17;predicted peptidase	C;A			Rv2314c;Rv2315c;			VC0422;VC2535;	y0171;y0193;	BAB1_0490;BAB2_0205;	PA2529;PA2530;PA4472;PA4474;	NGO0411;NGO2010;	SMc00897;SMc00960;
COG0313	Predicted methyltransferases	yraL;	JW3115	predicted methyltransferase	C	BA0033;	HP0552;	Rv1003;	RP747;	SP_0938;	VC0582;	y0117;	BAB1_0177;	PA4422;	NGO1988;NGO2177;	SMc00416;	SACOL0531;	SAV0489;	FTT0240;
COG0314	Molybdopterin converting factor, large subunit	moaE;	JW0768	molybdopterin synthase, large subunit	A	BA2136;BA3622;BA4972;	HP0800;	Rv0866;Rv3119;Rv3323c;			VC1028;	y3019;	BAB1_0717;	PA3916;		SMc00599;	SACOL2264;	SAV2271;
COG0315	Molybdenum cofactor biosynthesis enzyme	moaC;	JW0766	molybdopterin biosynthesis, protein C	A	BA4975;	HP0798;	Rv0864;Rv3111;Rv3324c;			VC1026;	y3021;	BAB1_1165;	PA3918;		SMc00237;	SACOL2267;	SAV2274;
COG0316	Uncharacterized conserved protein	gntY;iscA;sufA;yadR;	JW3377;JW2512;JW1674;JW0152	predicted gluconate transport associated protein;FeS cluster assembly protein;Fe-S cluster assembly protein;conserved hypothetical protein	A;A;A;A	BA5169;		Rv2204c;	RP063;RP484;		VC0627;VC0750;VC2720;	y0801;y1336;y1934;y3903;	BAB1_0894;BAB1_0956;	PA0665;PA1847;PA3812;	NGO0632;NGO1426;	SMc00301;SMc02075;	SACOL0943;	SAV0940;	FTT0579;FTT0700;
COG0317	Guanosine polyphosphate pyrophosphohydrolases/synthetases	relA;spoT;	JW2755;JW3625	(p)ppGpp synthetase I/GTP pyrophosphokinase;"bifunctional (p)ppGpp synthetase II and guanosine-3,5-bis pyrophosphate 3-pyrophosphohydrolase"	B;D	BA4637;	HP0775;	Rv2583c;		SP_1645;	VC2451;VC2710;	y0103;y0811;	BAB1_0672;	PA0431;PA0934;PA5338;	NGO1308;NGO1382;	SMc02659;	SACOL1689;	SAV1634;	FTT0808;FTT1508c;
COG0318	Acyl-CoA synthetases (AMP-forming)/AMP-acid ligases II	aas;caiC;fadD;menE;ydiD;	JW2804;JW0036;JW1794;JW2255;JW5910	fused 2-acylglycerophospho-ethanolamine acyl transferase and acyl-acyl carrier protein synthetase;predicted crotonobetaine CoA ligase:carnitine CoA ligase;acyl-CoA synthetase;o-succinylbenzoate-CoA ligase;"short chain acyl-CoA synthetase, anaerobic"	A;A;A;C;D	BA0876;BA1091;BA1928;BA1983;BA3473;BA3688;BA3690;BA4763;BA5108;		Rv0035;Rv0099;Rv0119;Rv0166;Rv0214;Rv0270;Rv0404;Rv0542c;Rv0551c;Rv1013;Rv1058;Rv1185c;Rv1193;Rv1206;Rv1345;Rv1427c;Rv1521;Rv1529;Rv1683;Rv1750c;Rv1925;Rv2505c;Rv2930;Rv2941;Rv2948c;Rv2950c;Rv3089;Rv3506;Rv3513c;Rv3515c;Rv3561;Rv3801c;Rv3826;	RP620;		VC0249;VC1971;VC1985;	y1664;y2236;y3181;y3406;	BAB1_0320;	PA1215;PA2424;PA2557;PA2893;PA3299;PA3300;PA3860;PA3924;PA4198;	NGO0530;NGO1213;	SMa0150;SMb20650;SMc00261;SMc00592;SMc00965;SMc02162;	SACOL0214;SACOL0621;SACOL1844;	SAV0234;SAV0575;SAV1797;	FTT0694;FTT0944;FTT1254;FTT1528;
COG0319	Predicted metal-dependent hydrolase	ybeY;	JW0656	conserved hypothetical protein	A	BA4527;	HP1160;	Rv2367c;	RP741;	SP_0967;	VC0960;	y1193;	BAB1_2156;	PA3982;	NGO0145;	SMc01113;	SACOL1627;	SAV1570;	FTT0616c;
COG0320	Lipoate synthase	lipA;	JW0623	lipoate synthase	A	BA5205;		Rv2218;	RP742;		VC0943;	y1171;	BAB1_1147;	PA3996;	NGO0793;	SMc01037;	SACOL0927;	SAV0924;	FTT0653;
COG0321	Lipoate-protein ligase B	lipB;	JW5089	lipoyl-protein ligase	D			Rv2217;	RP876;		VC0944;	y1173;	BAB2_0651;	PA3997;	NGO0792;	SMc01268;			FTT1031;
COG0322	Nuclease subunit of the excinuclease complex	uvrC;ydjQ;	JW1898;JW1730	excinuclease UvrABC, endonuclease subunit;endonuclease of nucleotide excision repair	A;B	BA2705;BA4757;	HP0821;	Rv1420;Rv2191;	RP572;	SP_0618;	VC1214;	y2442;	BAB1_0720;	PA2585;	NGO0578;	SMc00602;	SACOL1157;	SAV1146;	FTT0777;
COG0323	DNA mismatch repair enzyme (predicted ATPase)	mutL;	JW4128	methyl-directed mismatch repair protein	A	BA3904;			RP880;	SP_0173;	VC0345;	y0628;	BAB2_0212;	PA4946;	NGO0744;	SMc00932;	SACOL1316;	SAV1297;	FTT0486;
COG0324	tRNA delta(2)-isopentenylpyrophosphate transferase	miaA;	JW4129	delta(2)-isopentenylpyrophosphate tRNA-adenosine transferase	A	BA3843;	HP1415;	Rv2727c;	RP510;	SP_0671;	VC0346;	y0629;	BAB1_1409;	PA4945;	NGO0940;	SMc01435;	SACOL1323;	SAV1304;	FTT0629;
COG0325	Predicted enzyme with a TIM-barrel fold	yggS;	JW2918	hypothetical protein	B	BA4039;	HP0395;	Rv2148c;		SP_1665;	VC0461;	y3327;	BAB1_1816;	PA0394;	NGO1907;	SMc02812;	SACOL1201;	SAV1188;	FTT1686c;
COG0326	Molecular chaperone, HSP90 family	htpG;	JW0462	molecular chaperone HSP90 family	A		HP0210;	Rv2299c;	RP840;		VC0985;	y1064;		PA1068;PA1596;		SMb21183;			FTT0356;
COG0327	Uncharacterized conserved protein	ybgI;	JW0700	conserved metal-binding protein	B	BA4512;BA4512;BA5027;	HP0959;	Rv2230c;Rv2230c;		SP_1609;	VC2093;	y1272;		PA4445;	NGO2028;		SACOL1616;SACOL1616;	SAV1559;SAV1559;
COG0328	Ribonuclease HI	rnhA;	JW0204	ribonuclease HI, degrades RNA of DNA-RNA hybrids	A	BA1623;	HP0661;	Rv2228c;	RP726;		VC0498;VC2234;	y3095;	BAB1_0503;	PA1815;	NGO1162;	SMc00018;SMc02327;	SACOL1471;	SAV1433;	FTT0590;
COG0329	Dihydrodipicolinate synthase/N-acetylneuraminate lyase	dapA;nanA;yagE;yjhH;	JW2463;JW3194;JW0261;JW5775	dihydrodipicolinate synthase;N-acetylneuraminate lyase;predicted lyase/synthase;predicted lyase/synthase	B;C;A;A	BA2832;BA3935;	HP1013;	Rv2753c;	RP429;	SP_1014;SP_1329;SP_1676;	VC1776;VC2157;	y1418;y1458;	BAB1_0666;BAB2_0816;BAB2_0961;	PA0223;PA1010;PA1254;PA4188;	NGO0947;	SMa0707;SMa1440;SMb20107;SMb20140;SMb20259;SMb20298;SMb20299;SMb21508;SMc02404;SMc03259;	SACOL0312;SACOL1430;	SAV0315;SAV1395;
COG0330	Membrane protease subunits, stomatin/prohibitin homologs	hflC;hflK;ybbK;	JW4133;JW4132;JW0478	modulator for HflB protease specific for phage lambda cII repressor;modulator for HflB protease specific for phage lambda cII repressor;"predicted protease, membrane anchored"	C;B;B	BA0301;BA2075;	HP0248;	Rv1488;Rv3090;	RP122;RP123;RP328;	SP_2132;SP_2156;	VC0349;VC0350;VC0976;	y0633;y0634;y1096;Y1114;y2843;	BAB1_1415;BAB1_1416;BAB2_0074;	PA0452;PA2437;PA2438;PA2439;PA4582;PA4941;PA4942;	NGO0788;	SMb20989;SMc01440;SMc01441;SMc04020;			FTT0633;FTT0634;
COG0331	(acyl-carrier-protein) S-malonyltransferase	fabD;	JW1078	malonyl-CoA-[acyl-carrier-protein] transacylase	A	BA3990;	HP0090;	Rv2243;Rv2524c;Rv2524c;	RP735;	SP_0420;	VC2022;	y1757;y2707;	BAB1_0482;	PA0214;PA2968;	NGO2166;	SMc00571;	SACOL1244;	SAV1230;	FTT1374;
COG0332	3-oxoacyl-[acyl-carrier-protein] synthase III	fabH;	JW1077	3-oxoacyl-[acyl-carrier-protein] synthase III	D	BA1184;BA1826;BA1930;BA3251;	HP0202;	Rv0533c;	RP772;	SP_0417;	VC2023;VCA0751;	y1756;y2334;y2335;	BAB1_0798;BAB2_0748;	PA0997;PA0998;PA0999;PA3286;PA3333;	NGO2168;	SMc01785;	SACOL0987;	SAV0983;	FTT1373;
COG0333	Ribosomal protein L32	rpmF;	JW1075	50S ribosomal subunit protein L32	A	BA4062;	HP0200;		RP773;	SP_2134;	VC2025;	y1753;	BAB1_1785;	PA2970;	NGO2173;	SMc03881;	SACOL1137;	SAV1128;	FTT1371;
COG0334	Glutamate dehydrogenase/leucine dehydrogenase	gdhA;	JW1750	glutamate dehydrogenase, NADP-specific	A	BA1511;BA4387;	HP0380;			SP_1306;		y3858;	BAB1_0228;	PA3418;PA4588;	NGO1358;	SMa0228;	SACOL0961;	SAV0958;	FTT0380c;
COG0335	Ribosomal protein L19	rplS;	JW2587	50S ribosomal subunit protein L19	B	BA3978;	HP1147;	Rv2904c;	RP112;	SP_1293;	VC0564;	y0897;	BAB1_1906;	PA3742;	NGO0171;	SMc03863;	SACOL1257;	SAV1241;	FTT0153;
COG0336	tRNA-(guanine-N1)-methyltransferase	trmD;	JW2588	tRNA (guanine-1-)-methyltransferase	A	BA3979;	HP1148;	Rv2906c;	RP111;	SP_0779;	VC0563;	y0896;	BAB1_1914;	PA3743;	NGO0172;	SMc03861;	SACOL1256;	SAV1240;	FTT0152;
COG0337	3-dehydroquinate synthetase	aroB;	JW3352	3-dehydroquinate synthase	A	BA1538;	HP0283;	Rv2538c;		SP_1375;	VC2628;	y3934;	BAB1_2029;	PA5038;	NGO0092;	SMc00696;	SACOL1505;	SAV1465;	FTT1154c;
COG0338	Site-specific DNA methylase	dam;	JW3350	DNA adenine methylase	A		HP0481;				VC2626;	y2224;y3937;			NGO0007;
COG0339	Zn-dependent oligopeptidases	dcp;prlC;	JW1531;JW3465	dipeptidyl carboxypeptidase II;oligopeptidase A	A;A						VC0188;	y3855;	BAB2_0358;	PA0067;	NGO1770;	SMc04403;			FTT0899c;
COG0340	Biotin-(acetyl-CoA carboxylase) ligase	birA;	JW3941	bifunctional biotin-[acetylCoA carboxylase] holoenzyme synthetase and DNA-binding transcriptional repressor, bio-5-AMP-binding	A	BA1560;	HP1140;	Rv3279c;	RP533;	SP_1900;	VC0319;	y0472;	BAB1_0836;	PA4280;	NGO2001;	SMc01928;	SACOL1496;	SAV1456;	FTT0477c;
COG0341	Preprotein translocase subunit SecF	secF;	JW0399	SecYEG protein translocase auxillary subunit	A	BA4641;	HP1549;	Rv2586c;	RP114;		VC0744;	y0994;	BAB1_0910;BAB1_1344;	PA3820;	NGO0190;	SMc02057;SMc02265;	SACOL1692;	SAV1637;	FTT1114c;
COG0342	Preprotein translocase subunit SecD	secD;	JW0398	SecYEG protein translocase auxillary subunit	B	BA4641;	HP1550;	Rv2587c;	RP586;		VC0743;VCA0693;	y0993;	BAB1_0910;BAB1_1344;	PA3821;PA4718;	NGO0189;	SMc02057;SMc02265;	SACOL1692;	SAV1637;	FTT1115c;
COG0343	Queuine/archaeosine tRNA-ribosyltransferase	tgt;	JW0396	tRNA-guanine transglycosylase	D	BA4647;	HP0281;		RP721;	SP_2058;	VC0741;	y0991;	BAB1_1115;	PA3823;	NGO0294;	SMc01206;	SACOL1694;	SAV1639;	FTT1120c;
COG0344	Predicted membrane protein	ygiH;	JW3031	conserved inner membrane protein	A	BA2467;BA3374;BA3665;	HP1509;			SP_0851;	VC0523;	y3532;	BAB2_0639;	PA0581;	NGO0858;	SMc01362;	SACOL1388;	SAV1353;	FTT1123;
COG0345	Pyrroline-5-carboxylate reductase	proC;	JW0377	pyrroline-5-carboxylate reductase, NAD(P)-binding	B	BA0197;BA2995;BA3143;BA4359;BA4554;	HP1158;	Rv0500;		SP_0933;	VC0460;	y3328;	BAB2_0456;	PA0393;	NGO1905;	SMb20003;SMc02677;	SACOL1546;	SAV1503;	FTT1559c;
COG0346	Lactoylglutathione lyase and related lyases	gloA;yaeR;	JW1643;JW0182	glyoxalase I, Ni-dependent;predicted lyase	A;B	BA0607;BA1015;BA1016;BA1810;BA1910;BA2042;BA2111;BA3011;BA3198;BA3208;BA3399;BA3701;BA3704;BA4109;BA5452;		Rv0274;Rv0546c;Rv1322A;Rv2641;Rv3568c;		SP_0731;SP_0962;	VC1010;VCA0328;VCA0341;VCA0347;VCA0401;VCA0432;VCA0463;VCA0476;VCA0506;VCA0619;VCA0890;	y1957;y3118;	BAB1_0053;BAB1_0838;BAB1_1286;BAB1_1899;BAB2_0028;BAB2_0231;BAB2_0272;BAB2_0357;BAB2_0662;BAB2_1118;	PA0710;PA0880;PA1129;PA2024;PA2546;PA3127;PA3389;PA3503;PA3524;PA3956;PA4183;PA4518;PA5111;		SMa0374;SMa0723;SMa1358;SMa1431;SMa1767;SMa2267;SMb20217;SMb21013;SMb21154;SMb21202;SMc00106;SMc00290;SMc00812;SMc01122;SMc01145;SMc01550;SMc01667;SMc01930;SMc01956;SMc01961;SMc01989;SMc02845;SMc02901;SMc04435;	SACOL0408;SACOL1447;SACOL1553;SACOL2326;SACOL2530;	SAV0034;SAV0338;SAV1411;SAV1509;SAV2333;SAV2519;	FTT1212c;
COG0347	Nitrogen regulatory protein PII	glnB;glnK;	JW2537;JW0440	regulatory protein P-II for glutamine synthetase;"nitrogen assimilation regulatory protein for GlnL, GlnE, and AmtB"	B;A			Rv2919c;			VC0606;VC2239;	y1041;y1317;	BAB1_1024;	PA5288;	NGO1182;	SMc00947;SMc03806;
COG0348	Polyferredoxin	napH;yccM;	JW2192;JW0977	ferredoxin-type protein essential for electron transfer from ubiquinol to periplasmic nitrate reductase (NapAB);predicted 4Fe-4S membrane protein	A;A		HP1508;				VC0036;		BAB1_0388;BAB2_0837;BAB2_0929;	PA1551;PA3391;PA4131;	NGO1026;	SMa1179;SMa1211;
COG0349	Ribonuclease D	rnd;	JW1793	ribonuclease D	B			Rv2681;	RP422;RP462;		VC1984;	y2235;	BAB1_0117;BAB1_0774;	PA1294;		SMc00342;SMc00622;			FTT0776c;
COG0350	Methylated DNA-protein cysteine methyltransferase	ada;ogt;	JW2201;JW1329	fused DNA-binding transcriptional dual regulator and O6-methylguanine-DNA methyltransferase;O-6-alkylguanine-DNA:cysteine-protein methyltransferase	B;B	BA2039;BA3870;	HP0676;	Rv1316c;		SP_1463;	VCA1017;	y0070;y2131;	BAB1_0185;BAB1_0398;BAB2_0347;	PA0995;PA2118;PA3596;	NGO0988;	SMb20708;SMc01728;SMc02841;	SACOL2562;	SAV2547;	FTT1518;
COG0351	Hydroxymethylpyrimidine/phosphomethylpyrimidine kinase	thiD;	JW2090	bifunctional hydroxy-methylpyrimidine kinase and hydroxy-phosphomethylpyrimidine kinase	A	BA0734;BA5663;	HP0844;	Rv0422c;		SP_0726;SP_1598;	VC1296;	y1373;	BAB1_0219;	PA3975;	NGO1160;	SMb20962;	SACOL0626;SACOL2085;	SAV0580;SAV2093;
COG0352	Thiamine monophosphate synthase	thiE;	JW3957	thiamin phosphate synthase	A	BA0377;BA0729;	HP0843;	Rv0414c;		SP_0718;SP_0725;	VC0062;	y0490;	BAB1_0215;BAB1_1719;	PA3976;PA4400;	NGO2007;	SMb20618;SMc03996;	SACOL2083;	SAV2091;
COG0353	Recombinational DNA repair protein (RecF pathway)	recR;	JW0461	gap repair protein	A	BA0021;	HP0925;	Rv3715c;	RP438;	SP_1672;	VC1056;	y1062;	BAB1_0029;	PA1534;	NGO0767;	SMc02908;	SACOL0522;	SAV0480;	FTT0809c;
COG0354	Predicted aminomethyltransferase related to GcvT	ygfZ;	JW2866	predicted folate-dependent regulatory protein	A			Rv0811c;	RP464;		VC2472;	y3283;	BAB1_0687;	PA0759;	NGO0548;	SMc02558;			FTT1088c;
COG0355	F0F1-type ATP synthase, epsilon subunit (mitochondrial delta subunit)	atpC;	JW3709	F1 sector of membrane-bound ATP synthase, epsilon subunit	A	BA5546;	HP1131;	Rv1311;	RP800;	SP_1507;	VC2763;	y4134;	BAB1_1806;	PA5553;	NGO2151;	SMc02502;	SACOL2094;	SAV2102;	FTT0065;
COG0356	F0F1-type ATP synthase, subunit a	atpB;	JW3716	F0 sector of membrane-bound ATP synthase, subunit a	A	BA5553;	HP0828;	Rv1304;	RP023;	SP_1513;	VC2770;	y4141;	BAB1_0411;	PA5560;	NGO2144;	SMc00871;	SACOL2101;	SAV2109;	FTT0058;
COG0357	Predicted S-adenosylmethionine-dependent methyltransferase involved in bacterial cell division	gidB;	JW3718	methyltransferase, glucose-inhibited cell-division protein	A	BA5732;	HP1063;	Rv3919c;	RP057;	SP_1285;	VC2774;	y4143;	BAB1_2061;	PA5564;	NGO1791;	SMc02799;	SACOL2736;	SAV2710;	FTT1687c;
COG0358	DNA primase (bacterial type)	dnaG;	JW3038	DNA primase	B	BA4516;	HP0012;	Rv2343c;	RP859;	SP_1072;	VC0518;	y3536;	BAB1_1499;	PA0577;	NGO0998;	SMc01567;	SACOL1619;	SAV1562;	FTT1036c;
COG0359	Ribosomal protein L9	rplI;	JW4161	50S ribosomal subunit protein L9	A	BA5718;	HP0514;	Rv0056;	RP041;	SP_2204;	VC0369;	y0647;	BAB1_0477;	PA4932;	NGO0584;	SMc00565;	SACOL0015;	SAV0015;	FTT1060c;
COG0360	Ribosomal protein S6	rpsF;	JW4158	30S ribosomal subunit protein S6	A	BA5723;	HP1246;	Rv0053;	RP039;	SP_1541;	VC0366;	y0645;	BAB1_0480;	PA4935;	NGO0581;	SMc00568;	SACOL0437;	SAV0365;	FTT1062c;
COG0361	Translation initiation factor 1 (IF-1)	infA;	JW0867	translation initiation factor IF-1	B	BA0133;	HP1298;	Rv3462c;	RP814;	SP_0232;	VC1737;	y2807;	BAB1_0282;	PA2619;	NGO18211;	SMc02310;	SACOL2217;	SAV2228;	FTT0966;
COG0362	6-phosphogluconate dehydrogenase	gnd;	JW2011	gluconate-6-phosphate dehydrogenase, decarboxylating	B	BA0164;		Rv1844c;		SP_0375;	VCA0898;	y2629;	BAB2_0109;		NGO1914;	SMc04262;	SACOL1554;	SAV1511;
COG0363	6-phosphogluconolactonase/Glucosamine-6-phosphate isomerase/deaminase	agaI;nagB;yieK;	JW3110;JW0664;JW5613	galactosamine-6-phosphate isomerase;glucosamine-6-phosphate deaminase;predicted 6-phosphogluconolactonase	B;A;C	BA4273;	HP1102;	Rv1445c;		SP_1415;	VCA0897;VCA1025;	y1202;	BAB2_0459;	PA3182;	NGO0716;	SMc03069;	SACOL0616;	SAV0569;
COG0364	Glucose-6-phosphate 1-dehydrogenase	zwf;	JW1841	glucose-6-phosphate dehydrogenase	A	BA3433;BA3434;	HP1101;	Rv1121;Rv1447c;		SP_1243;	VCA0896;	y2244;	BAB2_0460;	PA3183;PA5439;	NGO0715;	SMc03070;	SACOL1549;	SAV1505;
COG0365	Acyl-coenzyme A synthetases/AMP-(fatty) acid ligases	acs;prpE;	JW4030;JW0326	bifunctional acetyl-CoA synthetase and propionyl-CoA synthetase;predicted propionyl-CoA synthetase with ATPase domain	B;A	BA2553;BA4896;BA4915;	HP1045;	Rv3667;			VC0298;VC1340;VCA0829;	y0510;	BAB1_1744;BAB1_1819;	PA0887;PA0996;PA1997;PA2555;PA3568;PA4733;		SMa0567;SMc00741;SMc00774;SMc04093;SMc04095;	SACOL1783;SACOL2624;	SAV1733;SAV2609;
COG0366	Glycosidases	amyA;malS;malZ;treC;ycjM;ygaR;yqaD;	JW1912;JW3543;JW0393;JW4198;JW1302;JW2631;JW2633	cytoplasmic alpha-amylase;alpha-amylase;maltodextrin glucosidase;trehalose-6-P hydrolase;predicted glucosyltransferase;hypothetical protein;conserved hypothetical protein	A;A;D;A;C;C;A	BA0371;BA0632;BA1162;BA3551;BA4230;BA4231;		Rv0126;Rv1327c;Rv2471;		SP_0342;SP_1382;SP_1883;SP_1894;	VC0911;VCA0250;VCA0860;	y0167;y0983;y4097;		PA2151;PA2152;		SMb20099;SMc01532;SMc03064;	SACOL0517;SACOL1551;	SAV0475;SAV1507;
COG0367	Asparagine synthase (glutamine-hydrolyzing)	asnB;	JW0660	asparagine synthetase B	A	BA1157;BA1751;BA2251;		Rv2201;			VC0991;	y1198;		PA0051;PA1214;PA2084;PA3459;		SMb20481;SMb20652;			FTT1456c;FTT1456c;
COG0368	Cobalamin-5-phosphate synthase	cobS;	JW1970	cobalamin 5-phosphate synthase	A			Rv2208;			VC1238;		BAB1_0885;	PA1281;		SMc04215;
COG0369	Sulfite reductase, alpha subunit (flavoprotein)	cysJ;	JW2734	sulfite reductase, alpha subunit, flavoprotein	B	BA3221;					VC0384;	y0818;		PA4513;			SACOL2639;	SAV2620;
COG0370	Fe2+ transport system protein B	feoB;	JW3372	fused ferrous iron transporter, protein B	B	BA5064;	HP0687;				VC2077;	y3911;		PA4358;			SACOL2564;SACOL2599;	SAV2550;SAV2583;	FTT0249;
COG0371	Glycerol dehydrogenase and related enzymes	gldA;ybdH;	JW5556;JW0592	glycerol dehydrogenase, NAD;predicted oxidoreductase	A;A					SP_0253;		y2613;				SMc02038;
COG0372	Citrate synthase	gltA;prpC;	JW0710;JW0324	citrate synthase;2-methylcitrate synthase	B;A	BA2348;BA4839;	HP0026;	Rv0889c;Rv0896;Rv1131;	RP844;		VC1337;VC2092;	y3072;	BAB1_1170;	PA0795;PA1580;	NGO0918;NGO1525;	SMc02087;	SACOL1742;	SAV1695;	FTT0071c;
COG0373	Glutamyl-tRNA reductase	hemA;	JW1201	glutamyl tRNA reductase	B	BA4698;	HP0239;	Rv0509;			VC2180;	y2291;		PA4666;	NGO1403;		SACOL1719;	SAV1672;	FTT0167;
COG0374	Ni,Fe-hydrogenase I large subunit	hyaB;hybC;	JW0955;JW2962	hydrogenase 1, large subunit;"hydrogenase 2, large subunit"	A;C		HP0632;
COG0375	Zn finger protein HypA/HybF (possibly regulating hydrogenase expression)	hybF;hypA;	JW5493;JW2696	protein involved with the maturation of hydrogenases 1 and 2;protein involved in nickel insertion into hydrogenases 3	A;C		HP0869;
COG0376	Catalase (peroxidase I)	katG;	JW3914	catalase/hydroperoxidase HPI(I)	A			Rv1908c;			VC1560;	y0870;				SMa2379;			FTT0721c;
COG0377	NADH:ubiquinone oxidoreductase 20 kD subunit and related Fe-S oxidoreductases	nuoB;	JW5875	NADH:ubiquinone oxidoreductase, chain B	A	BA5541;	HP1261;	Rv3146;	RP356;			y1631;	BAB1_0823;	PA2638;	NGO1750;	SMa1532;SMc01913;			FTT0032;
COG0378	Ni2+-binding GTPase involved in regulation of expression and maturation of urease and hydrogenase	hypB;	JW2697	GTP hydrolase involved in nickel liganding into hydrogenases	A		HP0068;HP0900;	Rv1852;				y1242;	BAB1_0303;BAB1_1381;	PA4893;		SMc01830;	SACOL2285;	SAV2293;
COG0379	Quinolinate synthase	nadA;	JW0733	quinolinate synthase, subunit A	A	BA4660;	HP1356;	Rv1594;			VC1833;	y3052;		PA1004;	NGO1567;	SMc02601;			FTT1469c;
COG0380	Trehalose-6-phosphate synthase	otsA;	JW5312	trehalose-6-phosphate synthase	B			Rv3490;								SMa0233;
COG0381	UDP-N-acetylglucosamine 2-epimerase	rffE;	JW5600	UDP-N-acetyl glucosamine-2-epimerase	A	BA5433;BA5509;			RP334;	SP_0357;SP_0360;	VC0917;	y0364;		PA3148;			SACOL0142;SACOL0151;SACOL2103;	SAV0155;SAV0164;SAV2111;
COG0382	4-hydroxybenzoate polyprenyltransferase and related prenyltransferases	ubiA;	JW4000	p-hydroxybenzoate octaprenyltransferase	A		HP1360;	Rv3806c;	RP686;		VC0094;	y0569;	BAB1_0443;	PA5358;	NGO0312;	SMc00988;			FTT0856c;
COG0383	Alpha-mannosidase	mngB;	JW0721	alpha-mannosidase	A			Rv0648;		SP_2143;
COG0384	Predicted epimerase, PhzC/PhzF homolog	yddE;	JW1459	conserved hypothetical protein	A	BA3469;BA3536;		Rv2716;			VCA0395;		BAB1_0110;	PA1367;PA1904;PA2770;PA3578;PA4215;PA4716;		SMa0180;SMc03984;SMc04271;
COG0385	Predicted Na+-dependent transporter	yfeH;	JW5876	predicted inner membrane protein	C	BA3574;						y2102;	BAB1_1086;BAB1_1700;	PA1650;PA2026;PA3264;		SMc04030;	SACOL2314;	SAV2321;	FTT0849;
COG0386	Glutathione peroxidase	btuE;	JW1700	predicted glutathione peroxidase	A	BA2119;				SP_0313;		y1915;		PA0838;PA1287;PA2826;			SACOL1325;SACOL2641;	SAV1306;SAV2621;	FTT0733;
COG0387	Ca2+/H+ antiporter	chaA;	JW1207	calcium/sodium:proton antiporter	A	BA0419;		Rv1607;				y2352;				SMa0675;SMc02224;
COG0388	Predicted amidohydrolase	yafV;ybeM;yobB;	JW5019;JW0621;JW1832	predicted C-N hydrolase family amidase, NAD(P)-binding;"predicted C-N hydrolase superfamily, NAD(P)-binding amidase/nitrilase";conserved hypothetical protein	A;A;D	BA4149;BA4253;	HP0294;HP0309;HP0757;HP1238;HP1481;	Rv0480c;Rv2438c;		SP_0922;	VC0421;	y0194;y1316;y3324;	BAB1_1033;BAB1_1878;	PA0293;PA2074;PA3093;PA3366;PA3598;PA3797;PA4475;PA4802;	NGO1514;	SMc00161;SMc01962;SMc02442;	SACOL2021;	SAV2034;	FTT0435;FTT1417;
COG0389	Nucleotidyltransferase/DNA polymerase involved in DNA repair	dinB;umuC;	JW0221;JW1173	DNA polymerase IV;"DNA polymerase V, subunit C"	A;A	BA3288;BA4366;		Rv1537;Rv3056;Rv3394c;		SP_0458;	VC2287;	y0959;	BAB1_0067;BAB2_0625;	PA0670;PA0923;	NGO0738;	SMa0886;SMa0890;SMa2355;SMc01373;SMc03789;	SACOL1400;SACOL1955;	SAV1364;SAV1895;
COG0390	ABC-type uncharacterized transport system, permease component	ybbM;	JW5066	predicted inner membrane protein	A	BA5176;		Rv3000;									SACOL2461;	SAV2453;
COG0391	Uncharacterized conserved protein	ybhK;	JW0763	predicted transferase with NAD(P)-binding Rossmann-fold domain	A	BA5383;		Rv1422;Rv3261;		SP_1565;	VC1023;	y3024;					SACOL0831;	SAV0766;
COG0392	Predicted integral membrane protein	ybhN;	JW0771	conserved inner membrane protein	A	BA1486;		Rv0204c;Rv0585c;					BAB1_1346;BAB2_0655;	PA0920;PA2154;PA4313;		SMb20093;SMc00611;SMc02853;	SACOL1396;	SAV1360;
COG0393	Uncharacterized conserved protein	ybjQ;	JW0850	conserved hypothetical protein	A	BA1001;		Rv1762c;			VCA0951;								FTT0954c;
COG0394	Protein-tyrosine-phosphatase	etp;wzb;	JW5132;JW2046	phosphotyrosine-protein phosphatase;protein-tyrosine phosphatase	A;A	BA0407;BA3196;BA5561;		Rv2234;Rv2643;		SP_2028;	VC0916;VC1041;		BAB1_0283;	PA2279;PA2978;	NGO0541;	SMc02309;	SACOL1824;SACOL1939;SACOL2107;	SAV1881;SAV2115;	FTT0635;
COG0395	ABC-type sugar transport system, permease component	ugpE;ycjP;	JW3416;JW1305	glycerol-3-phosphate transporter subunit;predicted sugar transporter subunit	A;A	BA0568;		Rv1237;Rv2039c;Rv2317;Rv2834c;		SP_0091;SP_1681;SP_1688;SP_1797;SP_1895;	VC1551;	y0436;y0714;y1714;y1883;y2415;y3564;	BAB1_0240;BAB2_0489;BAB2_0583;BAB2_0719;	PA2340;PA3188;		SMa0711;SMa1341;SMa1362;SMa2309;SMb20233;SMb20327;SMb20418;SMb20632;SMb20658;SMb20969;SMb21105;SMb21150;SMb21219;SMb21458;SMb21593;SMb21602;SMb21654;SMc01498;SMc01626;SMc01979;SMc02473;SMc02516;SMc02871;SMc03063;SMc04137;SMc04257;SMc04394;
COG0396	ABC-type transport system involved in Fe-S cluster assembly, ATPase component	sufC;	JW1672	component of SufBCD complex, ATP-binding component of ABC superfamily	A	BA5217;		Rv1463;		SP_0867;		y1936;	BAB1_0949;			SMc00531;	SACOL0914;	SAV0842;	FTT0972;
COG0397	Uncharacterized conserved protein	ydiU;	JW1696	conserved hypothetical protein	A	BA3567;					VC1931;			PA5023;		SMc00453;			FTT0597;
COG0398	Uncharacterized conserved protein	ydjX;ydjZ;	JW1739;JW1741	predicted inner membrane protein;conserved inner membrane protein	A;B	BA0600;BA1139;		Rv0625c;Rv1491c;Rv2306A;Rv2306B;		SP_1720;	VC1723;					SMc01718;	SACOL0967;	SAV0963;	FTT0821;FTT1517c;
COG0399	Predicted pyridoxal phosphate-dependent enzyme apparently involved in regulation of cell wall biogenesis	rffA;yfbE;	JW3765;JW5372	TDP-4-oxo-6-deoxy-D-glucose transaminase;"uridine 5-(beta-1-threo-pentapyranosyl-4-ulose diphosphate) aminotransferase, PLP-dependent"	A;A	BA3581;	HP0366;	Rv1504c;Rv3402c;		SP_1837;	VC0244;	y0369;y1070;y1917;	BAB1_0544;BAB1_1616;	PA3155;PA3552;	NGO0084;	SMb21248;			FTT1455c;
COG0400	Predicted esterase	ypfH;	JW5396	predicted hydrolase	A	BA3703;			RP744;				BAB2_0244;	PA3859;		SMa1831;SMb21203;SMc01956;	SACOL2529;	SAV2518;	FTT0258;
COG0401	Uncharacterized homolog of Blt101	yqaE;	JW2641	predicted membrane protein	A									PA0567;
COG0402	Cytosine deaminase and related metal-dependent hydrolases	codA;guaD;ssnA;yahJ;	JW0328;JW5466;JW2847;JW0316	cytosine deaminase;guanine deaminase;predicted chlorohydrolase/aminohydrolase;predicted deaminase with metallo-dependent hydrolase domain	A;D;A;A	BA1865;BA4727;BA4728;	HP0267;			SP_1356;		y2338;y3946;	BAB1_0383;BAB2_0307;	PA0134;PA0142;PA0437;PA1521;PA3170;PA5106;		SMa0551;SMa2371;SMb20128;SMb20288;SMb20849;SMb21293;SMc00673;SMc02414;SMc02416;SMc02420;SMc02421;
COG0403	Glycine cleavage system protein P (pyridoxal-binding), N-terminal domain	gcvP;	JW2871	glycine decarboxylase, PLP-dependent, subunit (protein P) of glycine cleavage complex	B	BA4448;		Rv1832;				y3292;	BAB2_0515;	PA2445;PA5213;	NGO1325;	SMc02049;	SACOL1594;	SAV1536;	FTT0409;
COG0404	Glycine cleavage system T protein (aminomethyltransferase)	gcvT;	JW2873	aminomethyltransferase, tetrahydrofolate-dependent, subunit (T protein) of glycine cleavage complex	A	BA4449;		Rv2211c;				y3294;	BAB2_0513;	PA2442;PA5215;PA5418;	NGO1406;	SMa1483;SMa2145;SMb21534;SMc01662;SMc01663;SMc01987;SMc02047;SMc02606;SMc03931;SMc04148;SMc04153;	SACOL1595;	SAV1537;	FTT0407;
COG0405	Gamma-glutamyltransferase	ggt;	JW3412	gamma-glutamyltranspeptidase	A		HP1118;	Rv0773c;Rv2394;			VC0194;VCA0558;	y0985;y0986;		PA0164;PA0361;PA1338;		SMb20585;	SACOL0188;	SAV0209;	FTT1181c;
COG0406	Fructose-2,6-bisphosphatase	cobC;ytjC;	JW0633;JW4358	predicted alpha-ribazole-5-P phosphatase;"phosphoglyceromutase 2, co-factor independent"	A;A	BA1745;BA2044;BA2076;BA3545;BA3876;BA4144;BA5203;		Rv0525;Rv0754;Rv2135c;Rv2228c;Rv2419c;Rv2985;Rv3214;Rv3390;		SP_0022;SP_0240;SP_0984;	VC1240;	y3724;	BAB1_0448;	PA1280;PA1831;		SMa0527;SMb20250;SMc00006;SMc00413;	SACOL0447;SACOL0869;	SAV0376;SAV0824;
COG0407	Uroporphyrinogen-III decarboxylase	hemE;	JW3961	uroporphyrinogen decarboxylase	A	BA1070;	HP0604;	Rv2678c;	RP885;		VC0332;	y0496;	BAB1_2067;	PA5034;	NGO0362;	SMc02794;	SACOL1889;	SAV1834;	FTT0047;
COG0408	Coproporphyrinogen III oxidase	hemF;	JW2429	coproporphyrinogen III oxidase	A				RP882;		VC0055;	y1451;	BAB1_1566;	PA0024;		SMc00180;			FTT1063;
COG0409	Hydrogenase maturation factor	hypD;	JW2699	protein required for maturation of hydrogenases	A		HP0898;
COG0410	ABC-type branched-chain amino acid transport systems, ATPase component	livF;	JW3419	leucine/isoleucine/valine transporter subunit	B	BA1934;				SP_0753;		y0426;y2998;y3027;	BAB1_1796;BAB2_0027;BAB2_0280;BAB2_0588;BAB2_0827;BAB2_1135;BAB2_1158;	PA1070;PA4862;PA4909;		SMb20784;SMb21707;SMc01948;SMc02358;SMc03119;
COG0411	ABC-type branched-chain amino acid transport systems, ATPase component	livG;	JW3420	leucine/isoleucine/valine transporter subunit	A	BA1933;				SP_0752;		y0425;	BAB2_0026;BAB2_0281;BAB2_0589;BAB2_0828;BAB2_1134;BAB2_1157;BAB2_1157;	PA1071;PA4910;		SMb20785;SMc01949;SMc02357;SMc03120;
COG0412	Dienelactone hydrolase and related enzymes	ysgA;	JW5853	predicted hydrolase	A	BA1727;		Rv2054;Rv2765;				y0443;		PA1166;PA1597;PA2682;		SMb20022;SMc00817;
COG0413	Ketopantoate hydroxymethyltransferase	panB;	JW0130	3-methyl-2-oxobutanoate hydroxymethyltransferase	A	BA1562;	HP1058;	Rv2225;			VC0592;	y0786;	BAB1_0360;	PA1598;PA4729;	NGO0436;	SMb20821;SMc01881;	SACOL2615;	SAV2599;	FTT1389;
COG0414	Panthothenate synthetase	panC;	JW0129	pantothenate synthetase	A	BA1563;	HP0006;	Rv3602c;			VC0591;	y0785;	BAB1_0359;	PA4730;	NGO0437;	SMc01880;	SACOL2614;	SAV2598;	FTT1390;
COG0415	Deoxyribodipyrimidine photolyase	phr;	JW0698	deoxyribodipyrimidine photolyase, FAD-binding	A	BA3180;					VC1392;VC1814;VCA0057;	y1270;		PA4660;	NGO1707;		SACOL0751;	SAV0691;	FTT0846;
COG0416	Fatty acid/phospholipid biosynthesis enzyme	plsX;	JW5156	fatty acid/phospholipid synthesis protein	B	BA3991;	HP0201;			SP_0037;	VC2024;	y1755;	BAB1_0797;	PA2969;	NGO2171;	SMc01784;	SACOL1243;	SAV1229;	FTT1372;
COG0417	DNA polymerase elongation subunit (family B)	polB;	JW0059	DNA polymerase II	A						VC1212;	y3655;		PA1886;
COG0418	Dihydroorotase	pyrC;	JW1049	dihydro-orotase	C		HP0581;				VCA0925;	y1746;		PA3527;	NGO0255;	SMc02166;
COG0419	ATPase involved in DNA repair	sbcC;	JW0387	exonuclease, dsDNA, ATP-dependent	D	BA2360;					VCA0521;	y0976;y0976;y0976;Y1008;		PA4282;			SACOL1382;	SAV1346;
COG0420	DNA repair exonuclease	sbcD;	JW0388	exonuclease, dsDNA, ATP-dependent	C	BA1008;BA2359;		Rv1277;			VCA0520;	y0977;Y1006;		PA4281;		SMc01909;	SACOL1381;SACOL1900;	SAV1345;SAV1844;
COG0421	Spermidine synthase	speE;	JW0117	spermidine synthase	A	BA5619;	HP0832;			SP_0918;		y0775;		PA1687;PA2842;PA4774;	NGO0435;NGO1752;				FTT0431;
COG0422	Thiamine biosynthesis protein ThiC	thiC;	JW3958	thiamin (pyrimidine moiety) biosynthesis protein	C	BA5463;		Rv0423c;			VC0061;	y0491;		PA4973;	NGO2041;	SMb20615;
COG0423	Glycyl-tRNA synthetase (class II)					BA5147;		Rv2357c;									SACOL1622;	SAV1565;
COG0424	Nucleotide-binding protein implicated in inhibition of septum formation	yceF;yhdE;	JW5155;JW3217	hypothetical protein;conserved hypothetical protein	A;A	BA4686;	HP1240;	Rv3282;	RP815;		VC0418;VC2027;	y0197;y1751;	BAB1_0281;BAB1_2069;	PA2972;PA4478;	NGO0180;NGO2175;	SMc02311;SMc02792;
COG0425	Predicted redox protein, regulator of disulfide bond formation	yedF;yeeD;yhhP;	JW1915;JW1994;JW3435	conserved hypothetical protein;conserved hypothetical protein;conserved hypothetical protein required for cell growth	A;A;B	BA0776;BA0778;					VC0024;VC2163;	y0409;y0535;	BAB1_2035;	PA1006;PA1564;PA3632;		SMc00688;	SACOL0047;SACOL0063;SACOL2033;	SAV0047;SAV0086;SAV2044;
COG0426	Uncharacterized flavoproteins	norV;	JW2680	flavorubredoxin oxidoreductase	B									PA4348;
COG0427	Acetyl-CoA hydrolase	ygfH;	JW2887	propionyl-CoA:succinate-CoA transferase	B	BA1862;						y2385;	BAB1_1077;	PA5299;PA5445;
COG0428	Predicted divalent heavy-metal cations transporter	ygiE;	JW3008	zinc transporter	C			Rv0318c;						PA4467;		SMb20011;
COG0429	Predicted hydrolase of the alpha/beta-hydrolase fold	yheT;	JW3316	predicted hydrolase	A						VC2610;	y3961;		PA0368;	NGO1719;
COG0430	RNA 3-terminal phosphate cyclase	rtcA;	JW5688	RNA 3-terminal phosphate cyclase	B									PA4585;
COG0431	Predicted flavoprotein	ssuE;yieF;	JW0920;JW3691	NAD(P)H-dependent FMN reductase;"chromate reductase, Class I, flavoprotein"	A;A	BA2276;		Rv3054c;		SP_1471;SP_1472;SP_1546;	VC2111;	y0246;		PA1204;PA2280;PA2357;PA3446;	NGO0108;	SMb20573;SMc00183;SMc01960;SMc02650;	SACOL0410;SACOL0607;	SAV0340;SAV0560;	FTT1289;
COG0432	Uncharacterized conserved protein	yjbQ;	JW4017	conserved hypothetical protein	A			Rv2556c;			VC0373;			PA5286;		SMc01559;
COG0433	Predicted ATPase	yjgR;	JW4220	predicted ATPase	B			Rv2510c;				y3952;	BAB1_0588;BAB1_1550;	PA4308;		SMc00100;SMc00484;SMc01432;
COG0434	Predicted TIM-barrel enzyme	sgcQ;	JW4265	predicted nucleoside triphosphatase	C
COG0435	Predicted glutathione S-transferase	yqjG;	JW3073	predicted S-transferase	B						VC1096;	y0112;y3613;	BAB1_1578;	PA2610;		SMc02708;
COG0436	Aspartate/tyrosine/aromatic aminotransferase	ybdL;yfbQ;yfdZ;	JW0593;JW2287;JW2376	methionine aminotransferase, PLP-dependent;predicted aminotransferase;"prediected aminotransferase, PLP-dependent"	A;B;C	BA1568;BA2899;BA4225;BA4254;BA5133;	HP0624;HP0672;	Rv0337c;Rv0858c;Rv1178;Rv3565;	RP091;	SP_0035;SP_1544;SP_1994;	VC1977;	y1507;y1628;y3555;	BAB1_0929;BAB1_1294;BAB1_1514;	PA2828;PA3659;PA3798;PA4715;PA4722;PA4976;	NGO0460;NGO1047;	SMc00294;SMc01340;SMc01578;SMc01969;SMc02251;SMc02262;SMc04326;SMc04386;	SACOL1058;SACOL2000;SACOL2575;	SAV1049;SAV1936;SAV2560;	FTT0884c;FTT1165c;FTT1413;
COG0437	Fe-S-cluster-containing hydrogenase components 1	dmsB;fdnH;fdoH;hybA;nrfC;ydhX;ydhY;ynfG;	JW0878;JW1471;JW3864;JW2964;JW4033;JW5271;JW1664;JW1581	dimethyl sulfoxide reductase, anaerobic, subunit B;"formate dehydrogenase-N, Fe-S (beta) subunit, nitrate-inducible";"formate dehydrogenase-O, Fe-S subunit";hydrogenase 2 4Fe-4S ferredoxin-type component;"formate-dependent nitrite reductase, 4Fe4S subunit";predicted 4Fe-4S ferridoxin-type protein;predicted 4Fe-4S ferridoxin-type protein;"oxidoreductase, Fe-S subunit"	A;A;A;A;A;A;A;A						VC1512;	y0865;y1518;y4077;		PA4811;		SMa0005;
COG0438	Glycosyltransferase	rfaB;rfaG;wbbK;wcaC;wcaI;wcaL;	JW3603;JW3606;JW2017;JW2042;JW2035;JW2029	UDP-D-galactose:(glucosyl)lipopolysaccharide-1, 6-D-galactosyltransferase;glucosyltransferase I;lipopolysaccharide biosynthesis protein;predicted glycosyl transferase;predicted glycosyl transferase;predicted glycosyl transferase	C;C;A;A;A;A	BA0280;BA1558;BA5012;BA5514;BA5518;BA5519;BA5670;	HP0421;	Rv0225;Rv0486;Rv0557;Rv1212c;Rv2188c;Rv2610c;Rv3032;	RP336;RP340;RP344;RP414;	SP_0135;SP_0351;SP_0353;SP_1075;SP_1076;SP_1366;SP_1758;	VC0239;VC0259;VC0920;VC0925;	y1076;y1078;	BAB1_0553;BAB1_0563;BAB1_0999;BAB1_1000;BAB1_1522;BAB2_0104;	PA0842;PA1385;PA1389;PA1391;PA2236;PA2238;PA2239;PA3059;PA3147;PA3149;PA4311;PA5004;PA5010;PA5447;PA5448;PA5449;PA5455;PA5456;	NGO0086;NGO0087;NGO0418;NGO0419;NGO1354;NGO1765;NGO2072;	SMb20117;SMb20243;SMb21053;SMb21075;SMb21076;SMb21078;SMb21230;SMb21231;SMb21242;SMb21250;SMb21252;SMb21265;SMb21308;SMb21311;SMb21318;SMb21320;SMb21502;SMb21503;SMb21581;SMc01219;SMc01220;SMc01221;SMc01790;SMc01793;	SACOL0052;SACOL0115;SACOL0144;SACOL0147;SACOL0611;SACOL0612;SACOL1043;SACOL1498;SACOL2670;	SAV0130;SAV0157;SAV0160;SAV0564;SAV0565;SAV1458;SAV2648;	FTT0792;FTT0799;FTT1235c;FTT1457c;FTT1461c;
COG0439	Biotin carboxylase	accC;	JW3224	acetyl-CoA carboxylase, biotin carboxylase subunit	A	BA2548;BA4408;	HP0370;	Rv0973c;Rv1722;		SP_0425;	VC0295;	y0209;y4042;	BAB1_0924;	PA0494;PA1400;PA4848;PA5436;	NGO0044;	SMc01345;	SACOL1571;SACOL1661;	SAV1526;SAV1606;	FTT0473;FTT0499;
COG0440	Acetolactate synthase, small (regulatory) subunit	ilvH;ilvN;	JW0077;JW3645	acetolactate synthase III, thiamin-dependent, small subunit;"acetolactate synthase I, small subunit"	A;A	BA1418;		Rv3002c;		SP_0446;	VC2482;	y2127;y3639;	BAB1_1407;	PA4695;	NGO1235;	SMc01430;	SACOL2044;	SAV2055;
COG0441	Threonyl-tRNA synthetase	thrS;	JW1709	threonyl-tRNA synthetase	B	BA2388;BA4820;	HP0123;	Rv2614c;	RP221;	SP_1631;	VCA0287;	y1903;	BAB1_1093;	PA2744;	NGO0295;	SMc01010;	SACOL1729;	SAV1683;	FTT0817;
COG0442	Prolyl-tRNA synthetase	proS;	JW0190	prolyl-tRNA synthetase	A	BA0396;BA3957;	HP0238;	Rv2845c;	RP384;	SP_0264;	VC0875;	y3109;	BAB1_0842;	PA0956;	NGO0566;	SMc01934;	SACOL1282;	SAV1263;	FTT1412;
COG0443	Molecular chaperone	dnaK;hscA;hscC;yegD;	JW0013;JW2510;JW0645;JW2054	chaperone Hsp70, co-chaperone with DnaJ;DnaK-like molecular chaperone specific for IscU;"Hsp70 family chaperone Hsc62, binds to RpoD and inhibits transcription";predicted chaperone	A;D;A;B	BA3202;BA4539;	HP0109;	Rv0312;Rv0350;Rv2264c;	RP185;RP200;	SP_0517;	VC0752;VC0855;VC1373;VC1374;VC1386;	y1339;y1394;y3706;	BAB1_0406;BAB1_2129;	PA3810;PA4761;PA4873;	NGO0829;NGO1429;	SMc02376;SMc02857;	SACOL1637;	SAV1580;	FTT1269c;
COG0444	ABC-type dipeptide/oligopeptide/nickel transport system, ATPase component	ddpD;dppD;nikD;oppD;	JW1479;JW3510;JW3444;JW1238	D-Ala-D-Ala transporter subunit;dipeptide transporter;nickel transporter subunit;oligopeptide transporter subunit	A;B;A;B	BA0187;BA0234;BA1194;BA4733;	HP0301;			SP_1888;	VC0617;VC1094;	y0735;y2029;y3829;	BAB1_1597;BAB2_0437;BAB2_0454;BAB2_0817;BAB2_0971;BAB2_1038;BAB2_1052;BAB2_1058;	PA4505;		SMa0108;SMa1365;SMa1371;SMa1647;SMa2081;SMb20478;SMc00789;SMc01528;SMc02423;SMc03125;	SACOL0993;SACOL0997;SACOL1415;SACOL2473;	SAV0988;SAV0992;SAV1380;SAV2464;	FTT0125;
COG0445	NAD/FAD-utilizing enzyme apparently involved in cell division	gidA;	JW3719	glucose-inhibited cell-division protein	B	BA5733;	HP0213;		RP056;	SP_0120;	VC2775;	y4144;	BAB1_2062;	PA5565;	NGO1788;	SMc02798;	SACOL2737;	SAV2711;	FTT1205;
COG0446	Uncharacterized NAD(FAD)-dependent dehydrogenases	fadH;hcaD;norW;	JW3052;JW2526;JW2681	2,4-dienoyl-CoA reductase, NADH and FMN-linked;"phenylpropionate dioxygenase, ferredoxin reductase subunit";NADH:flavorubredoxin oxidoreductase	B;C;B	BA0774;BA1263;BA2537;		Rv0331;Rv0688;Rv1175c;Rv1869c;		SP_1469;	VC1993;VCA0644;	y1479;y3589;	BAB2_0511;	PA1266;PA1488;PA2193;PA2194;PA2345;PA2566;PA3092;PA4814;PA4986;PA5349;PA5398;PA5418;		SMa0257;SMa1381;SMa2225;SMb20820;SMb21570;SMc00914;SMc01990;SMc02016;SMc02606;SMc03931;	SACOL0065;SACOL0975;	SAV0088;SAV0970;	FTT1425c;
COG0447	Dihydroxynaphthoic acid synthase	menB;	JW2257	dihydroxynaphthoic acid synthetase	A	BA5109;		Rv0548c;			VC1973;	y1662;					SACOL1054;	SAV1045;
COG0448	ADP-glucose pyrophosphorylase	glgC;	JW3393	glucose-1-phosphate adenylyltransferase	A	BA5121;BA5122;		Rv1213;		SP_1122;SP_1123;	VC1727;VCA0699;	y3888;				SMc03923;
COG0449	Glucosamine 6-phosphate synthetase, contains amidotransferase and phosphosugar isomerase domains	glmS;	JW3707	L-glutamine:D-fructose-6-phosphate aminotransferase	A	BA0159;	HP1532;	Rv3436c;		SP_0266;	VC0487;	y4132;	BAB2_0658;	PA5549;	NGO2045;	SMa0878;SMc00231;	SACOL2145;	SAV2154;	FTT0388;
COG0450	Peroxiredoxin	ahpC;	JW0598	alkyl hydroperoxide reductase, C22 subunit	B	BA0345;	HP1563;	Rv2428;	RP327;		VC0731;	y0988;	BAB2_0531;	PA0139;PA0848;PA3450;PA3529;		SMb20964;	SACOL0452;	SAV0381;
COG0451	Nucleoside-diphosphate-sugar epimerases	fcl;rfaD;ybjS;yeeZ;yfbG;	JW2037;JW3594;JW5819;JW1998;JW2249	bifunctional GDP-fucose synthetase: GDP-4-dehydro-6-deoxy-D-mannose epimerase and GDP-4-dehydro-6-L-deoxygalactose reductase;"ADP-L-glycero-D-mannoheptose-6-epimerase, NAD(P)-binding";predicted NAD(P)H oxidoreductase with NAD(P)-binding Rossmann-fold domain;"predicted epimerase, with NAD(P)-binding Rossmann-fold domain";fused UDP-L-Ara4N formyltransferase and UDP-GlcA C-4-decarboxylase	A;A;C;A;C	BA0507;BA0621;BA1181;BA3051;BA3248;BA5697;	HP0045;HP0859;	Rv0112;Rv0139;Rv0501;Rv0536;Rv1106c;Rv1512;Rv1868;Rv2047c;Rv3468c;Rv3634c;Rv3725;Rv3784;		SP_0359;	VC0240;VC0262;VC1697;	y0083;y1069;y1071;y1080;y1919;y2079;y2329;y2333;y2608;y2617;y2825;	BAB1_0734;BAB2_0142;BAB2_0384;BAB2_0695;BAB2_1007;	PA1559;PA1560;PA3146;PA3337;PA3554;PA4068;PA4361;PA4631;PA5343;PA5454;	NGO0392;NGO0403;	SMa0241;SMa0715;SMa1985;SMb20012;SMb20239;SMb20244;SMb20245;SMb20458;SMb20663;SMb21052;SMb21060;SMb21228;SMb21417;SMb21426;SMc00405;SMc00430;SMc01324;SMc02640;SMc03961;SMc03963;SMc04145;	SACOL0113;SACOL0141;SACOL0149;SACOL0399;SACOL0599;SACOL0715;SACOL2446;	SAV0128;SAV0154;SAV0162;SAV0328;SAV0553;SAV0658;SAV2442;	FTT1459c;FTT1462c;
COG0452	Phosphopantothenoylcysteine synthetase/decarboxylase	dfp;	JW5642	fused 4-phosphopantothenoylcysteine decarboxylase and phosphopantothenoylcysteine synthetase, FMN-binding	A	BA2929;BA3938;BA4007;	HP0841;	Rv1391;		SP_0165;SP_1230;SP_1231;	VC0215;	y0093;	BAB2_1024;	PA5320;	NGO1307;	SMc01161;	SACOL1223;SACOL1875;	SAV1211;	FTT1147c;
COG0454	Histone acetyltransferase HPA2 and related acetyltransferases	phnO;rffC;yafP;yedL;yfiQ;yhhY;yiaC;yiiD;yjaB;yjgM;	JW4054;JW5597;JW0224;JW1917;JW2568;JW3405;JW3519;JW3859;JW3972;JW5758	predicted acyltransferase with acyl-CoA N-acyltransferase domain;TDP-fucosamine acetyltransferase;predicted acyltransferase with acyl-CoA N-acyltransferase domain;predicted acyltransferase;fused predicted acyl-CoA synthetase NAD(P)-binding subunit and ATP-binding subunit;predicted acetyltransferase;predicted acyltransferase with acyl-CoA N-acyltransferase domain;predicted acetyltransferase;predic…	A;A;A;A;C;A;A;D;C;B	BA0583;BA0587;BA0697;BA1085;BA1240;BA1366;BA1597;BA1619;BA1863;BA1980;BA2022;BA2069;BA2086;BA2091;BA2225;BA2404;BA2412;BA2441;BA2667;BA2675;BA2699;BA2744;BA2764;BA2792;BA2802;BA2807;BA2828;BA2864;BA2938;BA3058;BA3112;BA3185;BA3295;BA3412;BA4060;BA4327;BA4576;BA4592;BA4866;	HP0935;	Rv0133;Rv0428c;Rv0919;Rv0998;Rv2669;Rv2775;Rv3216;		SP_0256;SP_0580;SP_0950;SP_1019;SP_1023;SP_1236;SP_1464;SP_1516;SP_1519;SP_1520;SP_1592;SP_1943;	VC0106;VC1217;VC1341;VC2740;VCA0318;VCA0382;VCA0400;VCA0402;VCA0436;VCA0479;VCA0481;VCA0487;VCA0494;VCA0505;VCA0574;VCA0825;	y0109;y0368;y0474;y0742;y0917;y1679;y4092;	BAB1_0919;BAB1_1076;BAB1_1855;BAB1_1904;BAB1_1941;	PA0249;PA0478;PA0483;PA1062;PA1377;PA1428;PA1885;PA2271;PA2544;PA2631;PA3127;PA3368;PA4026;PA4114;PA4166;PA4794;PA4863;PA5432;PA5475;	NGO0876;NGO1878;NGO1928;	SMa1146;SMa1176;SMa1660;SMa1835;SMa1853;SMb21092;SMb21153;SMc00108;SMc00352;SMc00397;SMc00589;SMc00739;SMc00906;SMc01017;SMc01171;SMc01349;SMc01462;SMc01545;SMc01824;SMc02449;SMc02865;SMc03241;SMc04221;	SACOL0510;SACOL0714;SACOL0736;SACOL0871;SACOL1048;SACOL1063;SACOL1189;SACOL2012;SACOL2121;SACOL2366;SACOL2368;SACOL2400;SACOL2583;SACOL2684;	SAV0468;SAV0602;SAV0657;SAV0676;SAV0826;SAV1040;SAV1054;SAV1176;SAV1419;SAV2129;SAV2369;SAV2371;SAV2402;SAV2568;SAV2661;
COG0455	ATPases involved in chromosome partitioning						HP1034;	Rv0530;Rv2787;Rv3860;Rv3876;Rv3876;Rv3888c;			VC2067;			PA1454;
COG0456	Acetyltransferases	rimI;ypeA;	JW4335;JW2427	acetylase for 30S ribosomal subunit protein S18;predicted acyltransferase with acyl-CoA N-acyltransferase domain	A;A	BA0260;BA0553;BA2081;BA2410;		Rv0819;Rv2170;Rv3420c;		SP_0128;SP_0590;SP_0639;SP_0640;	VC0657;VC2332;VCA0470;	y1452;y3751;	BAB1_2152;	PA1943;PA3460;PA4534;PA4678;	NGO0031;	SMb20482;SMc01034;SMc01117;	SACOL2039;SACOL2274;	SAV2050;SAV2281;	FTT0177c;FTT1054c;
COG0457	FOG: TPR repeat	bcsC;nfrA;ygeG;ygeH;	JW5942;JW0557;JW2819;JW2820	cellulose synthase subunit;"bacteriophage N4 receptor, outer membrane subunit";predicted chaperone;predictedtranscriptional regulator	D;A;A;B	BA1017;BA1163;BA1541;BA2179;BA2522;BA2928;BA3284;BA3760;BA4624;BA4706;BA5388;	HP0275;HP1479;		RP092;	SP_1504;	VC0901;VC1367;VC1543;VCA0171;	y1429;y1676;	BAB1_0430;BAB1_1760;BAB2_0271;	PA0015;PA1707;PA3063;PA3074;PA3706;PA4667;		SMa0570;SMa0601;SMa0664;SMa1583;SMa1680;SMb20300;SMb20539;SMb20687;SMb20702;SMb20775;SMc00861;SMc01198;SMc01543;SMc03099;SMc03144;SMc03935;SMc03985;SMc04004;SMc04292;	SACOL0828;SACOL1503;SACOL1606;SACOL1675;	SAV0763;SAV1463;SAV1549;SAV1620;
COG0458	Carbamoylphosphate synthase large subunit (split gene in MJ)	carB;	JW0031	carbamoyl-phosphate synthase large subunit	A	BA4025;	HP0919;	Rv1384;		SP_1275;	VC2389;	y3692;	BAB1_1508;	PA4756;	NGO0048;	SMb21227;SMc01215;	SACOL1215;	SAV1203;	FTT1664;
COG0459	Chaperonin GroEL (HSP60 family)	groL;	JW4103	Cpn60 chaperonin GroEL, large subunit of GroESL	A	BA0267;	HP0010;	Rv0440;Rv3417c;	RP626;	SP_1906;	VC2664;VCA0820;	y0609;	BAB2_0189;	PA4385;	NGO2095;	SMa0124;SMa0744;SMb21566;SMc00913;SMc01758;	SACOL2016;	SAV2029;	FTT1696;
COG0460	Homoserine dehydrogenase	metL;thrA;	JW3911;JW0001	fused aspartokinase II and homoserine dehydrogenase II;fused aspartokinase I and homoserine dehydrogenase I	D;D	BA1968;BA2608;BA5654;	HP0822;	Rv1294;		SP_1361;	VC2364;VC2684;	y0303;y3718;	BAB1_1293;	PA3736;	NGO0779;	SMc00293;	SACOL1362;	SAV1328;
COG0461	Orotate phosphoribosyltransferase	pyrE;	JW3617	orotate phosphoribosyltransferase	B	BA4021;	HP1257;	Rv0382c;		SP_0702;	VC0211;	y0096;	BAB1_0673;	PA5331;	NGO0029;	SMc02165;	SACOL1217;	SAV1205;	FTT0437c;
COG0462	Phosphoribosylpyrophosphate synthetase	prsA;	JW1198	phosphoribosylpyrophosphate synthase	A	BA0049;	HP0742;	Rv1017c;		SP_0027;SP_1095;	VC2183;	y2295;	BAB1_1549;	PA4670;	NGO0441;	SMc02686;	SACOL0544;	SAV0500;	FTT0674;
COG0463	Glycosyltransferases involved in cell wall biogenesis	wcaA;wcaE;yfbF;yfdH;yibD;	JW2044;JW2040;JW2248;JW2347;JW3590	predicted glycosyl transferase;predicted glycosyl transferase;undecaprenyl phosphate-L-Ara4FN transferase;bactoprenol glucosyl transferase;predicted glycosyl transferase	A;A;A;A;A	BA0279;BA0280;BA0505;BA0508;BA0508;BA1219;BA1224;BA1615;BA1693;BA2274;BA3022;BA3024;BA3026;BA3485;BA3582;BA3582;BA5677;BA5684;	HP0102;	Rv0539;Rv0696;Rv1208;Rv1500;Rv1514c;Rv1516c;Rv1518;Rv1520;Rv2051c;Rv2957;Rv3631;	RP218;RP339;RP446;	SP_0102;SP_0136;SP_0907;SP_1365;SP_1606;SP_1764;SP_1771;	VC0224;	y0087;y1075;y1082;y1918;y3968;	BAB1_0417;BAB1_0953;BAB2_0105;BAB2_0133;	PA0705;PA1014;PA1091;PA1388;PA1390;PA2233;PA3553;PA4819;PA5000;	NGO0207;NGO1136;NGO1353;NGO2158;	SMb20563;SMb20748;SMb20948;SMb20957;SMb20958;SMb20959;SMb21066;SMb21074;SMb21189;SMb21190;SMb21320;SMb21500;SMb21690;SMc00865;SMc01222;SMc02384;SMc03058;SMc04185;	SACOL0243;SACOL0697;SACOL0764;SACOL2578;	SAV0258;SAV0640;SAV0704;SAV2563;	FTT0454;FTT0797;FTT0798;FTT1433;FTT1452c;
COG0464	ATPases of the AAA+ class					BA3839;		Rv0282;Rv0435c;Rv1798;Rv2115c;Rv3868;Rv3884c;						PA0657;		SMb20196;SMc02733;
COG0465	ATP-dependent Zn proteases	ftsH;	JW3145	protease, ATP-dependent zinc-metallo	A	BA0064;	HP0286;HP1069;	Rv3610c;	RP043;	SP_0013;	VC0637;	y0682;	BAB1_1703;	PA4751;	NGO0382;	SMc04459;	SACOL0555;	SAV0511;	FTT1310c;
COG0466	ATP-dependent Lon protease, bacterial type	lon;	JW0429	DNA-binding ATP-dependent protease La	A	BA4702;	HP1379;		RP450;		VC1920;	y1029;	BAB1_1130;	PA0779;PA1803;	NGO0775;	SMc01905;			FTT0626;
COG0467	RecA-superfamily ATPases implicated in signal transduction															SMa2061;
COG0468	RecA/RadA recombinase	recA;	JW2669	DNA strand exchange and recombination protein with protease and nuclease activity	A	BA3915;	HP0153;	Rv2737c;Rv2737c;	RP761;	SP_1940;	VC0543;	y0881;Y1113;	BAB1_1224;	PA3617;	NGO0741;	SMc00760;	SACOL1304;	SAV1285;	FTT1750;
COG0469	Pyruvate kinase	pykA;pykF;	JW1843;JW1666	pyruvate kinase II;pyruvate kinase I	A;C	BA3382;BA4843;		Rv1617;		SP_0897;	VC0485;VC2008;VCA0708;	y1944;y2246;	BAB1_1761;	PA1498;PA4329;	NGO1881;	SMc04005;	SACOL1745;	SAV1697;	FTT1366c;
COG0470	ATPase involved in DNA replication	holB;	JW1085	DNA polymerase III, delta prime subunit	A	BA0028;	HP1231;	Rv3644c;	RP172;	SP_0936;	VC2015;	y1765;	BAB1_1012;	PA2961;	NGO0347;	SMc01190;	SACOL0526;	SAV0484;	FTT0460;
COG0471	Di- and tricarboxylate transporters	citT;ybhI;ybiR;yfbS;ygjE;	JW0604;JW0753;JW0802;JW2289;JW3035	citrate:succinate antiporter;predicted transporter;predicted transporter;predicted transporter;predicted tartrate:succinate antiporter	A;A;A;A;B	BA2211;BA3157;	HP0214;			SP_2017;	VC0338;VC1314;VCA0025;	y0056;y1626;y3435;		PA3839;	NGO0377;NGO1485;	SMa1916;SMc04179;	SACOL0750;SACOL1979;SACOL2718;	SAV0690;SAV1916;SAV2694;SAV2695;
COG0472	UDP-N-acetylmuramyl pentapeptide phosphotransferase/UDP-N-acetylglucosamine-1-phosphate transferase	mraY;rfe;	JW0085;JW3758	phospho-N-acetylmuramoyl-pentapeptide transferase;UDP-GlcNAc:undecaprenylphosphate GlcNAc-1-phosphate transferase	A;B	BA4052;BA5435;	HP0493;HP1581;	Rv1302;Rv2156c;	RP595;RP825;	SP_0337;	VC2404;	y0362;y3629;	BAB1_0535;BAB1_1453;	PA3145;PA4415;	NGO1537;	SMc01863;	SACOL0810;SACOL1195;	SAV0747;SAV1182;	FTT0450;
COG0473	Isocitrate/isopropylmalate dehydrogenase	leuB;yeaU;	JW5807;JW1789	3-isopropylmalate dehydrogenase;predicted dehydrogenase	A;B	BA1421;		Rv2995c;	RP265;		VC2491;	y1692;y3646;	BAB2_0346;	PA3118;	NGO0674;	SMa1846;SMc04405;	SACOL2047;	SAV2058;
COG0474	Cation transport ATPase	mgtA;	JW4201	magnesium transporter	A	BA0405;BA1605;BA4012;		Rv0107c;Rv0425c;Rv0908;Rv1997;		SP_1551;SP_1623;		y1821;y3728;	BAB2_0036;	PA1429;PA4825;		SMa1155;
COG0475	Kef-type K+ transport systems, membrane components	kefB;kefC;	JW3313;JW0046	potassium:proton antiporter;potassium:proton antiporter	A;A	BA0699;BA0819;BA1639;BA4993;BA5286;	HP0471;HP1183;	Rv3236c;	RP810;		VC2606;	y3972;	BAB2_0204;	PA1207;PA5529;	NGO1774;	SMb21555;SMc00898;		SAV1010;	FTT0669;
COG0476	Dinucleotide-utilizing enzymes involved in molybdopterin and thiamine biosynthesis family 2	moeB;thiF;	JW0810;JW3956	molybdopterin synthase sulfurylase;thiamin (thiazole moiety) biosynthesis protein	A;A	BA0733;BA2134;BA3624;BA4976;	HP0814;	Rv1355c;Rv2338c;Rv3116;Rv3206c;		SP_0695;	VC0063;VCA0618;	y0489;y2674;	BAB1_0004;	PA2103;PA4663;	NGO2019;	SMc02864;	SACOL2269;	SAV2276;
COG0477	Permeases of the major facilitator superfamily	ampG;araE;bcr;cmr;dgoT;emrB;emrD;emrY;exuT;fsr;galP;garP;gudP;hcaT;hsrA;kgtP;lacY;mdtD;mdtG;mdtH;mdtL;mhpT;nanT;nupG;proP;setA;setB;setC;shiA;tsgA;xapB;xylE;yaaU;yajR;ybdA;ybjJ;ycaD;ydeE;ydfJ;ydhC;ydiM;ydiN;ydjE;ydjK;yebQ;yegT;yfaV;yfcJ;ygaX;ygcS;ygeD;yhhS;yhjE;yhjX;yihN;yjhB;yjiJ;yjiO;yjiZ;ynfM;yqcE;				BA0179;BA0181;BA0244;BA0364;BA0390;BA0674;BA0743;BA0787;BA0835;BA0840;BA0921;BA0944;BA1014;BA1037;BA1038;BA1650;BA1652;BA1731;BA1819;BA1830;BA1858;BA2073;BA2346;BA2367;BA2374;BA2393;BA2480;BA2510;BA2577;BA2628;BA2649;BA2664;BA2680;BA2877;BA2882;BA2896;BA2988;BA3020;BA3223;BA3258;BA3267;BA3302;BA3342;BA3345;BA3401;BA3416;BA3518;BA3556;BA3682;BA4216;BA4498;BA4718;BA4812;BA4961;BA4992;BA5163;BA5620;…	HP0313;HP0936;HP1091;HP1165;HP1181;	Rv0037c;Rv0246;Rv0783c;Rv0841;Rv0842;Rv0849;Rv0876c;Rv1200;Rv1250;Rv1258c;Rv1410c;Rv1634;Rv1672c;Rv1706A;Rv1877;Rv1902c;Rv2209;Rv2265;Rv2333c;Rv2456c;Rv2459;Rv2846c;Rv2994;Rv3239c;Rv3331;Rv3476c;Rv3728;	RP077;RP157;RP313;RP375;RP475;RP603;RP620;RP668;RP685;RP698;RP755;RP781;RP852;RP881;	SP_0145;SP_0168;SP_0379;SP_0972;SP_1116;SP_1587;SP_1600;SP_2122;	VC0069;VC0302;VC1071;VC1261;VC1391;VC1411;VC1597;VC1618;VC1634;VC1966;VC2300;VC2761;VCA0083;VCA0214;VCA0267;VCA0554;VCA0669;VCA0753;VCA0972;	y0010;y0217;y0564;y0879;y0921;y0926;y1017;y1023;y1087;y1325;y1383;y1465;y1652;y1730;y1829;y1874;y1948;y2078;y2108;y2173;y2183;y2272;y2371;y2379;y2395;y2540;y2581;y2592;y2602;y2653;y2665;y2916;y2967;y3180;y3232;y3378;y3421;y3601;y3649;y3709;y3947;y4067;	BAB1_0401;BAB1_0401;BAB1_0643;BAB1_0676;BAB1_0854;BAB1_1420;BAB1_1471;BAB1_1589;BAB1_1692;BAB1_1790;BAB1_1882;BAB1_1964;BAB2_0140;BAB2_0213;BAB2_0348;BAB2_0462;BAB2_0533;BAB2_0553;BAB2_0632;BAB2_0707;BAB2_0765;BAB2_0765;BAB2_0979;	PA0229;PA0235;PA0241;PA0246;PA0334;PA0458;PA0703;PA0811;PA1019;PA1108;PA1131;PA1212;PA1236;PA1262;PA1282;PA1286;PA1313;PA1316;PA1352;PA1352;PA1412;PA1682;PA1848;PA1908;PA1993;PA2006;PA2055;PA2068;PA2091;PA2114;PA2210;PA2214;PA2262;PA2269;PA2472;PA2589;PA2701;PA2835;PA3137;PA3267;PA3355;PA3465;PA3467;PA3532;PA3573;PA3595;PA3709;PA3718;PA3749;PA3926;PA4096;PA4126;PA4136;PA4187;PA4218;PA4233;PA4343;…	NGO0656;NGO0903;NGO0974;NGO1032;NGO1511;NGO1599;NGO1682;	SMa0185;SMa0224;SMa0383;SMa1301;SMa1328;SMa1447;SMa1641;SMa1814;SMa1937;SMa1959;SMa2337;SMa2377;SMb20272;SMb20338;SMb20698;SMb21000;SMb21162;SMb21486;SMb21575;SMc00172;SMc00196;SMc00350;SMc00536;SMc00537;SMc00563;SMc00744;SMc00807;SMc00813;SMc00990;SMc01212;SMc01217;SMc01368;SMc01755;SMc01779;SMc01869;SMc02343;SMc02372;SMc02603;SMc02814;SMc02889;SMc02892;SMc02910;SMc03167;SMc03237;SMc03277;SMc038…	SAA0002;SACOL0070;SACOL0086;SACOL0103;SACOL0122;SACOL0163;SACOL0261;SACOL0620;SACOL0733;SACOL0754;SACOL0983;SACOL1021;SACOL1475;SACOL1809;SACOL2157;SACOL2159;SACOL2170;SACOL2257;SACOL2347;SACOL2350;SACOL2413;SACOL2437;SACOL2449;SACOL2471;SACOL2504;SACOL2521;SACOL2523;	SAV0103;SAV0119;SAV0137;SAV0178;SAV0274;SAV0573;SAV0673;SAV0695;SAV0979;SAV1016;SAV1436;SAV1510;SAV1761;SAV2166;SAV2168;SAV2169;SAV2180;SAV2266;SAV2352;SAV2355;SAV2415;SAV2434;SAV2444;SAV2462;SAV2495;SAV2512;SAVP032;	FTT0006;FTT0026c;FTT0028c;FTT0053;FTT0056c;FTT0070c;FTT0104c;FTT0127c;FTT0129;FTT0164c;FTT0280c;FTT0442c;FTT0444;FTT0488c;FTT0671;FTT0708;FTT0719;FTT0804;FTT0995;FTT1148c;FTT1196c;FTT1256;FTT1291;FTT1311;FTT1473c;FTT1474c;FTT1683c;FTT1727c;FTT1783;
COG0479	Succinate dehydrogenase/fumarate reductase, Fe-S protein subunit	frdB;sdhB;	JW4114;JW0714	fumarate reductase (anaerobic), Fe-S subunit;"succinate dehydrogenase, FeS subunit"	A;A	BA4753;	HP0191;	Rv0247c;Rv1553;Rv3319;	RP044;		VC2088;VC2657;	y0616;y3068;	BAB1_1900;	PA1584;	NGO0920;	SMc02466;	SACOL1160;	SAV1149;	FTT0075;
COG0480	Translation elongation factors (GTPases)	fusA;	JW3302	protein chain elongation factor EF-G	B	BA0107;BA3042;	HP1195;	Rv0120c;Rv0684;	RP132;	SP_0273;	VC0361;VC2342;	y3985;	BAB1_1258;	PA2071;PA4266;	NGO1843;	SMb20049;SMc01312;	SACOL0593;	SAV0398;SAV0547;	FTT0323;
COG0481	Membrane GTPase LepA	lepA;	JW2553	GTP binding membrane protein	A	BA4544;	HP0355;	Rv2404c;	RP275;	SP_1200;	VC2463;	y1295;	BAB2_1001;	PA0767;	NGO0344;	SMc00349;	SACOL1641;	SAV1585;	FTT1678c;
COG0482	Predicted tRNA(5-methylaminomethyl-2-thiouridylate) methyltransferase, contains the PP-loop ATPase domain	trmU;	JW1119	tRNA (5-methylaminomethyl-2-thiouridylate)- methyltransferase	A	BA4625;	HP0013;HP1335;	Rv3024c;	RP306;	SP_0118;	VC1128;	y1799;	BAB1_1607;	PA2626;	NGO1214;	SMc00659;	SACOL1676;	SAV1621;	FTT1677c;
COG0483	Archaeal fructose-1,6-bisphosphatase and related enzymes of inositol monophosphatase family	suhB;	JW2517	inositol monophosphatase	A	BA4168;		Rv1604;Rv2701c;Rv3137;	RP239;	SP_1403;	VC0745;	y1331;	BAB1_0853;BAB1_1723;BAB2_0044;BAB2_0206;BAB2_0522;	PA3818;	NGO0671;NGO2161;	SMa0483;SMb20150;SMb20159;SMb20362;SMc00535;SMc00896;SMc03994;SMc04042;	SACOL1116;SACOL2303;	SAV1107;SAV2311;	FTT1382;
COG0484	DnaJ-class molecular chaperone with C-terminal Zn finger domain	dnaJ;	JW0014	chaperone Hsp40, co-chaperone with DnaK	A	BA4538;	HP1332;	Rv0352;Rv2373c;	RP184;	SP_0519;	VC0856;	y3705;	BAB1_2130;	PA4760;	NGO1901;	SMc02858;	SACOL1636;	SAV1579;	FTT1268c;
COG0486	Predicted GTPase	trmE;	JW3684	GTPase	B	BA5734;	HP1452;		RP759;	SP_1016;	VC0003;	y4118;	BAB1_2063;	PA5567;	NGO2107;	SMc02797;	SACOL2738;	SAV2712;	FTT1283;
COG0488	ATPase components of ABC transporters with duplicated ATPase domains	uup;ybiT;yheS;yjjK;	JW0932;JW0804;JW3315;JW4354	fused predicted transporter subunits and ATP-binding components of ABC superfamily;fused predicted transporter subunits and ATP-binding components of ABC superfamily;fused predicted transporter subunits and ATP-binding components of ABC superfamily;fused predicted transporter subunits and ATP-binding components of ABC superfamily	C;A;A;A	BA0228;BA0262;BA0384;BA2164;BA2531;BA2948;BA5409;BA5678;	HP0853;	Rv1473;Rv1667c;Rv1668c;Rv2477c;	RP060;	SP_0770;SP_1114;SP_1282;SP_1553;SP_2230;	VC0698;VC1486;VC1520;VC2608;	y2677;y2750;y3969;y3970;	BAB1_0713;BAB1_1474;BAB1_1766;	PA1425;PA1964;PA3019;PA4595;PA5252;	NGO0764;NGO0781;NGO0870;NGO1573;	SMa0036;SMa2385;SMc00590;SMc03866;SMc04454;	SACOL0779;SACOL1427;SACOL2036;	SAV0720;SAV1392;SAV2047;	FTT1782c;
COG0489	ATPases involved in chromosome partitioning	mrp;wzc;yccC;	JW2100;JW2045;JW0964	antiporter inner membrane protein;protein-tyrosine kinase;cryptic autophosphorylating protein tyrosine kinase Etk	A;A;B	BA0147;BA3620;	HP0207;	Rv1229c;	RP121;	SP_0349;	VC0937;VC1037;	y2647;	BAB1_0054;BAB1_0805;	PA3481;	NGO0056;	SMb20961;SMb21070;SMb21240;SMc00876;SMc01795;	SACOL0137;SACOL2156;SACOL2686;	SAV0150;SAV2165;SAV2663;	FTT0994c;
COG0490	Putative regulatory, ligand-binding protein related to C-terminal domains of K+ channels					BA4994;BA5287;		Rv3237c;
COG0491	Zn-dependent hydrolases, including glyoxylases	gloB;ycbL;	JW0202;JW0910	predicted hydroxyacylglutathione hydrolase;predicted metal-binding enzyme	A;B	BA0777;BA2117;BA2399;BA2405;BA2472;BA2538;BA3118;BA3247;BA3514;BA4485;BA4949;BA5245;	HP0813;	Rv0406c;Rv0634c;Rv0939;Rv1637c;Rv1913;Rv2260;Rv2300c;Rv2581c;Rv3677c;		SP_1646;	VC1270;VC1562;VC2236;VCA0900;VCA1049;	y0220;y2332;y2761;y3097;y3188;	BAB1_0529;BAB1_1534;BAB1_1936;	PA0057;PA0832;PA1000;PA1415;PA1813;PA2915;PA3037;PA4200;	NGO1187;NGO2033;	SMa0308;SMa1057;SMa1811;SMb20168;SMb20866;SMc00087;SMc00276;SMc00708;SMc00814;SMc01587;SMc02431;	SACOL0046;SACOL0064;SACOL1602;SACOL1797;	SAV0046;SAV0087;SAV1545;SAV1747;	FTT1405c;FTT1424c;
COG0492	Thioredoxin reductase	trxB;	JW0871	thioredoxin reductase, FAD/NAD(P)-binding	A	BA0352;BA0352;BA1515;BA2768;BA5160;BA5387;	HP0825;HP1164;	Rv3913;	RP445;RP514;	SP_1458;SP_1563;	VC1182;	y2802;	BAB1_1518;	PA0849;PA2616;PA4170;	NGO0580;	SMa1890;SMa1891;SMc01159;SMc01224;	SACOL0829;SACOL1520;SACOL2369;SACOL2600;	SAV0764;SAV1480;SAV2372;SAV2584;	FTT0489c;
COG0493	NADPH-dependent glutamate synthase beta chain and related oxidoreductases	aegA;gltD;yeiT;ygfK;ygfT;	JW2452;JW3180;JW2133;JW5923;JW5469	fused predicted FeS binding subunit and predicted NAD/FAD-binding subunit of oxidoreductase;"glutamate synthase, 4Fe-4S protein, small subunit";predicted oxidoreductase;"predicted oxidoreductase, Fe-S subunit";fused predicted oxidoreductase Fe-S subunit and nucleotide-binding subunit	B;B;A;A;C			Rv0886;Rv3106;Rv3858c;	RP006;		VC2374;VC2377;	y0129;y0599;	BAB1_0314;BAB2_0054;	PA0440;PA5035;		SMc01814;SMc04026;	SACOL0515;	SAV0473;
COG0494	NTP pyrophosphohydrolases including oxidative damage repair enzymes	mutT;nudB;nudD;nudE;nudF;nudG;nudH;yeaB;yfaO;yfcD;yffH;ymfB;	JW0097;JW1854;JW5335;JW3360;JW3002;JW1748;JW2798;JW1802;JW2245;JW2296;JW2451;JW1120	nucleoside triphosphate pyrophosphohydrolase, marked preference for dGTP;dATP pyrophosphohydrolase;GDP-mannose mannosyl hydrolase;ADP-ribose diphosphatase;ADP-ribose pyrophosphatase;pyrimidine (deoxy)nucleoside triphosphate pyrophosphohydrolase;nucleotide hydrolase;predicted NUDIX hydrolase;predicted NUDIX hydrolase;predicted NUDIX hydrolase;predicted NUDIX hydrolase;bifunctional thiamin pyrimidi…	A;A;A;A;A;A;B;A;A;A;A;A	BA0542;BA1816;BA1964;BA1997;BA2071;BA2261;BA2685;BA2755;BA2926;BA3044;BA3060;BA3598;BA4241;BA4316;BA4380;BA4887;BA5043;BA5385;	HP0507;HP1228;	Rv0413;Rv1160;Rv1700;Rv2609c;Rv2985;Rv3040c;Rv3672c;Rv3908;	RP236;	SP_0119;SP_0740;SP_0794;SP_0817;SP_0989;SP_1168;SP_1235;SP_1783;	VC0671;VC1302;VC1342;VC2392;VC2435;VC2721;VCA0313;VCA0592;VCA0632;VCA0764;	y1448;y1614;y1800;y2154;y2256;y2536;y3174;y3515;y3616;y3923;	BAB1_1065;BAB1_1394;BAB1_1511;BAB1_1571;BAB1_1580;BAB1_1844;BAB1_1940;BAB2_0633;	PA0336;PA2625;PA3180;PA3470;PA3754;PA4400;PA4841;PA4971;PA5176;	NGO0224;NGO1334;NGO1506;NGO2040;	SMc00610;SMc00828;SMc01367;SMc02448;SMc02701;SMc02711;SMc03785;SMc04272;	SACOL0509;SACOL1542;SACOL1841;SACOL2500;	SAV0467;SAV1499;SAV1794;SAV2490;	FTT0160;FTT0305;FTT0984c;
COG0495	Leucyl-tRNA synthetase	leuS;	JW0637	leucyl-tRNA synthetase	A	BA4991;	HP1547;	Rv0041;	RP421;	SP_0254;	VC0956;	y1184;	BAB1_1815;	PA3987;	NGO0006;	SMc02804;	SACOL1808;	SAV1760;	FTT0990;
COG0496	Predicted acid phosphatase	surE;	JW2714	broad specificity 5(3)-nucleotidase and polyphosphatase	A		HP0930;				VC0531;	y0831;	BAB1_0905;	PA3625;	NGO1058;	SMc02063;
COG0497	ATPase involved in DNA repair	recN;	JW5416	recombination and repair protein	B	BA4397;	HP1393;	Rv1696;	RP182;	SP_1202;	VC0852;	y3075;	BAB1_1440;	PA4763;	NGO0318;	SMc01877;	SACOL1564;	SAV1519;	FTT0886;
COG0498	Threonine synthase	thrC;	JW0003	threonine synthase	A	BA1969;	HP0098;	Rv1295;		SP_2066;	VC2362;	y3715;	BAB1_0510;	PA3735;	NGO0689;	SMa0485;SMc00077;	SACOL1363;	SAV1329;	FTT0428;
COG0499	S-adenosylhomocysteine hydrolase							Rv3248c;					BAB1_2099;	PA0432;		SMc02755;
COG0500	SAM-dependent methyltransferases	bioC;rrmA;smtA;tehB;yafE;yafS;ybcY;yecO;yecP;yhiQ;yjhP;ymfD;ynbC;	JW0760;JW1811;JW0904;JW1426;JW0200;JW0203;JW0551;JW1859;JW1860;JW5672;JW4268;JW1123;JW1407	predicted methltransferase, enzyme of biotin synthesis;23S rRNA m1G745 methyltransferase;S-adenosylmethionine-dependent methyltransferase;predicted S-adenosyl-L-methionine-dependent methyltransferase;predicted S-adenosyl-L-methionine-dependent methyltransferase;predicted S-adenosyl-L-methionine-dependent methyltransferase;;predicted methyltransferase;predicted methyltransferase;predicted SAM-depe…	A;A;A;D;A;D;A;A;A;A;A;A;A	BA0619;BA1220;BA1225;BA1282;BA1462;BA2080;BA2106;BA2174;BA2178;BA2396;BA2483;BA2485;BA2590;BA2592;BA2767;BA2816;BA2858;BA2890;BA3081;BA3414;BA3578;BA3641;BA3714;BA4337;BA4555;BA4603;BA5002;BA5279;	HP0388;HP0419;HP1254;	Rv0089;Rv0224c;Rv0325;Rv0326;Rv0329c;Rv0520;Rv0560c;Rv0567;Rv0839;Rv1147;Rv1377c;Rv1403c;Rv1405c;Rv1498c;Rv1506c;Rv1513;Rv1515c;Rv1523;Rv1597;Rv1978;Rv2003c;Rv2067c;Rv2258c;Rv2423;Rv2622;Rv2675c;Rv2952;Rv2954c;Rv2955c;Rv2956;Rv3030;Rv3037c;Rv3038c;Rv3120;Rv3322c;Rv3342;Rv3699;Rv3729;Rv3832c;	RP028;RP092;RP335;RP459;RP527;RP789;	SP_0652;SP_0977;SP_1578;SP_1743;SP_2103;	VC0073;VC0258;VC0813;VC1114;VC1163;VC1164;VC1226;VC1717;VC2003;VC2235;VCA0264;VCA0832;	y0970;y1118;y2261;y2262;y2318;y2361;y2561;y2768;y2836;y3029;y3096;y3856;	BAB1_0111;BAB1_1154;BAB1_1469;BAB1_1881;BAB1_1987;	PA0343;PA0389;PA0503;PA0547;PA0558;PA0774;PA0775;PA0798;PA1088;PA1161;PA1216;PA1814;PA1921;PA2034;PA2036;PA2088;PA2302;PA2454;PA2540;PA2650;PA2679;PA2832;PA3119;PA3515;PA3680;PA3882;PA4075;PA4178;PA4209;PA4379;PA4790;PA4800;PA4803;PA4836;PA5115;PA5457;PA5459;	NGO0609;NGO0934;NGO1161;NGO1261;NGO1481;NGO1724;	SMa0168;SMa0169;SMa0279;SMa1594;SMa2347;SMb20059;SMb20238;SMb21055;SMb21061;SMb21062;SMb21067;SMb21271;SMb21312;SMb21410;SMb21418;SMb21433;SMc00709;SMc01426;SMc01842;SMc01847;SMc02445;SMc03143;	SACOL0252;SACOL1647;SACOL1811;SACOL2478;	SAV0050;SAV0267;SAV1591;SAV1653;SAV1763;SAV2469;	FTT0677c;FTT1302;FTT1504;FTT1661;
COG0501	Zn-dependent protease with chaperone function	htpX;ycaL;yggG;	JW1818;JW0892;JW2903	predicted endopeptidase;predicted peptidase with chaperone function;predicted peptidase	A;A;A	BA1124;BA1777;	HP0382;HP0927;	Rv0563;Rv1845c;Rv1977;		SP_1283;	VC1117;VCA0581;	y1868;y3311;y3784;	BAB1_1821;	PA0277;PA2283;PA2286;PA2830;PA4632;	NGO0399;	SMc00783;SMc04091;			FTT0862c;
COG0502	Biotin synthase and related enzymes	bioB;	JW0758	biotin synthase	A	BA4336;	HP1406;	Rv1589;			VC1112;	y3031;	BAB2_0744;	PA0500;	NGO0813;		SACOL2426;	SAV2425;	FTT0937c;
COG0503	Adenine/guanine phosphoribosyltransferases and related PRPP-binding proteins	apt;gpt;	JW0458;JW0228	adenine phosphoribosyltransferase;guanine-hypoxanthine phosphoribosyltransferase	A;A	BA0044;BA1591;BA4638;	HP0572;	Rv2584c;		SP_1577;SP_1847;SP_1979;	VC1053;VC2277;	y0963;y1059;y4040;	BAB1_1066;BAB1_1556;	PA1543;PA5298;	NGO1311;	SMb21280;SMc00945;SMc02698;	SACOL0458;SACOL0539;SACOL1690;	SAV0388;SAV0496;SAV1635;	FTT0078;
COG0504	CTP synthase (UTP-ammonia lyase)	pyrG;	JW2751	CTP synthetase	C	BA5583;	HP0349;	Rv1699;	RP378;	SP_0494;	VC2448;	y0813;	BAB1_1157;	PA2268;PA3637;	NGO1212;	SMc01025;	SACOL2119;	SAV2127;	FTT0374c;
COG0505	Carbamoylphosphate synthase small subunit	carA;	JW0030	carbamoyl phosphate synthetase small subunit, glutamine amidotransferase	A	BA4026;	HP1237;	Rv1383;		SP_1276;	VC2390;	y3693;	BAB1_1502;	PA4758;	NGO0053;	SMc01569;	SACOL1214;	SAV1202;	FTT1663;
COG0506	Proline dehydrogenase	putA;	JW0999	fused DNA-binding transcriptional regulator, proline dehydrogenase, and pyrroline-5-carboxylate dehydrogenase	B	BA5253;	HP0056;	Rv1188;				y2455;	BAB2_0518;	PA0782;		SMc02181;	SACOL1816;	SAV1766;	FTT1150c;
COG0507	ATP-dependent exoDNAse (exonuclease V), alpha subunit - helicase superfamily I member	recD;	JW2787	exonuclease V (RecBCD complex), alpha chain	B	BA4622;		Rv0629c;		SP_0401;	VC2319;	y3163;	BAB1_1406;	PA4283;	NGO0771;	SMa0934;SMa0992;SMb21087;SMc01414;	SACOL1674;	SAV1619;SAVP003;	FTT0136;FTT1393c;
COG0508	Pyruvate/2-oxoglutarate dehydrogenase complex, dihydrolipoamide acyltransferase (E2) component, and related enzymes	aceF;sucB;	JW0111;JW0716	pyruvate dehydrogenase, dihydrolipoyltransacetylase component E2;dihydrolipoyltranssuccinase	A;A	BA1269;BA2774;BA4182;BA4382;		Rv1248c;Rv1734c;Rv2215;Rv2495c;	RP179;RP530;	SP_1162;	VC2086;VC2413;	y0768;y3066;	BAB1_1150;BAB1_1151;BAB1_1922;BAB2_0032;BAB2_0713;BAB2_1042;	PA1586;PA2249;PA3415;PA4152;PA5016;	NGO0564;NGO0916;	SMb20019;SMc01031;SMc01032;SMc02483;SMc03203;	SACOL1104;SACOL1448;SACOL1560;	SAV1095;SAV1412;SAV1515;	FTT0077;FTT0077;FTT1484c;
COG0509	Glycine cleavage system H protein (lipoate-binding)	gcvH;	JW2872	glycine cleavage complex lipoylprotein	A	BA5228;		Rv1826;			VCA0277;	y3293;	BAB2_0514;	PA2446;PA4796;PA5214;	NGO1404;	SMc02048;	SACOL0395;SACOL0877;	SAV0324;SAV0833;	FTT0408;FTT0812;
COG0510	Predicted choline kinase involved in LPS biosynthesis	ycfN;	JW1092	thiamin kinase	D	BA4952;				SP_0549;SP_1269;	VC1893;	y1773;					SACOL1799;	SAV1749;
COG0511	Biotin carboxyl carrier protein	accB;	JW3223	acetyl CoA carboxylase, BCCP subunit	A	BA2549;BA4409;	HP0371;	Rv0973c;Rv3221c;		SP_0423;	VC0296;VC0550;VC0793m;	y0208;	BAB1_0925;	PA0493;PA1400;PA4847;PA5435;	NGO0045;	SMc01344;	SACOL1572;SACOL1662;	SAV1527;SAV1607;	FTT0472;
COG0512	Anthranilate/para-aminobenzoate synthases component II	pabA;trpD;	JW3323;JW1255	aminodeoxychorismate synthase, subunit II;fused glutamine amidotransferase (component II) of anthranilate synthase and anthranilate phosphoribosyl transferase	A;A	BA0069;BA1249;	HP1281;	Rv0013;		SP_1816;	VC1173;VC2619;	y3953;	BAB1_1586;	PA0649;PA1002;PA1903;PA4214;	NGO1204;	SMc02725;	SACOL0773;SACOL1404;	SAV0713;SAV1368;	FTT0946;
COG0513	Superfamily II DNA and RNA helicases	dbpA;deaD;rhlB;rhlE;srmB;	JW1337;JW5531;JW3753;JW0781;JW2560	ATP-dependent RNA helicase specific for 23S rRNA;ATP-dependent RNA helicase;ATP-dependent RNA helicase;RNA helicase;ATP-dependent RNA helicase	B;C;A;A;B	BA0247;BA2109;BA2475;BA4509;BA5703;	HP0247;	Rv1253;Rv3211;	RP669;	SP_0761;SP_1483;SP_1586;	VC0305;VC0660;VC1407;VC2564;VCA0061;VCA0204;VCA0768;VCA0804;VCA0990;	y0359;y0696;y1287;y2531;	BAB1_0121;BAB1_0955;BAB1_1072;BAB1_1781;BAB1_1781;	PA0428;PA0428;PA0455;PA2840;PA3466;PA3861;PA3950;	NGO0149;NGO0650;	SMb20880;SMc00522;SMc01090;SMc03877;	SACOL1615;SACOL2072;	SAV1558;SAV2081;	FTT0952;FTT1471c;
COG0514	Superfamily II DNA helicase	recQ;	JW5855	ATP-dependent DNA helicase	D	BA1505;BA2818;					VC0196;	y0397;		PA3344;	NGO1722;	SMc01566;	SACOL0780;SACOL1523;	SAV0721;SAV1482;
[truncated: 9,905 more rows]
